# Supplementary material for: Causal Associations of Cerebrospinal Fluid and Circulating Metabolites With Malignant Brain Neoplasms: A Mendelian Randomization Analysis
Source: Brain Behav. 2026 Mar 31;16(4):e71319. doi: 10.1002/brb3.71319 (PMC13111991; doi:10.1002/brb3.71319)
Supplement: Supplementary file 2 — Supplementary Materials: brb371319‐sup‐0002‐ tablesS1‐S6.xlsx [file BRB3-16-e71319-s002.xlsx]

## Sheet: Title
Title: Causal Associations of Cerebrospinal Fluid and Circulating Metabolites with Malignant Brain Neoplasms: a Mendelian Randomization Study
Titles of all supplementary tables:
Table S1. STROBE-MR checklist of recommended items to address in reports of Mendelian randomization studies.
Table S2. Characteristics of the genetic variants associated with the 233 circulating biomarkers.
Table S3. Characteristics of the genetic variants associated with the 338 CSF metabolites.
Table S4. Effect estimates for associations between blood metabolite levels and risk of brain malignancy.
Table S5. Effect estimates for associations between CSF metabolite levels and risk of brain malignancy.
Table S6. Positive MVMR results and sensitivity analysis of the causal relationship between cerebrospinal fluid and blood metabolites and brain malignancies.

## Sheet: Table S1
Table S1. STROBE-MR checklist of recommended items to address in reports of Mendelian randomization studies*.
Item No.	Section	Checklist item	Page No. †	Relevant text from manuscript†‡
1	TITLE and ABSTRACT	Indicate Mendelian randomization (MR) as the study’s design in the title and/or the abstract if that is a main purpose of the study	1, 2	Abstract
INTRODUCTION
2	Background	Explain the scientific background and rationale for the reported study. What is the exposure? Is a potential causal relationship between exposure and outcome plausible? Justify why MR is a helpful method to address the study question	4	Paragraph 1&2
3	Objectives	State specific objectives clearly, including pre-specified causal hypotheses (if any). State that MR is a method that, under specific assumptions, intends to estimate causal effects	4-5	Paragraph 3
METHODS
4	Study design and data sources	Present key elements of the study design early in the article. Consider including a table listing sources of data for all phases of the study. For each data source contributing to the analysis, describe the following:	5	Study design and procedure
	a)	Setting: Describe the study design and the underlying population, if possible. Describe the setting, locations, and relevant dates, including periods of recruitment, exposure, follow-up, and data collection, when available.	5	Paragraph 2-3
	b)	Participants: Give the eligibility criteria, and the sources and methods of selection of participants. Report the sample size, and whether any power or sample size calculations were carried out prior to the main analysis	5	Paragraph 2-3
	c)	Describe measurement, quality control and selection of genetic variants	5	Selection of instrumental variables
	d)	For each exposure, outcome, and other relevant variables, describe methods of assessment and diagnostic criteria for diseases	5	Paragraph 3
	e)	Provide details of ethics committee approval and participant informed consent, if relevant	5	Paragraph 2-3
5	Assumptions	Explicitly state the three core IV assumptions for the main analysis (relevance, independence and exclusion restriction) as well assumptions for any additional or sensitivity analysis	5	Study design and procedure
				Figure 1
6	Statistical methods: main analysis	Describe statistical methods and statistics used	6-7	Paragraph 1- 5
	a)	Describe how quantitative variables were handled in the analyses (i.e., scale, units, model)	NA
	b)	Describe how genetic variants were handled in the analyses and, if applicable, how their weights were selected	6-7	Paragraph 1-3
	c)	Describe the MR estimator (e.g. two-stage least squares, Wald ratio) and related statistics. Detail the included covariates and, in case of two-sample MR, whether the same covariate set was used for adjustment in the two samples	6	Paragraph 2
				Universal MR analysis
	d)	Explain how missing data were addressed	6	Paragraph 3
	e)	If applicable, indicate how multiple testing was addressed	7	Paragraph 1
7	Assessment of assumptions	Describe any methods or prior knowledge used to assess the assumptions or justify their validity	7	Paragraph 2
8	Sensitivity analyses and additional analyses	Describe any sensitivity analyses or additional analyses performed (e.g. comparison of effect estimates from different approaches, independent replication, bias analytic techniques, validation of instruments, simulations)	7	Paragraph 2
9	Software and pre-registration
	a)	Name statistical software and package(s), including version and settings used	8	Paragraph 1
	b)	State whether the study protocol and details were pre-registered (as well as when and where)	NA
RESULTS
10	Descriptive data
	a)	Report the numbers of individuals at each stage of included studies and reasons for exclusion. Consider use of a flow diagram		Figure 1
	b)	Report summary statistics for phenotypic exposure(s), outcome(s), and other relevant variables (e.g. means, SDs, proportions)	NA
	c)	If the data sources include meta-analyses of previous studies, provide the assessments of heterogeneity across these studies	NA
	d)	For two-sample MR:	NA
		i. Provide justification of the similarity of the genetic variant-exposure associations between the exposure and outcome samples
		ii. Provide information on the number of individuals who overlap between the exposure and outcome studies
11	Main results
	a)	Report the associations between genetic variant and exposure, and between genetic variant and outcome, preferably on an interpretable scale	8	Results
	b)	Report MR estimates of the relationship between exposure and outcome, and the measures of uncertainty from the MR analysis, on an interpretable scale, such as odds ratio or relative risk per SD difference	8	Results
	c)	If relevant, consider translating estimates of relative risk into absolute risk for a meaningful time period	NA
	d)	Consider plots to visualize results (e.g. forest plot, scatterplot of associations between genetic variants and outcome versus between genetic variants and exposure)		Figure 2,3
12	Assessment of assumptions
	a)	Report the assessment of the validity of the assumptions	9	Results & Supplementary Table
	b)	Report any additional statistics (e.g., assessments of heterogeneity across genetic variants, such as I2, Q statistic or E-value)		Supplementary Table
13	Sensitivity analyses and additional analyses
	a)	Report any sensitivity analyses to assess the robustness of the main results to violations of the assumptions	9	Results
	b)	Report results from other sensitivity analyses or additional analyses	9	Results
	c)	Report any assessment of direction of causal relationship (e.g., bidirectional MR)	NA
	d)	When relevant, report and compare with estimates from non-MR analyses	NA
	e)	Consider additional plots to visualize results (e.g., leave-one-out analyses)	NA
DISCUSSION
14	Key results	Summarize key results with reference to study objectives		Table 1 & Conclusions
15	Limitations	Discuss limitations of the study, taking into account the validity of the IV assumptions, other sources of potential bias, and imprecision. Discuss both direction and magnitude of any potential bias and any efforts to address them	13	Paragraph 3
16	Interpretation
	a)	Meaning: Give a cautious overall interpretation of results in the context of their limitations and in comparison to other studies	13	Discussion
	b)	Mechanism: Discuss underlying biological mechanisms that could drive a potential causal relationship between the investigated exposure and the outcome, and whether the gene-environment equivalence assumption is reasonable. Use causal language carefully, clarifying that IV estimates may provide causal effects only under certain assumptions	11-12	Discussion
	c)	Clinical relevance: Discuss whether the results have clinical or public policy relevance, and to what extent they inform effect sizes of possible interventions	NA
17	Generalizability	Discuss the generalizability of the study results (a) to other populations, (b) across other exposure periods/timings, and (c) across other levels of exposure	13	Paragraph 3
OTHER INFORMATION
18	Funding	Describe sources of funding and the role of funders in the present study and, if applicable, sources of funding for the databases and original study or studies on which the present study is based	15	Funding
19	Data and data sharing	Provide the data used to perform all analyses or report where and how the data can be accessed, and reference these sources in the article. Provide the statistical code needed to reproduce the results in the article, or report whether the code is publicly accessible and if so, where	16	Data Availability Statement
20	Conflicts of Interest	All authors should declare all potential conflicts of interest	16	Conflict of interest
* This checklist is copyrighted by the Equator Network under the Creative Commons Attribution 3.0 Unported (CC BY 3.0) license.
† The page numbers and relevant texts are to the version of the manuscript at the time of the last submission.
‡ The italics point to the paragraph that corresponds to the subtitle in the manuscript.

## Sheet: Table S2
Table S2. Characteristics of the genetic variants associated with the 233 circulating biomarkers.
					beta		se		pval		steiger test
Exposure	SNP	Effect allele	Other allele	Palindromic	Exposure	Outcome	Exposure	Outcome	Exposure	Outcome	Direction	pval	F
ebi-cfb233-GCST90301941	rs145679432	T	C	FALSE	0.178427	0.139698	0.0271724	0.185748	5.152e-11	0.452003	TRUE	2.41627e-07	43.1185
ebi-cfb233-GCST90301941	rs2731674	T	G	FALSE	-0.0461565	-0.0552484	0.00532145	0.0494203	4.184e-18	0.263597	TRUE	1.42988e-11	75.2328
ebi-cfb233-GCST90301941	rs28601761	C	G	TRUE	-0.0274131	0.0175363	0.00483255	0.044145	1.406e-08	0.691188	TRUE	4.32209e-06	32.1784
ebi-cfb233-GCST90301941	rs4783552	T	C	FALSE	-0.036361	-0.0810321	0.00471049	0.0445476	1.171e-14	0.0689112	TRUE	2.49055e-08	59.5853
ebi-cfb233-GCST90301941	rs4841133	A	G	FALSE	-0.0613488	-0.079428	0.00757279	0.0623447	5.442e-16	0.202659	TRUE	6.13143e-10	65.6296
ebi-cfb233-GCST90301941	rs4988235	A	G	FALSE	-0.0366438	0.0426263	0.00539024	0.0450352	1.06e-11	0.343888	TRUE	1.46346e-07	46.215
ebi-cfb233-GCST90301941	rs5030073	A	G	FALSE	-0.0288092	0.00676015	0.004754	0.0442155	1.361e-09	0.878484	TRUE	4.34422e-07	36.7234
ebi-cfb233-GCST90301941	rs78021259	A	G	FALSE	0.0529073	-0.0094998	0.00882416	0.0816164	2.026e-09	0.907339	TRUE	5.21654e-07	35.9488
ebi-cfb233-GCST90301942	rs11122450	T	G	FALSE	0.0280415	-0.0206465	0.00412003	0.0437863	1.003e-11	0.637262	TRUE	2.78631e-08	46.3234
ebi-cfb233-GCST90301942	rs1163547	T	C	FALSE	-0.0318194	-0.135676	0.00452468	0.0488455	2.03e-12	0.00547533	TRUE	5.59301e-06	49.4547
ebi-cfb233-GCST90301942	rs117643180	A	C	FALSE	-0.114681	-0.137445	0.0138532	0.141672	1.249e-16	0.331962	TRUE	5.82417e-11	68.5309
ebi-cfb233-GCST90301942	rs1601935	T	G	FALSE	0.0245578	-0.0522637	0.00427	0.0448042	8.859e-09	0.243415	TRUE	1.77138e-05	33.0767
ebi-cfb233-GCST90301942	rs174554	A	G	FALSE	-0.0255123	-0.116021	0.00426602	0.0432582	2.227e-09	0.00731695	TRUE	0.000220213	35.7646
ebi-cfb233-GCST90301942	rs2265898	A	G	FALSE	-0.10464	0.161716	0.0162518	0.221043	1.205e-10	0.46441	TRUE	3.30448e-07	41.4565
ebi-cfb233-GCST90301942	rs277414	A	G	FALSE	0.066264	0.0217614	0.00472571	0.0487385	1.143e-44	0.655241	TRUE	1.06356e-31	196.617
ebi-cfb233-GCST90301942	rs2803608	T	C	FALSE	-0.0248758	0.0536916	0.00447373	0.046834	2.691e-08	0.25162	TRUE	3.47634e-05	30.9182
ebi-cfb233-GCST90301942	rs2980855	T	C	FALSE	-0.0257718	0.0157393	0.00414566	0.043595	5.081e-10	0.718074	TRUE	3.22656e-07	38.6458
ebi-cfb233-GCST90301942	rs35237252	A	C	FALSE	-0.0298126	-0.0149172	0.00483852	0.0516251	7.206e-10	0.772617	TRUE	3.38807e-07	37.9641
ebi-cfb233-GCST90301942	rs42123	T	G	FALSE	0.0297405	-0.0772729	0.00515208	0.0551079	7.81e-09	0.160852	TRUE	2.82932e-05	33.322
ebi-cfb233-GCST90301942	rs4841133	A	G	FALSE	-0.0651673	-0.079428	0.00668945	0.0623447	2e-22	0.202659	TRUE	2.23552e-14	94.9028
ebi-cfb233-GCST90301942	rs964184	C	G	TRUE	-0.074577	-0.0317377	0.00571151	0.0616551	5.773e-39	0.60672	TRUE	1.8282e-27	170.493
ebi-cfb233-GCST90301943	rs10468017	T	C	FALSE	0.0436921	0.0344354	0.00431112	0.0462462	3.874e-24	0.456508	TRUE	2.59762e-16	102.713
ebi-cfb233-GCST90301943	rs1047891	A	C	FALSE	-0.0281789	0.0186037	0.00442117	0.0467087	1.846e-10	0.690415	TRUE	2.11869e-07	40.6232
ebi-cfb233-GCST90301943	rs1072796	A	G	FALSE	-0.0304527	0.0320729	0.00425835	0.0439673	8.596e-13	0.465713	TRUE	1.41532e-08	51.141
ebi-cfb233-GCST90301943	rs10830963	C	G	TRUE	-0.0283137	0.0584057	0.0043307	0.0454188	6.239e-11	0.198465	TRUE	1.19574e-06	42.7441
ebi-cfb233-GCST90301943	rs11202328	T	C	FALSE	0.0339336	0.0522359	0.00575627	0.0583954	3.745e-09	0.371043	TRUE	6.19489e-06	34.7518
ebi-cfb233-GCST90301943	rs1137360	A	G	FALSE	0.0283822	-0.0229338	0.00497145	0.0519025	1.136e-08	0.658588	TRUE	4.17574e-06	32.5932
ebi-cfb233-GCST90301943	rs11539202	A	G	FALSE	0.0302005	0.11893	0.00454046	0.0505066	2.903e-11	0.0185353	TRUE	1.16049e-05	44.2415
ebi-cfb233-GCST90301943	rs11991148	A	T	TRUE	-0.106358	-0.310659	0.0142363	0.22463	7.967e-14	0.166671	TRUE	2.20412e-08	55.8138
ebi-cfb233-GCST90301943	rs12311710	T	C	FALSE	0.0649326	-0.0363202	0.00493918	0.0587875	1.784e-39	0.536693	TRUE	3.1362e-27	172.828
ebi-cfb233-GCST90301943	rs12602229	A	G	FALSE	-0.0329745	-0.0273809	0.00603201	0.065058	4.588e-08	0.673851	TRUE	1.04243e-05	29.8836
ebi-cfb233-GCST90301943	rs1260326	T	C	FALSE	0.104443	-0.00132901	0.00416416	0.0455973	7.95e-139	0.976747	TRUE	6.27821e-100	629.074
ebi-cfb233-GCST90301943	rs12708902	A	G	FALSE	0.0340013	0.0809574	0.0042309	0.0445109	9.251e-16	0.0689382	TRUE	5.13369e-09	64.5839
ebi-cfb233-GCST90301943	rs13270448	A	G	FALSE	0.0257305	-0.0397559	0.00418247	0.0449099	7.652e-10	0.376029	TRUE	2.11388e-06	37.847
ebi-cfb233-GCST90301943	rs1440581	T	C	FALSE	0.0374274	-0.0134773	0.00403506	0.0440059	1.767e-20	0.759406	TRUE	1.40692e-14	86.0356
ebi-cfb233-GCST90301943	rs146767775	T	G	FALSE	0.131201	-0.335866	0.0212302	0.337917	6.413e-10	0.320257	TRUE	2.49951e-06	38.1916
ebi-cfb233-GCST90301943	rs17236473	T	G	FALSE	-0.0367574	-0.051312	0.00405947	0.0434706	1.369e-19	0.237847	TRUE	1.86188e-12	81.9883
ebi-cfb233-GCST90301943	rs17558901	A	G	FALSE	0.0605359	-0.00502113	0.00626995	0.0656331	4.685e-22	0.939019	TRUE	3.98217e-16	93.2176
ebi-cfb233-GCST90301943	rs17712208	A	T	TRUE	0.124411	-0.214805	0.0134122	0.162905	1.76e-20	0.187305	TRUE	8.15977e-13	86.0436
ebi-cfb233-GCST90301943	rs2101039	A	G	FALSE	-0.0244554	0.11342	0.00421832	0.0433277	6.734e-09	0.00885197	TRUE	0.000428775	33.6101
ebi-cfb233-GCST90301943	rs2124500	T	C	FALSE	-0.0438717	-0.019626	0.00466893	0.0564204	5.64e-21	0.727951	TRUE	7.47877e-15	88.2946
ebi-cfb233-GCST90301943	rs2168101	A	C	FALSE	-0.0377267	-0.00375874	0.00460123	0.0454653	2.419e-16	0.934112	TRUE	5.09922e-12	67.2277
ebi-cfb233-GCST90301943	rs2287978	A	T	TRUE	-0.0864806	0.0323582	0.00680694	0.0682376	5.564e-37	0.635357	TRUE	7.701e-26	161.411
ebi-cfb233-GCST90301943	rs2359598	T	C	FALSE	-0.114146	0.273598	0.0204059	0.140431	2.222e-08	0.0513819	TRUE	0.000211621	31.2903
ebi-cfb233-GCST90301943	rs28601761	C	G	TRUE	0.0269458	0.0175363	0.00426514	0.044145	2.655e-10	0.691188	TRUE	2.72179e-07	39.913
ebi-cfb233-GCST90301943	rs2883211	T	G	FALSE	-0.0389089	-0.0422459	0.00392978	0.0436387	4.12e-23	0.333004	TRUE	3.43398e-15	98.0302
ebi-cfb233-GCST90301943	rs2939302	A	G	FALSE	0.0811234	0.154148	0.00510907	0.053735	8.958e-57	0.00412192	TRUE	8.6571e-33	252.12
ebi-cfb233-GCST90301943	rs3121569	A	C	FALSE	0.0411772	-0.0072584	0.00570597	0.0536389	5.334e-13	0.892359	TRUE	1.51908e-09	52.078
ebi-cfb233-GCST90301943	rs34179517	A	C	FALSE	-0.0317354	0.050508	0.00571088	0.0616409	2.744e-08	0.412564	TRUE	1.92748e-05	30.8804
ebi-cfb233-GCST90301943	rs34779241	A	G	FALSE	-0.025439	-0.0970761	0.00444641	0.0519173	1.057e-08	0.0615078	TRUE	0.000116019	32.7327
ebi-cfb233-GCST90301943	rs3746259	A	G	FALSE	-0.0249883	0.0166495	0.00406776	0.0444502	8.097e-10	0.707983	TRUE	5.56188e-07	37.7367
ebi-cfb233-GCST90301943	rs42123	T	G	FALSE	-0.0282169	-0.0772729	0.00503605	0.0551079	2.107e-08	0.160852	TRUE	6.26635e-05	31.3936
ebi-cfb233-GCST90301943	rs4554975	A	G	FALSE	0.0513735	-0.0226376	0.00415502	0.0465557	4.083e-35	0.626791	TRUE	1.68068e-24	152.873
ebi-cfb233-GCST90301943	rs4631704	T	C	FALSE	0.0223273	0.0416636	0.00408215	0.043685	4.513e-08	0.340221	TRUE	3.66513e-05	29.9154
ebi-cfb233-GCST90301943	rs4710941	T	C	FALSE	0.0359646	0.0529521	0.0050079	0.0575968	6.891e-13	0.357908	TRUE	2.18941e-08	51.575
ebi-cfb233-GCST90301943	rs4903265	T	C	FALSE	0.030778	-0.0681233	0.00419903	0.0448863	2.305e-13	0.129094	TRUE	6.51322e-08	53.7256
ebi-cfb233-GCST90301943	rs5757141	A	G	FALSE	0.024943	-0.00970016	0.00428455	0.0461063	5.828e-09	0.833366	TRUE	1.43021e-06	33.8913
ebi-cfb233-GCST90301943	rs633695	A	G	FALSE	-0.0350955	0.025792	0.00438594	0.0471117	1.226e-15	0.584059	TRUE	8.65844e-11	64.0291
ebi-cfb233-GCST90301943	rs6800284	T	C	FALSE	-0.0251345	0.0143071	0.00404718	0.0434647	5.286e-10	0.742029	TRUE	3.63763e-07	38.5686
ebi-cfb233-GCST90301943	rs7078003	T	C	FALSE	-0.0320227	0.031164	0.00529455	0.0551301	1.464e-09	0.571883	TRUE	1.40526e-06	36.5813
ebi-cfb233-GCST90301943	rs73201542	T	C	FALSE	-0.0520989	0.105245	0.0091426	0.0801497	1.209e-08	0.189147	TRUE	3.61553e-05	32.4727
ebi-cfb233-GCST90301943	rs76895963	T	G	FALSE	0.0906978	-0.274975	0.0157731	0.132432	8.916e-09	0.0378608	TRUE	0.000163779	33.0643
ebi-cfb233-GCST90301943	rs7784104	A	G	FALSE	0.0235661	-0.0360353	0.00429907	0.0456282	4.213e-08	0.429668	TRUE	2.389e-05	30.0488
ebi-cfb233-GCST90301943	rs78431863	T	C	FALSE	0.0690971	-0.0601333	0.0106442	0.165244	8.497e-11	0.715927	TRUE	1.11601e-07	42.1398
ebi-cfb233-GCST90301943	rs7938942	T	C	FALSE	0.0257688	-0.0555374	0.00408176	0.045901	2.734e-10	0.226303	TRUE	2.52225e-06	39.8561
ebi-cfb233-GCST90301943	rs807466	T	C	FALSE	0.0404397	-0.0110492	0.00424962	0.0462248	1.798e-21	0.811081	TRUE	2.10197e-15	90.5557
ebi-cfb233-GCST90301944	rs11078596	T	C	FALSE	0.0383583	-0.0204966	0.00518072	0.0557855	1.321e-13	0.713308	TRUE	1.21749e-09	54.8198
ebi-cfb233-GCST90301944	rs11589479	A	G	FALSE	0.0350716	0.00442801	0.00562949	0.0628425	4.665e-10	0.943826	TRUE	1.59696e-07	38.8126
ebi-cfb233-GCST90301944	rs1260326	T	C	FALSE	0.0436008	-0.00132901	0.0041756	0.0455973	1.597e-25	0.976747	TRUE	1.03986e-18	109.031
ebi-cfb233-GCST90301944	rs12907928	A	G	FALSE	-0.0288707	-0.0296893	0.0048655	0.0517405	2.961e-09	0.566095	TRUE	2.32704e-06	35.2094
ebi-cfb233-GCST90301944	rs13108218	A	G	FALSE	0.0305302	0.00508286	0.00416751	0.0467446	2.375e-13	0.913411	TRUE	7.79738e-10	53.6668
ebi-cfb233-GCST90301944	rs142385484	T	C	FALSE	0.0482054	0.0699783	0.0056818	0.0593226	2.172e-17	0.23815	TRUE	5.32458e-11	71.9815
ebi-cfb233-GCST90301944	rs144064722	A	G	FALSE	0.12888	0.272119	0.0131548	0.128904	1.158e-22	0.0347704	TRUE	7.02029e-13	95.9842
ebi-cfb233-GCST90301944	rs1672981	T	C	FALSE	-0.0686433	-0.0652764	0.0074224	0.0902569	2.285e-20	0.469539	TRUE	9.25949e-14	85.5279
ebi-cfb233-GCST90301944	rs185567543	A	T	TRUE	0.370148	0.267103	0.0256572	0.150488	3.517e-47	0.0759119	TRUE	1.68519e-29	208.128
ebi-cfb233-GCST90301944	rs192550173	A	G	FALSE	0.140685	0.15936	0.0147029	0.116339	1.084e-21	0.170754	TRUE	1.5937e-13	91.5576
ebi-cfb233-GCST90301944	rs2126263	A	G	FALSE	0.05502	0.0611055	0.00644812	0.0618307	1.429e-17	0.32302	TRUE	2.02364e-11	72.8074
ebi-cfb233-GCST90301944	rs45512591	T	C	FALSE	0.0263932	-0.0660766	0.00468474	0.0483462	1.762e-08	0.171707	TRUE	5.17587e-05	31.7404
ebi-cfb233-GCST90301944	rs4657041	T	C	FALSE	-0.0249	-0.023843	0.00393234	0.0433344	2.418e-10	0.582176	TRUE	3.92114e-07	40.0956
ebi-cfb233-GCST90301944	rs55707100	T	C	FALSE	0.101384	0.114924	0.0143551	0.295433	1.635e-12	0.697275	TRUE	7.59624e-09	49.8798
ebi-cfb233-GCST90301944	rs59010081	A	G	FALSE	-0.02357	-0.0697499	0.00396768	0.044333	2.842e-09	0.115646	TRUE	2.69766e-05	35.2893
ebi-cfb233-GCST90301944	rs75702986	A	G	FALSE	0.0321117	0.0140263	0.00526198	0.0539902	1.044e-09	0.795023	TRUE	4.84035e-07	37.2415
ebi-cfb233-GCST90301944	rs77542162	A	G	FALSE	0.105777	-0.445299	0.0179039	0.266437	3.462e-09	0.0946608	TRUE	3.82086e-05	34.9048
ebi-cfb233-GCST90301944	rs77849807	A	G	FALSE	-0.103723	0.187221	0.0169219	0.138687	8.815e-10	0.17703	TRUE	7.59236e-06	37.5709
ebi-cfb233-GCST90301944	rs79443536	T	C	FALSE	-0.103669	0.320121	0.0159984	0.201471	9.174e-11	0.112079	TRUE	3.37849e-06	41.99
ebi-cfb233-GCST90301945	rs10020631	A	G	FALSE	0.0361469	0.0474254	0.00508723	0.0507818	1.199e-12	0.350352	TRUE	3.31185e-08	50.4871
ebi-cfb233-GCST90301945	rs10227709	T	G	FALSE	-0.0316461	0.0112291	0.00479644	0.0559577	4.172e-11	0.840955	TRUE	4.17007e-08	43.5313
ebi-cfb233-GCST90301945	rs10773112	T	C	FALSE	0.0404523	-0.0016794	0.00444639	0.0500234	9.22e-20	0.973218	TRUE	1.47162e-14	82.7694
ebi-cfb233-GCST90301945	rs10846497	A	G	FALSE	-0.0406828	0.0318987	0.00630816	0.0686823	1.124e-10	0.642334	TRUE	1.81326e-07	41.5926
ebi-cfb233-GCST90301945	rs10888682	A	T	TRUE	-0.0341427	0.0310925	0.00438936	0.0487653	7.338e-15	0.523738	TRUE	4.06116e-10	60.5053
ebi-cfb233-GCST90301945	rs10892880	T	C	FALSE	0.0254895	0.0453063	0.00450643	0.0496703	1.547e-08	0.361694	TRUE	1.6477e-05	31.9933
ebi-cfb233-GCST90301945	rs10900223	T	C	FALSE	-0.0356829	-0.0221743	0.00450726	0.0480122	2.438e-15	0.644192	TRUE	1.03254e-10	62.6751
ebi-cfb233-GCST90301945	rs11039255	T	G	FALSE	-0.0396829	-0.0464012	0.00420463	0.0452885	3.803e-21	0.305567	TRUE	9.20985e-14	89.0741
ebi-cfb233-GCST90301945	rs11067376	A	G	FALSE	-0.0277439	0.0102052	0.00415547	0.0469311	2.447e-11	0.827858	TRUE	3.00353e-08	44.5756
ebi-cfb233-GCST90301945	rs11075253	A	C	FALSE	0.0265632	-0.0576923	0.0043989	0.0483302	1.555e-09	0.232591	TRUE	7.38343e-06	36.4646
ebi-cfb233-GCST90301945	rs11236519	T	C	FALSE	-0.0493817	0.0294975	0.00653805	0.0705091	4.255e-14	0.675691	TRUE	6.53171e-10	57.0473
ebi-cfb233-GCST90301945	rs116029244	A	G	FALSE	0.0566856	0.0592246	0.0102674	0.102974	3.372e-08	0.565196	TRUE	1.22956e-05	30.4807
ebi-cfb233-GCST90301945	rs1168124	T	C	FALSE	0.0489164	0.136812	0.00413672	0.0498127	2.902e-32	0.0060231	TRUE	1.13943e-17	139.828
ebi-cfb233-GCST90301945	rs11789603	T	C	FALSE	0.0577796	0.0322726	0.00656745	0.0816506	1.394e-18	0.692657	TRUE	4.36076e-13	77.4027
ebi-cfb233-GCST90301945	rs12416473	T	C	FALSE	-0.0336613	-0.0562287	0.00504635	0.057798	2.551e-11	0.330628	TRUE	2.82305e-07	44.4945
ebi-cfb233-GCST90301945	rs12914626	T	C	FALSE	-0.0737719	0.041984	0.00434124	0.045642	9.213e-65	0.357648	TRUE	5.91932e-44	288.771
ebi-cfb233-GCST90301945	rs13107325	T	C	FALSE	-0.0561711	0.204588	0.00943982	0.182306	2.674e-09	0.261766	TRUE	8.76454e-06	35.4077
ebi-cfb233-GCST90301945	rs139915535	A	G	FALSE	0.126213	-0.572855	0.0179552	0.577069	2.075e-12	0.320857	TRUE	5.68603e-08	49.4115
ebi-cfb233-GCST90301945	rs15285	T	C	FALSE	0.0790897	-0.0448355	0.0043845	0.0496482	9.719e-73	0.366492	TRUE	1.50043e-49	325.386
ebi-cfb233-GCST90301945	rs1560390	T	C	FALSE	0.0437211	0.0763653	0.00500089	0.059993	2.277e-18	0.203052	TRUE	1.68535e-11	76.4342
ebi-cfb233-GCST90301945	rs174574	A	C	FALSE	-0.0740683	0.11296	0.00407888	0.043993	1.09e-73	0.0102379	TRUE	1.23911e-44	329.749
ebi-cfb233-GCST90301945	rs1800961	T	C	FALSE	-0.133501	-0.0721263	0.0112668	0.1047	2.177e-32	0.490895	TRUE	3.95952e-22	140.4
ebi-cfb233-GCST90301945	rs2009382	T	C	FALSE	0.0237933	0.0386708	0.00416239	0.047744	1.089e-08	0.417962	TRUE	1.01921e-05	32.6757
ebi-cfb233-GCST90301945	rs2138157	A	C	FALSE	0.0292317	-0.0854698	0.0042136	0.0452247	3.992e-12	0.0587719	TRUE	1.09314e-06	48.1285
ebi-cfb233-GCST90301945	rs2254537	A	T	TRUE	-0.0430071	-0.0539876	0.00457278	0.0468392	5.202e-21	0.249067	TRUE	1.89633e-13	88.4545
ebi-cfb233-GCST90301945	rs2278426	T	C	FALSE	-0.10966	0.109613	0.00868405	0.089242	1.484e-36	0.219347	TRUE	9.64757e-24	159.461
ebi-cfb233-GCST90301945	rs2305972	A	G	FALSE	0.0274906	-0.053338	0.00424421	0.0470782	9.344e-11	0.257229	TRUE	1.02823e-06	41.954
ebi-cfb233-GCST90301945	rs2494748	T	C	FALSE	-0.0283611	-0.0486257	0.00432704	0.0448035	5.587e-11	0.277785	TRUE	6.4624e-07	42.9599
ebi-cfb233-GCST90301945	rs2575876	A	G	FALSE	-0.0623343	0.0363075	0.00472134	0.0552724	8.47e-40	0.511257	TRUE	2.33898e-27	174.31
ebi-cfb233-GCST90301945	rs261291	T	C	FALSE	-0.1175	-0.0456498	0.00402568	0.0445945	2.79e-187	0.305995	TRUE	5.66851e-129	851.916
ebi-cfb233-GCST90301945	rs2643194	T	C	FALSE	0.0281121	0.0988546	0.00422928	0.0476163	2.991e-11	0.0378879	TRUE	5.92218e-06	44.1828
ebi-cfb233-GCST90301945	rs28465467	A	T	TRUE	0.0557244	-0.0741575	0.00581787	0.0597476	9.88e-22	0.214539	TRUE	8.95206e-14	91.7409
ebi-cfb233-GCST90301945	rs337171	A	G	FALSE	0.0356959	-0.0298095	0.00593334	0.0642341	1.786e-09	0.642593	TRUE	1.22947e-06	36.1942
ebi-cfb233-GCST90301945	rs3803800	A	G	FALSE	-0.0260329	-0.0150759	0.00462183	0.0505242	1.775e-08	0.765406	TRUE	3.95252e-06	31.7261
ebi-cfb233-GCST90301945	rs3822856	A	C	FALSE	0.0227158	-0.0258229	0.00394523	0.0437996	8.522e-09	0.555479	TRUE	4.98822e-06	33.1521
ebi-cfb233-GCST90301945	rs384116	C	G	TRUE	-0.0355948	0.0236364	0.00457159	0.0464108	6.912e-15	0.610551	TRUE	2.5124e-10	60.6232
ebi-cfb233-GCST90301945	rs4142995	T	G	FALSE	-0.0253108	-0.0516502	0.00412221	0.047503	8.247e-10	0.276903	TRUE	3.74917e-06	37.7007
ebi-cfb233-GCST90301945	rs4149307	T	C	FALSE	0.0444721	-0.143459	0.00539437	0.0693951	1.663e-16	0.038707	TRUE	3.93733e-09	67.9661
ebi-cfb233-GCST90301945	rs4240624	A	G	FALSE	0.0852886	0.0799791	0.00649942	0.0623413	2.447e-39	0.199518	TRUE	1.71512e-25	172.2
ebi-cfb233-GCST90301945	rs483621	A	T	TRUE	0.0419174	0.105089	0.00499052	0.0516453	4.487e-17	0.0418697	TRUE	1.58414e-09	70.5502
ebi-cfb233-GCST90301945	rs4846916	A	G	FALSE	0.0573497	0.108314	0.00546473	0.0552391	9.153e-26	0.0498999	TRUE	4.17776e-15	110.135
ebi-cfb233-GCST90301945	rs4847419	A	T	TRUE	-0.0277597	-0.0636319	0.00431968	0.0457176	1.307e-10	0.163969	TRUE	2.53148e-06	41.2977
ebi-cfb233-GCST90301945	rs4939883	T	C	FALSE	-0.0878265	0.0912274	0.00516133	0.0568159	6.221e-65	0.108347	TRUE	6.90516e-42	289.553
ebi-cfb233-GCST90301945	rs56268840	T	C	FALSE	-0.027136	-0.0560668	0.00464827	0.0498142	5.287e-09	0.260369	TRUE	1.37077e-05	34.0808
ebi-cfb233-GCST90301945	rs5749502	A	T	TRUE	-0.0404764	-0.00612917	0.00476087	0.0479777	1.865e-17	0.898347	TRUE	9.66405e-13	72.2821
ebi-cfb233-GCST90301945	rs58301047	C	G	TRUE	0.0312807	-0.00521706	0.00499699	0.0504232	3.852e-10	0.917593	TRUE	1.53052e-07	39.1865
ebi-cfb233-GCST90301945	rs5888	A	G	FALSE	0.032128	-0.0228867	0.00404434	0.0440178	1.958e-15	0.603104	TRUE	1.08727e-10	63.1064
ebi-cfb233-GCST90301945	rs59347135	C	G	TRUE	0.0622372	-0.0294728	0.00969668	0.111289	1.377e-10	0.791139	TRUE	1.17451e-07	41.1959
ebi-cfb233-GCST90301945	rs6018652	A	G	FALSE	0.0306091	0.070502	0.00485482	0.0532831	2.884e-10	0.185783	TRUE	3.49798e-06	39.7517
ebi-cfb233-GCST90301945	rs625145	A	T	TRUE	-0.0585364	-0.010363	0.00483092	0.0540164	8.58e-34	0.847861	TRUE	2.89739e-24	146.823
ebi-cfb233-GCST90301945	rs6438552	A	G	FALSE	-0.0258931	-0.0744631	0.00396451	0.0444881	6.524e-11	0.0941759	TRUE	3.4056e-06	42.6569
ebi-cfb233-GCST90301945	rs6531216	A	G	FALSE	0.0341258	-0.0140671	0.00389421	0.0438061	1.897e-18	0.748118	TRUE	4.04994e-13	76.7942
ebi-cfb233-GCST90301945	rs686030	A	C	FALSE	0.0405667	-0.00845021	0.00580484	0.0670775	2.78e-12	0.89975	TRUE	4.79698e-09	48.8381
ebi-cfb233-GCST90301945	rs6907508	A	G	FALSE	0.0581508	-0.00259935	0.00597099	0.0557579	2.058e-22	0.962817	TRUE	1.93422e-16	94.8459
ebi-cfb233-GCST90301945	rs6937088	C	G	TRUE	-0.0350437	0.0742241	0.00567518	0.069872	6.62e-10	0.288105	TRUE	3.04727e-06	38.1295
ebi-cfb233-GCST90301945	rs72786786	A	G	FALSE	0.179569	0.0433113	0.00431247	0.0473243	1e-200	0.360087	TRUE	3.81967e-264	1733.86
ebi-cfb233-GCST90301945	rs72836561	T	C	FALSE	-0.15008	-0.15003	0.0120582	0.122235	1.464e-35	0.219677	TRUE	4.50975e-23	154.912
ebi-cfb233-GCST90301945	rs72926966	A	C	FALSE	-0.0328925	-0.0614936	0.00449201	0.04856	2.435e-13	0.20539	TRUE	3.17729e-08	53.6181
ebi-cfb233-GCST90301945	rs72980335	T	G	FALSE	0.0382376	0.0475679	0.00687627	0.0981273	2.685e-08	0.627849	TRUE	8.42625e-06	30.9225
ebi-cfb233-GCST90301945	rs72992015	T	C	FALSE	0.0281978	-0.0197627	0.00495975	0.0551694	1.306e-08	0.720178	TRUE	3.71417e-06	32.323
ebi-cfb233-GCST90301945	rs73045691	A	G	FALSE	0.0300007	0.0630646	0.00429181	0.0454265	2.745e-12	0.165052	TRUE	2.15821e-07	48.863
ebi-cfb233-GCST90301945	rs7412	T	C	FALSE	-0.0680094	-0.00980387	0.00787039	0.0963104	5.564e-18	0.91892	TRUE	3.67637e-13	74.6698
ebi-cfb233-GCST90301945	rs75911530	A	G	FALSE	-0.144879	0.00633709	0.0142861	0.217843	3.625e-24	0.976793	TRUE	9.80688e-18	102.845
ebi-cfb233-GCST90301945	rs7784050	A	C	FALSE	0.0249144	-0.0333432	0.00447659	0.0463417	2.614e-08	0.471828	TRUE	1.46853e-05	30.9747
ebi-cfb233-GCST90301945	rs77960347	A	G	FALSE	-0.377253	0.362207	0.0196669	0.256343	5.221e-82	0.157663	TRUE	3.72896e-54	367.954
ebi-cfb233-GCST90301945	rs7807755	T	C	FALSE	0.0303248	0.00914699	0.00475923	0.0500645	1.868e-10	0.85503	TRUE	1.14819e-07	40.5999
ebi-cfb233-GCST90301945	rs79953491	A	G	FALSE	-0.0365893	-0.0649614	0.00613662	0.0723016	2.485e-09	0.368931	TRUE	4.77101e-06	35.5508
ebi-cfb233-GCST90301945	rs9365172	A	C	FALSE	-0.0320041	0.0557598	0.00513404	0.0553733	4.555e-10	0.313944	TRUE	2.06659e-06	38.8592
ebi-cfb233-GCST90301945	rs9964730	T	C	FALSE	0.0350164	-0.0270037	0.00536721	0.0569182	6.84e-11	0.635193	TRUE	1.32274e-07	42.5642
ebi-cfb233-GCST90301945	rs9994887	A	G	FALSE	-0.0243889	-0.0268915	0.00432429	0.0436728	1.701e-08	0.53806	TRUE	8.52427e-06	31.8094
ebi-cfb233-GCST90301946	rs10128711	T	C	FALSE	-0.0254939	-0.0686303	0.00428715	0.044737	2.738e-09	0.125009	TRUE	2.40422e-05	35.362
ebi-cfb233-GCST90301946	rs1041968	A	G	FALSE	0.0942806	-0.0394427	0.00399331	0.0439902	3.07e-123	0.369919	TRUE	8.22981e-85	557.415
ebi-cfb233-GCST90301946	rs1081105	A	C	FALSE	-0.208332	0.104445	0.0132673	0.149317	1.451e-55	0.484246	TRUE	3.0724e-38	246.572
ebi-cfb233-GCST90301946	rs1117816	A	C	FALSE	-0.0347167	-0.0533046	0.00497937	0.0508418	3.122e-12	0.294436	TRUE	8.77966e-08	48.6103
ebi-cfb233-GCST90301946	rs112928559	T	C	FALSE	0.0769921	0.130171	0.0121867	0.182539	2.654e-10	0.475774	TRUE	6.55717e-07	39.9136
ebi-cfb233-GCST90301946	rs11571725	A	G	FALSE	0.0310361	0.0626866	0.00480318	0.0519131	1.036e-10	0.227229	TRUE	1.34268e-06	41.752
ebi-cfb233-GCST90301946	rs11591147	T	G	FALSE	-0.369342	-0.00555726	0.0145577	0.118657	5.28e-142	0.962645	TRUE	4.08696e-102	643.686
ebi-cfb233-GCST90301946	rs11601507	A	C	FALSE	0.0467181	0.0936842	0.00733068	0.0805939	1.854e-10	0.245064	TRUE	1.73389e-06	40.6144
ebi-cfb233-GCST90301946	rs11693150	A	C	FALSE	-0.0240984	-0.0429801	0.00393768	0.0436179	9.362e-10	0.324438	TRUE	3.13339e-06	37.4536
ebi-cfb233-GCST90301946	rs117113213	A	G	FALSE	0.134769	-0.0117413	0.0114358	0.0887365	4.675e-32	0.894734	TRUE	3.64191e-23	138.882
ebi-cfb233-GCST90301946	rs12359135	T	C	FALSE	0.0284769	-0.0601864	0.00407074	0.0434806	2.643e-12	0.166293	TRUE	2.08237e-07	48.9373
ebi-cfb233-GCST90301946	rs12916	T	C	FALSE	-0.0681801	0.0368056	0.003958	0.0436304	1.698e-66	0.398905	TRUE	2.08447e-45	296.732
ebi-cfb233-GCST90301946	rs12970	A	G	FALSE	-0.0474781	-0.0219064	0.00808022	0.0817563	4.207e-09	0.78874	TRUE	1.324e-06	34.5256
ebi-cfb233-GCST90301946	rs1318005	A	G	FALSE	-0.0347302	0.0229392	0.00398307	0.0435908	2.795e-18	0.598722	TRUE	1.17845e-12	76.0291
ebi-cfb233-GCST90301946	rs13240994	T	C	FALSE	0.0405064	-0.0384818	0.00526969	0.0568386	1.51e-14	0.498383	TRUE	7.60691e-10	59.0851
ebi-cfb233-GCST90301946	rs13300853	T	C	FALSE	0.0259991	0.0141803	0.00412342	0.0439877	2.878e-10	0.747171	TRUE	2.32866e-07	39.7559
ebi-cfb233-GCST90301946	rs139974673	T	C	FALSE	-0.120031	-0.083932	0.0143531	0.298175	6.129e-17	0.778338	TRUE	4.04304e-12	69.935
ebi-cfb233-GCST90301946	rs141469619	A	G	FALSE	-0.182905	0.568426	0.0240867	0.336261	3.111e-14	0.0909452	TRUE	3.09701e-08	57.6629
ebi-cfb233-GCST90301946	rs143424675	T	C	FALSE	0.0969751	-0.288841	0.0161332	0.12867	1.845e-09	0.0247799	TRUE	9.59486e-05	36.1309
ebi-cfb233-GCST90301946	rs146962013	A	G	FALSE	0.0491581	-0.0158622	0.00782243	0.0813385	3.294e-10	0.845381	TRUE	1.781e-07	39.4919
ebi-cfb233-GCST90301946	rs147711004	A	G	FALSE	0.133744	-0.224655	0.0110013	0.10874	5.256e-34	0.0388302	TRUE	3.5232e-20	147.796
ebi-cfb233-GCST90301946	rs15285	T	C	FALSE	-0.0711471	-0.0448355	0.00454829	0.0496482	3.733e-55	0.366492	TRUE	2.39753e-37	244.69
ebi-cfb233-GCST90301946	rs1532085	A	G	FALSE	0.0490505	-0.00395129	0.00404829	0.0439688	8.651e-34	0.928394	TRUE	1.66948e-24	146.806
ebi-cfb233-GCST90301946	rs1800588	T	C	FALSE	0.0663223	0.0193297	0.0046653	0.0503806	7.28e-46	0.701221	TRUE	2.46476e-32	202.097
ebi-cfb233-GCST90301946	rs185567543	A	T	TRUE	-0.166736	0.267103	0.0252116	0.150488	3.755e-11	0.0759119	TRUE	3.15199e-06	43.7378
ebi-cfb233-GCST90301946	rs1864163	A	G	FALSE	0.0484446	-0.0657495	0.00463962	0.0534131	1.603e-25	0.218337	TRUE	2.5652e-16	109.025
ebi-cfb233-GCST90301946	rs1997833	T	C	FALSE	-0.0247305	0.0433656	0.0043055	0.050667	9.25e-09	0.392056	TRUE	1.02371e-05	32.9928
ebi-cfb233-GCST90301946	rs2244608	A	G	FALSE	-0.0246427	-0.0205548	0.00411906	0.0448437	2.196e-09	0.64669	TRUE	1.39706e-06	35.7915
ebi-cfb233-GCST90301946	rs2287997	A	G	FALSE	0.0502275	-0.0291912	0.00488373	0.0550297	8.264e-25	0.595791	TRUE	3.41604e-17	105.774
ebi-cfb233-GCST90301946	rs2523675	A	G	FALSE	0.0242735	0.00394448	0.00428594	0.0486346	1.483e-08	0.935359	TRUE	1.9799e-06	32.0754
ebi-cfb233-GCST90301946	rs2569550	T	C	FALSE	-0.0438071	-0.0551731	0.00399112	0.0444779	4.977e-28	0.214805	TRUE	5.62287e-18	120.476
ebi-cfb233-GCST90301946	rs2618568	A	C	FALSE	-0.0321409	-0.0376662	0.00417994	0.0453039	1.479e-14	0.405741	TRUE	1.25413e-09	59.1257
ebi-cfb233-GCST90301946	rs2740488	A	C	FALSE	0.0416145	-0.0194135	0.00468755	0.0544077	6.828e-19	0.72123	TRUE	2.26981e-13	78.8129
ebi-cfb233-GCST90301946	rs28456	A	G	FALSE	0.0244838	-0.111657	0.00432384	0.0436208	1.492e-08	0.0104759	TRUE	0.000585525	32.0642
ebi-cfb233-GCST90301946	rs28615248	T	C	FALSE	-0.0285791	0.0429982	0.00502433	0.0526258	1.284e-08	0.413896	TRUE	1.15741e-05	32.3549
ebi-cfb233-GCST90301946	rs28807203	A	C	FALSE	0.0843807	0.0191416	0.00876521	0.0893932	6.163e-22	0.830447	TRUE	8.82641e-16	92.6748
ebi-cfb233-GCST90301946	rs28929474	T	C	FALSE	0.120952	0.230815	0.0151773	0.154217	1.596e-15	0.134474	TRUE	2.56941e-09	63.5092
ebi-cfb233-GCST90301946	rs2954021	A	G	FALSE	0.0769802	0.0185961	0.00407361	0.043527	1.201e-79	0.669211	TRUE	4.41962e-56	357.107
ebi-cfb233-GCST90301946	rs3184504	T	C	FALSE	-0.0243266	-0.112867	0.00408477	0.0440517	2.594e-09	0.010403	TRUE	0.000228614	35.4672
ebi-cfb233-GCST90301946	rs35135293	T	C	FALSE	-0.0264165	-0.00420743	0.0040119	0.0442351	4.563e-11	0.924223	TRUE	3.23364e-08	43.356
ebi-cfb233-GCST90301946	rs35561669	T	C	FALSE	-0.0371946	0.0388556	0.00644875	0.0664156	8.035e-09	0.558523	TRUE	4.73708e-06	33.2666
ebi-cfb233-GCST90301946	rs3737810	C	G	TRUE	-0.0741446	-0.0442386	0.0095023	0.0930472	6.054e-15	0.634471	TRUE	2.03922e-10	60.8838
ebi-cfb233-GCST90301946	rs3745681	A	G	FALSE	-0.0272887	0.0505039	0.00396708	0.0436803	6.037e-12	0.247593	TRUE	1.84787e-07	47.3177
ebi-cfb233-GCST90301946	rs41279633	T	G	FALSE	0.0503025	-0.035466	0.00537115	0.0538259	7.583e-21	0.509959	TRUE	3.33833e-14	87.709
ebi-cfb233-GCST90301946	rs442177	T	G	FALSE	0.0227792	0.0224071	0.00393813	0.0436019	7.283e-09	0.607321	TRUE	3.69376e-06	33.4578
ebi-cfb233-GCST90301946	rs4665972	T	C	FALSE	0.0650843	-0.0195739	0.00422157	0.0448829	1.257e-53	0.662757	TRUE	1.14938e-37	237.686
ebi-cfb233-GCST90301946	rs4789227	T	C	FALSE	0.0240594	0.0562252	0.00415805	0.0487578	7.199e-09	0.248847	TRUE	1.78633e-05	33.4803
ebi-cfb233-GCST90301946	rs484084	T	C	FALSE	-0.0357059	-0.109013	0.00397406	0.0438487	2.593e-19	0.0129143	TRUE	3.14027e-10	80.7256
ebi-cfb233-GCST90301946	rs4876611	A	G	FALSE	-0.0298438	-0.0242157	0.00440272	0.0470926	1.214e-11	0.607101	TRUE	4.49985e-08	45.9478
ebi-cfb233-GCST90301946	rs540730	T	C	FALSE	-0.028322	-0.0121968	0.00463303	0.0498172	9.774e-10	0.806587	TRUE	4.43283e-07	37.3696
ebi-cfb233-GCST90301946	rs56268840	T	C	FALSE	-0.0287364	-0.0560668	0.00468802	0.0498142	8.802e-10	0.260369	TRUE	4.31173e-06	37.5738
ebi-cfb233-GCST90301946	rs577721086	T	C	FALSE	-0.0518593	0.0651661	0.00907944	0.0892815	1.118e-08	0.465454	TRUE	8.51797e-06	32.6238
ebi-cfb233-GCST90301946	rs58542926	T	C	FALSE	-0.143885	0.188697	0.0078116	0.0884307	9.183e-76	0.0328564	TRUE	1.95599e-47	339.274
ebi-cfb233-GCST90301946	rs59950280	A	G	FALSE	0.0297615	0.035221	0.00438445	0.0508982	1.137e-11	0.488945	TRUE	7.30001e-08	46.0763
ebi-cfb233-GCST90301946	rs632057	T	G	FALSE	0.0230832	-0.021348	0.00415181	0.0439502	2.701e-08	0.627158	TRUE	8.48048e-06	30.9112
ebi-cfb233-GCST90301946	rs635634	T	C	FALSE	0.054708	0.0318628	0.00502123	0.0540423	1.213e-27	0.555465	TRUE	4.78226e-19	118.708
ebi-cfb233-GCST90301946	rs646776	T	C	FALSE	0.112504	-0.0103995	0.00471552	0.0528905	8.33e-126	0.844122	TRUE	7.89677e-90	569.212
ebi-cfb233-GCST90301946	rs6602909	T	C	FALSE	-0.0304687	0.0574736	0.00431864	0.0456987	1.724e-12	0.208513	TRUE	1.09892e-07	49.7752
ebi-cfb233-GCST90301946	rs662138	C	G	TRUE	-0.037076	-0.0193046	0.00523865	0.0611273	1.469e-12	0.752146	TRUE	5.58886e-09	50.0895
ebi-cfb233-GCST90301946	rs6689	A	G	FALSE	-0.0445925	0.0392636	0.00519209	0.0502545	8.807e-18	0.434628	TRUE	6.81298e-12	73.7633
ebi-cfb233-GCST90301946	rs6699113	T	C	FALSE	0.031413	-0.0417275	0.00405097	0.0435391	8.873e-15	0.337866	TRUE	1.35363e-09	60.1315
ebi-cfb233-GCST90301946	rs6808903	A	G	FALSE	-0.0405194	-0.0818089	0.00711223	0.0773323	1.218e-08	0.290107	TRUE	1.99739e-05	32.4574
ebi-cfb233-GCST90301946	rs687339	T	C	FALSE	0.0342946	0.0240036	0.00486739	0.0605323	1.844e-12	0.691705	TRUE	8.46295e-09	49.6432
ebi-cfb233-GCST90301946	rs6882345	A	G	FALSE	0.0480482	0.0451095	0.00408955	0.0461014	7.146e-32	0.327835	TRUE	3.96128e-21	138.039
ebi-cfb233-GCST90301946	rs6907795	T	C	FALSE	-0.0285587	0.0785579	0.00510074	0.0614084	2.157e-08	0.200802	TRUE	4.81569e-05	31.348
ebi-cfb233-GCST90301946	rs6909746	T	C	FALSE	-0.023351	0.015167	0.00419045	0.0444733	2.512e-08	0.733076	TRUE	5.61893e-06	31.052
ebi-cfb233-GCST90301946	rs693668	A	G	FALSE	0.0472075	-0.0732558	0.00410435	0.0440661	1.292e-30	0.0964317	TRUE	7.92535e-19	132.292
ebi-cfb233-GCST90301946	rs6938647	A	C	FALSE	0.0342925	-0.00986415	0.00515865	0.0556938	2.98e-11	0.859419	TRUE	3.05698e-08	44.1901
ebi-cfb233-GCST90301946	rs6968865	A	T	TRUE	-0.0256528	-0.0217959	0.00427517	0.0459667	1.968e-09	0.635381	TRUE	1.35081e-06	36.005
ebi-cfb233-GCST90301946	rs72875462	A	C	FALSE	-0.105361	-0.0230369	0.00818092	0.0797303	5.916e-38	0.772631	TRUE	5.51093e-27	165.866
ebi-cfb233-GCST90301946	rs73015024	T	G	FALSE	-0.171188	-0.100136	0.00644189	0.0723037	1.35e-155	0.166071	TRUE	5.37781e-105	706.189
ebi-cfb233-GCST90301946	rs73066485	T	G	FALSE	-0.0440389	0.0171694	0.0048553	0.052928	1.187e-19	0.745641	TRUE	5.81272e-14	82.2699
ebi-cfb233-GCST90301946	rs7412	T	C	FALSE	-0.397203	-0.00980387	0.00792078	0.0963104	1e-200	0.91892	TRUE	0	2514.71
ebi-cfb233-GCST90301946	rs74747585	T	C	FALSE	0.103773	0.317368	0.0162006	0.281947	1.499e-10	0.260321	TRUE	1.37024e-06	41.0299
ebi-cfb233-GCST90301946	rs7534572	C	G	TRUE	-0.0633521	-0.138785	0.00438206	0.0498193	2.26e-47	0.00533998	TRUE	4.93035e-27	209.009
ebi-cfb233-GCST90301946	rs77262773	T	C	FALSE	0.123594	0.38592	0.0158368	0.273358	5.986e-15	0.158017	TRUE	4.56534e-09	60.9062
ebi-cfb233-GCST90301946	rs7741879	T	G	FALSE	-0.0283888	-0.00504004	0.00410705	0.0437751	4.771e-12	0.908338	TRUE	6.8214e-09	47.7787
ebi-cfb233-GCST90301946	rs78058190	A	G	FALSE	0.0607403	-0.024704	0.009892	0.0794088	8.234e-10	0.755725	TRUE	4.72198e-07	37.7038
ebi-cfb233-GCST90301946	rs78689694	C	G	TRUE	0.0420412	-0.0283739	0.00561686	0.0624487	7.165e-14	0.649573	TRUE	1.05952e-09	56.0224
ebi-cfb233-GCST90301946	rs79598313	T	C	FALSE	0.119698	-0.2246	0.012809	0.119156	9.199e-21	0.0594415	TRUE	4.64464e-12	87.3268
ebi-cfb233-GCST90301946	rs80254170	A	G	FALSE	-0.0807911	-0.012809	0.00776567	0.0848359	2.387e-25	0.879987	TRUE	2.46509e-18	108.235
ebi-cfb233-GCST90301946	rs9496567	A	G	FALSE	-0.0284834	-0.0196573	0.00492809	0.0537366	7.479e-09	0.714508	TRUE	2.56648e-06	33.4061
ebi-cfb233-GCST90301946	rs964184	C	G	TRUE	-0.155299	-0.0317377	0.00567326	0.0616551	5.61e-165	0.60672	TRUE	4.71152e-116	749.329
ebi-cfb233-GCST90301946	rs9687846	A	G	FALSE	0.0355695	-0.0155284	0.00515647	0.0640166	5.273e-12	0.808339	TRUE	1.09341e-08	47.5828
ebi-cfb233-GCST90301947	rs10404380	A	C	FALSE	0.0291874	-0.0109479	0.00403574	0.0438393	4.751e-13	0.802797	TRUE	2.03619e-09	52.3053
ebi-cfb233-GCST90301947	rs10413278	A	G	FALSE	-0.0283928	0.0372248	0.00406466	0.0439991	2.843e-12	0.397534	TRUE	4.52641e-08	48.7941
ebi-cfb233-GCST90301947	rs10438978	T	C	FALSE	0.03113	0.0816027	0.00526775	0.0566066	3.431e-09	0.149422	TRUE	2.22184e-05	34.9226
ebi-cfb233-GCST90301947	rs1081105	A	C	FALSE	-0.197708	0.104445	0.0132612	0.149317	2.893e-50	0.484246	TRUE	1.53568e-34	222.269
ebi-cfb233-GCST90301947	rs11591147	T	G	FALSE	-0.295245	-0.00555726	0.0145458	0.118657	1.35e-91	0.962645	TRUE	4.87524e-66	411.995
ebi-cfb233-GCST90301947	rs11601507	A	C	FALSE	0.0421131	0.0936842	0.00734938	0.0805939	1.003e-08	0.245064	TRUE	2.2589e-05	32.8347
ebi-cfb233-GCST90301947	rs117113213	A	G	FALSE	0.108807	-0.0117413	0.0114278	0.0887365	1.712e-21	0.894734	TRUE	1.28321e-15	90.6534
ebi-cfb233-GCST90301947	rs12359135	T	C	FALSE	0.0321089	-0.0601864	0.00408731	0.0434806	3.974e-15	0.166293	TRUE	3.20835e-09	61.713
ebi-cfb233-GCST90301947	rs12916	T	C	FALSE	-0.0543284	0.0368056	0.00397248	0.0436304	1.409e-42	0.398905	TRUE	8.26529e-29	187.038
ebi-cfb233-GCST90301947	rs12983572	C	G	TRUE	-0.107724	-0.00296558	0.0188781	0.306404	1.155e-08	0.992278	TRUE	1.36787e-06	32.5617
ebi-cfb233-GCST90301947	rs1318005	A	G	FALSE	-0.0450553	0.0229392	0.00403499	0.0435908	5.972e-29	0.598722	TRUE	4.30318e-20	124.683
ebi-cfb233-GCST90301947	rs13240994	T	C	FALSE	0.0499185	-0.0384818	0.00529141	0.0568386	3.952e-21	0.498383	TRUE	2.295e-14	88.9978
ebi-cfb233-GCST90301947	rs13300853	T	C	FALSE	0.0296093	0.0141803	0.00413887	0.0439877	8.432e-13	0.747171	TRUE	3.86227e-09	51.179
ebi-cfb233-GCST90301947	rs13389219	T	C	FALSE	-0.0314505	0.0139462	0.00421509	0.0455397	8.56e-14	0.75942	TRUE	7.31986e-10	55.6727
ebi-cfb233-GCST90301947	rs139915535	A	G	FALSE	-0.170482	-0.572855	0.017385	0.577069	1.058e-22	0.320857	TRUE	7.21321e-15	96.1626
ebi-cfb233-GCST90301947	rs139974673	T	C	FALSE	-0.1357	-0.083932	0.014349	0.298175	3.165e-21	0.778338	TRUE	3.75964e-15	89.4371
ebi-cfb233-GCST90301947	rs141469619	A	G	FALSE	-0.241621	0.568426	0.024057	0.336261	9.792e-24	0.0909452	TRUE	2.71459e-14	100.876
ebi-cfb233-GCST90301947	rs142130958	A	G	FALSE	-0.150091	-0.103372	0.00648374	0.0721869	1.49e-118	0.152144	TRUE	3.49778e-79	535.871
ebi-cfb233-GCST90301947	rs147711004	A	G	FALSE	0.145143	-0.224655	0.0110591	0.10874	2.391e-39	0.0388302	TRUE	1.23654e-23	172.247
ebi-cfb233-GCST90301947	rs148601586	C	G	TRUE	-0.134562	-0.338321	0.0213843	0.40543	3.122e-10	0.404014	TRUE	1.01714e-06	39.5967
ebi-cfb233-GCST90301947	rs15285	T	C	FALSE	-0.111722	-0.0448355	0.00456538	0.0496482	2.97e-132	0.366492	TRUE	4.34671e-91	598.856
ebi-cfb233-GCST90301947	rs1551393	A	T	TRUE	-0.0297247	-0.00673129	0.00447088	0.0487754	2.961e-11	0.890236	TRUE	2.70214e-08	44.2027
ebi-cfb233-GCST90301947	rs1779823	T	G	FALSE	0.0287278	-0.0544727	0.00428723	0.0486833	2.073e-11	0.263174	TRUE	3.71443e-07	44.9005
ebi-cfb233-GCST90301947	rs183130	T	C	FALSE	-0.155465	0.0439123	0.00436782	0.0482804	1e-200	0.363073	TRUE	6.3808e-193	1266.88
ebi-cfb233-GCST90301947	rs1942872	T	C	FALSE	0.0258073	-0.014655	0.00451055	0.0545309	1.056e-08	0.788125	TRUE	2.53912e-06	32.736
ebi-cfb233-GCST90301947	rs2176040	A	G	FALSE	-0.0330936	-0.0828268	0.00417262	0.0452263	2.172e-15	0.0670425	TRUE	9.08812e-09	62.9029
ebi-cfb233-GCST90301947	rs2267375	T	G	FALSE	0.0257234	-0.063397	0.00398373	0.0442559	1.067e-10	0.151998	TRUE	2.47661e-06	41.6941
ebi-cfb233-GCST90301947	rs2287997	A	G	FALSE	0.0382102	-0.0291912	0.00489943	0.0550297	6.245e-15	0.595791	TRUE	2.5187e-10	60.823
ebi-cfb233-GCST90301947	rs2302700	A	G	FALSE	0.0266011	0.0261227	0.00436436	0.0452229	1.094e-09	0.563504	TRUE	1.18959e-06	37.1499
ebi-cfb233-GCST90301947	rs2396084	A	G	FALSE	-0.0238087	0.00454524	0.0043422	0.0468518	4.18e-08	0.922716	TRUE	4.34514e-06	30.0642
ebi-cfb233-GCST90301947	rs2490945	T	C	FALSE	-0.0311533	-0.0580354	0.00467736	0.0537765	2.73e-11	0.2805	TRUE	3.97886e-07	44.3616
ebi-cfb233-GCST90301947	rs2569550	T	C	FALSE	-0.0380753	-0.0551731	0.00400596	0.0444779	2.007e-21	0.214805	TRUE	1.42845e-13	90.3388
ebi-cfb233-GCST90301947	rs2605097	A	C	FALSE	0.0237111	-0.0242569	0.00424817	0.0464103	2.385e-08	0.60121	TRUE	8.52928e-06	31.1529
ebi-cfb233-GCST90301947	rs2618568	A	C	FALSE	-0.0296989	-0.0376662	0.0041968	0.0453039	1.478e-12	0.405741	TRUE	2.79067e-08	50.0779
ebi-cfb233-GCST90301947	rs267733	A	G	FALSE	0.0334939	-0.0654807	0.00573561	0.0614507	5.231e-09	0.286613	TRUE	1.1769e-05	34.1014
ebi-cfb233-GCST90301947	rs2737218	T	C	FALSE	0.0315668	-0.00264763	0.00481103	0.0480219	5.333e-11	0.956032	TRUE	3.2045e-08	43.0511
ebi-cfb233-GCST90301947	rs28600710	A	G	FALSE	0.0275373	-0.0301699	0.00498871	0.0514523	3.392e-08	0.557629	TRUE	1.26854e-05	30.4695
ebi-cfb233-GCST90301947	rs28807203	A	C	FALSE	0.0699722	0.0191416	0.00878986	0.0893932	1.713e-15	0.830447	TRUE	3.33926e-11	63.3705
ebi-cfb233-GCST90301947	rs28929474	T	C	FALSE	0.107078	0.230815	0.0155944	0.154217	6.581e-12	0.134474	TRUE	5.09336e-07	47.1483
ebi-cfb233-GCST90301947	rs2954021	A	G	FALSE	0.0749255	0.0185961	0.00408868	0.043527	5.22e-75	0.669211	TRUE	8.42863e-53	335.809
ebi-cfb233-GCST90301947	rs35857242	T	C	FALSE	-0.0329149	0.0346081	0.0056917	0.0544232	7.339e-09	0.524838	TRUE	5.06654e-06	33.4428
ebi-cfb233-GCST90301947	rs3737810	C	G	TRUE	-0.0676566	-0.0442386	0.00960019	0.0930472	1.823e-12	0.634471	TRUE	1.07502e-08	49.6662
ebi-cfb233-GCST90301947	rs41279633	T	G	FALSE	0.0464336	-0.035466	0.00539036	0.0538259	7.044e-18	0.509959	TRUE	3.69867e-12	74.2043
ebi-cfb233-GCST90301947	rs442177	T	G	FALSE	0.027436	0.0224071	0.00395215	0.0436019	3.865e-12	0.607321	TRUE	2.03799e-08	48.1919
ebi-cfb233-GCST90301947	rs4665972	T	C	FALSE	0.0500009	-0.0195739	0.00423854	0.0448829	4.058e-32	0.662757	TRUE	1.63718e-22	139.163
ebi-cfb233-GCST90301947	rs4789229	T	C	FALSE	0.0294043	0.049821	0.00416538	0.0486983	1.675e-12	0.306282	TRUE	5.40068e-08	49.8323
ebi-cfb233-GCST90301947	rs484084	T	C	FALSE	-0.0223021	-0.109013	0.00398833	0.0438487	2.247e-08	0.0129143	TRUE	0.00063211	31.2688
ebi-cfb233-GCST90301947	rs4953023	A	G	FALSE	-0.0879513	-0.0195962	0.00814391	0.079521	3.455e-27	0.805351	TRUE	1.90836e-19	116.632
ebi-cfb233-GCST90301947	rs540730	T	C	FALSE	-0.0285727	-0.0121968	0.00465161	0.0498172	8.121e-10	0.806587	TRUE	3.88845e-07	37.7309
ebi-cfb233-GCST90301947	rs55809639	A	T	TRUE	-0.0467922	-0.0207138	0.00722983	0.0811403	9.665e-11	0.798504	TRUE	8.89422e-08	41.888
ebi-cfb233-GCST90301947	rs577721086	T	C	FALSE	-0.0711688	0.0651661	0.0091247	0.0892815	6.212e-15	0.465454	TRUE	4.95638e-10	60.8334
ebi-cfb233-GCST90301947	rs58542926	T	C	FALSE	-0.125219	0.188697	0.00784669	0.0884307	2.501e-57	0.0328564	TRUE	3.19392e-35	254.662
ebi-cfb233-GCST90301947	rs59347135	C	G	TRUE	-0.0795644	-0.0294728	0.00956332	0.111289	8.815e-17	0.791139	TRUE	4.91137e-12	69.2182
ebi-cfb233-GCST90301947	rs59781045	T	C	FALSE	-0.0631961	-0.0898733	0.00775011	0.0800878	3.515e-16	0.261784	TRUE	2.74477e-10	66.4911
ebi-cfb233-GCST90301947	rs59950280	A	G	FALSE	0.0258451	0.035221	0.00449072	0.0508982	8.652e-09	0.488945	TRUE	6.52178e-06	33.1227
ebi-cfb233-GCST90301947	rs61887112	A	G	FALSE	-0.0250304	-0.105204	0.00449965	0.0505847	2.656e-08	0.0375474	TRUE	0.000307856	30.9441
ebi-cfb233-GCST90301947	rs6461354	T	C	FALSE	0.0246116	-0.0495748	0.00405357	0.0475032	1.267e-09	0.296665	TRUE	4.43257e-06	36.8642
ebi-cfb233-GCST90301947	rs646776	T	C	FALSE	0.0970342	-0.0103995	0.00473312	0.0528905	2.1e-93	0.844122	TRUE	9.85729e-67	420.295
ebi-cfb233-GCST90301947	rs6602909	T	C	FALSE	-0.0267034	0.0574736	0.004337	0.0456987	7.408e-10	0.208513	TRUE	5.39583e-06	37.9102
ebi-cfb233-GCST90301947	rs6689	A	G	FALSE	-0.0487439	0.0392636	0.00518862	0.0502545	5.756e-21	0.434628	TRUE	4.5543e-14	88.2543
ebi-cfb233-GCST90301947	rs687339	T	C	FALSE	0.043975	0.0240036	0.00488522	0.0605323	2.224e-19	0.691705	TRUE	1.20911e-13	81.0296
ebi-cfb233-GCST90301947	rs6874202	T	C	FALSE	-0.0391174	-0.0458871	0.00410281	0.046085	1.509e-21	0.319393	TRUE	4.39518e-14	90.9026
ebi-cfb233-GCST90301947	rs693668	A	G	FALSE	0.0410482	-0.0732558	0.00411878	0.0440661	2.145e-23	0.0964317	TRUE	4.01833e-14	99.3232
ebi-cfb233-GCST90301947	rs6968865	A	T	TRUE	-0.0283279	-0.0217959	0.00427243	0.0459667	3.348e-11	0.635381	TRUE	8.05797e-08	43.962
ebi-cfb233-GCST90301947	rs72833852	C	G	TRUE	0.0364541	0.0555923	0.00624861	0.0726713	5.413e-09	0.444281	TRUE	5.71548e-06	34.035
ebi-cfb233-GCST90301947	rs72836561	T	C	FALSE	0.133229	-0.15003	0.0118117	0.122235	1.659e-29	0.219677	TRUE	5.40001e-19	127.225
ebi-cfb233-GCST90301947	rs73066481	C	G	TRUE	0.0344847	-0.0172623	0.00487301	0.0529261	1.477e-12	0.744305	TRUE	5.79704e-09	50.0793
ebi-cfb233-GCST90301947	rs7337784	C	G	TRUE	-0.0271582	-0.0669099	0.00483709	0.0519315	1.97e-08	0.197597	TRUE	4.64531e-05	31.5235
ebi-cfb233-GCST90301947	rs7395581	A	G	FALSE	0.0350752	0.048743	0.00415302	0.0444339	3.022e-17	0.272652	TRUE	4.93584e-11	71.3299
ebi-cfb233-GCST90301947	rs7412	T	C	FALSE	-0.341708	-0.00980387	0.00795798	0.0963104	1e-200	0.91892	TRUE	1.11995e-287	1843.76
ebi-cfb233-GCST90301947	rs7534572	C	G	TRUE	-0.0349226	-0.138785	0.00438001	0.0498193	1.546e-15	0.00533998	TRUE	1.32266e-07	63.5717
ebi-cfb233-GCST90301947	rs75911530	A	G	FALSE	0.102797	0.00633709	0.0137674	0.217843	8.222e-14	0.976793	TRUE	2.7776e-10	55.7519
ebi-cfb233-GCST90301947	rs7741879	T	G	FALSE	-0.0226979	-0.00504004	0.00408424	0.0437751	2.738e-08	0.908338	TRUE	3.35959e-06	30.885
ebi-cfb233-GCST90301947	rs77542162	A	G	FALSE	-0.130919	-0.445299	0.0171911	0.266437	2.627e-14	0.0946608	TRUE	2.62818e-08	57.9958
ebi-cfb233-GCST90301947	rs77960347	A	G	FALSE	0.118331	0.362207	0.020329	0.256343	5.857e-09	0.157663	TRUE	2.89786e-05	33.8816
ebi-cfb233-GCST90301947	rs78058190	A	G	FALSE	0.081478	-0.024704	0.00988455	0.0794088	1.68e-16	0.755725	TRUE	9.19931e-12	67.9466
ebi-cfb233-GCST90301947	rs79598313	T	C	FALSE	0.13006	-0.2246	0.0127976	0.119156	2.904e-24	0.0594415	TRUE	2.76511e-14	103.284
ebi-cfb233-GCST90301947	rs7961449	A	T	TRUE	-0.0285747	0.0206644	0.00433195	0.0472963	4.217e-11	0.662174	TRUE	8.47553e-08	43.5106
ebi-cfb233-GCST90301947	rs8103728	C	G	TRUE	0.0283018	0.0444298	0.00428578	0.0457545	4.011e-11	0.331525	TRUE	3.78844e-07	43.6083
ebi-cfb233-GCST90301947	rs952275	T	G	FALSE	-0.0911215	0.0383176	0.00400764	0.0439964	1.93e-114	0.383795	TRUE	9.05294e-79	516.968
ebi-cfb233-GCST90301947	rs964184	C	G	TRUE	-0.164183	-0.0317377	0.00569269	0.0616551	6.59e-183	0.60672	TRUE	9.78166e-129	831.799
ebi-cfb233-GCST90301947	rs9687846	A	G	FALSE	0.0471656	-0.0155284	0.00522514	0.0640166	1.77e-19	0.808339	TRUE	5.52989e-14	81.4809
ebi-cfb233-GCST90301947	rs998584	A	C	FALSE	0.0305321	-0.059476	0.00404154	0.0437798	4.202e-14	0.174297	TRUE	1.35434e-08	57.0715
ebi-cfb233-GCST90301948	rs1009062	T	G	FALSE	0.0293105	-0.00828178	0.00534401	0.0438808	4.141e-08	0.850302	TRUE	1.29793e-06	30.0824
ebi-cfb233-GCST90301948	rs117643180	A	C	FALSE	-0.116117	-0.137445	0.018814	0.141672	6.749e-10	0.331962	TRUE	3.18056e-07	38.0918
ebi-cfb233-GCST90301948	rs13284054	T	C	FALSE	0.0583326	0.0408134	0.00852964	0.0697514	7.985e-12	0.558462	TRUE	4.08672e-09	46.7694
ebi-cfb233-GCST90301948	rs277407	A	C	FALSE	0.0401121	0.0254414	0.00610868	0.0487827	5.154e-11	0.602001	TRUE	1.47705e-08	43.1178
ebi-cfb233-GCST90301948	rs2792759	T	C	FALSE	0.0426727	-0.0533273	0.00566425	0.0468085	4.933e-14	0.254593	TRUE	3.84859e-10	56.7564
ebi-cfb233-GCST90301948	rs28929474	T	C	FALSE	-0.128341	0.230815	0.0217319	0.154217	3.513e-09	0.134474	TRUE	3.45907e-06	34.8766
ebi-cfb233-GCST90301948	rs2954021	A	G	FALSE	-0.0363873	0.0185961	0.00518447	0.043527	2.242e-12	0.669211	TRUE	9.87057e-10	49.2596
ebi-cfb233-GCST90301948	rs429358	T	C	FALSE	-0.0652367	-0.0235859	0.00717183	0.0562614	9.351e-20	0.675056	TRUE	1.47022e-15	82.7417
ebi-cfb233-GCST90301948	rs4841132	A	G	FALSE	-0.102171	-0.0793852	0.00837497	0.0623441	3.124e-34	0.202898	TRUE	2.84272e-25	148.83
ebi-cfb233-GCST90301948	rs627108	T	C	FALSE	0.0339801	-0.0494611	0.00534715	0.04433	2.087e-10	0.26453	TRUE	1.8635e-07	40.3836
ebi-cfb233-GCST90301948	rs7024300	T	C	FALSE	0.0868317	-0.124333	0.0158746	0.160829	4.504e-08	0.439477	TRUE	4.89543e-06	29.9193
ebi-cfb233-GCST90301948	rs9302635	T	C	FALSE	-0.0832284	-0.0030462	0.00678985	0.0569249	1.527e-34	0.957323	TRUE	4.95005e-28	150.253
ebi-cfb233-GCST90301949	rs11120137	T	C	FALSE	-0.0454767	-0.0422875	0.0048894	0.0436415	1.39e-20	0.332558	TRUE	2.35691e-15	86.51
ebi-cfb233-GCST90301949	rs114682159	T	C	FALSE	0.0831908	0.123035	0.00881871	0.0835636	3.968e-21	0.140924	TRUE	5.37076e-15	88.9899
ebi-cfb233-GCST90301949	rs11867707	C	G	TRUE	-0.0877541	-0.0287761	0.00896237	0.0721617	1.226e-22	0.690062	TRUE	7.17266e-18	95.8713
ebi-cfb233-GCST90301949	rs1260326	T	C	FALSE	-0.0311384	-0.00132901	0.00511364	0.0455973	1.134e-09	0.976747	TRUE	4.95385e-08	37.0793
ebi-cfb233-GCST90301949	rs12825022	T	G	FALSE	0.038937	-0.037227	0.00711283	0.0684458	4.395e-08	0.586518	TRUE	2.95235e-06	29.9668
ebi-cfb233-GCST90301949	rs13234131	A	G	FALSE	-0.0624613	-0.0205077	0.00743344	0.0649966	4.362e-17	0.752367	TRUE	1.33286e-13	70.606
ebi-cfb233-GCST90301949	rs139974673	T	C	FALSE	0.133141	-0.083932	0.020568	0.298175	9.594e-11	0.778338	TRUE	1.29789e-08	41.9026
ebi-cfb233-GCST90301949	rs1461729	A	G	FALSE	-0.0465477	-0.109009	0.00780479	0.06013	2.462e-09	0.0698474	TRUE	5.25035e-06	35.5692
ebi-cfb233-GCST90301949	rs17250977	A	G	FALSE	0.172545	-0.117961	0.0176758	0.153174	1.645e-22	0.441237	TRUE	3.70855e-17	95.2889
ebi-cfb233-GCST90301949	rs172642	A	C	FALSE	-0.0917512	-0.0714924	0.00489891	0.0437198	2.878e-78	0.101999	TRUE	3.51214e-58	350.772
ebi-cfb233-GCST90301949	rs2464190	T	C	FALSE	-0.0427272	-0.0316479	0.00496201	0.0438571	7.251e-18	0.470531	TRUE	1.2567e-13	74.147
ebi-cfb233-GCST90301949	rs7223793	T	G	FALSE	0.0355194	0.0719517	0.00584099	0.0534033	1.194e-09	0.177875	TRUE	1.14603e-06	36.9794
ebi-cfb233-GCST90301949	rs74322397	T	C	FALSE	0.0341624	0.101776	0.00550193	0.050785	5.327e-10	0.045064	TRUE	2.72768e-06	38.5537
ebi-cfb233-GCST90301949	rs7710854	A	G	FALSE	0.0475203	-0.0150308	0.00798479	0.071696	2.659e-09	0.833944	TRUE	1.52402e-07	35.4185
ebi-cfb233-GCST90301949	rs934945	T	C	FALSE	-0.037028	0.0221987	0.00666912	0.0656488	2.822e-08	0.735255	TRUE	1.33319e-06	30.8264
ebi-cfb233-GCST90301949	rs9605972	T	C	FALSE	-0.0826657	-0.0262273	0.00507253	0.044482	1.041e-59	0.555447	TRUE	9.00479e-47	265.584
ebi-cfb233-GCST90301950	rs10455872	A	G	FALSE	0.0762855	-0.080838	0.0116347	0.103064	5.5e-11	0.432839	TRUE	1.56843e-08	42.9906
ebi-cfb233-GCST90301950	rs1305520	A	T	TRUE	-0.0396998	-0.0977352	0.00610175	0.0480961	7.702e-11	0.0421454	TRUE	3.48741e-07	42.332
ebi-cfb233-GCST90301950	rs13217089	T	C	FALSE	0.161643	0.193103	0.0273996	0.128086	3.647e-09	0.131656	TRUE	1.95912e-06	34.8038
ebi-cfb233-GCST90301950	rs1601935	T	G	FALSE	-0.0518588	-0.0522637	0.006556	0.0448042	2.571e-15	0.243415	TRUE	1.6956e-11	62.5703
ebi-cfb233-GCST90301950	rs174564	A	G	FALSE	-0.0440964	-0.11116	0.00608032	0.0432477	4.097e-13	0.0101606	TRUE	2.79935e-08	52.596
ebi-cfb233-GCST90301950	rs1800588	T	C	FALSE	0.0533912	0.0193297	0.00710346	0.0503806	5.638e-14	0.701221	TRUE	2.1867e-11	56.4937
ebi-cfb233-GCST90301950	rs2954021	A	G	FALSE	0.0416492	0.0185961	0.00612169	0.043527	1.021e-11	0.669211	TRUE	1.68435e-09	46.2882
ebi-cfb233-GCST90301950	rs548145	T	C	FALSE	-0.0447565	-0.125581	0.00746107	0.0561653	1.989e-09	0.0253577	TRUE	5.40086e-06	35.984
ebi-cfb233-GCST90301950	rs58542926	T	C	FALSE	-0.0912226	0.188697	0.0116366	0.0884307	4.532e-15	0.0328564	TRUE	3.66135e-10	61.4541
ebi-cfb233-GCST90301950	rs6857	T	C	FALSE	0.0617536	-0.0365337	0.0077357	0.0546934	1.429e-15	0.504151	TRUE	2.53477e-12	63.7273
ebi-cfb233-GCST90301950	rs780093	T	C	FALSE	0.0482612	-0.0180724	0.00629751	0.0455307	1.809e-14	0.69142	TRUE	8.9932e-12	58.7298
ebi-cfb233-GCST90301950	rs964184	C	G	TRUE	-0.115822	-0.0317377	0.00899327	0.0616551	5.926e-38	0.60672	TRUE	1.001e-30	165.863
ebi-cfb233-GCST90301951	rs174564	A	G	FALSE	-0.0608274	-0.11116	0.00608452	0.0432477	1.57e-23	0.0101606	TRUE	7.9941e-16	99.9417
ebi-cfb233-GCST90301951	rs58542926	T	C	FALSE	-0.0688104	0.188697	0.0116472	0.0884307	3.465e-09	0.0328564	TRUE	6.55022e-06	34.903
ebi-cfb233-GCST90301951	rs75627662	T	C	FALSE	0.040097	0.0287244	0.00721124	0.0529418	2.692e-08	0.587428	TRUE	1.26437e-06	30.9176
ebi-cfb233-GCST90301951	rs964184	C	G	TRUE	-0.0758401	-0.0317377	0.00900212	0.0616551	3.617e-17	0.60672	TRUE	8.21327e-14	70.9755
ebi-cfb233-GCST90301952	rs1014680	A	G	FALSE	0.030735	-0.032588	0.00402005	0.0444885	2.083e-14	0.463861	TRUE	1.13965e-09	58.4525
ebi-cfb233-GCST90301952	rs10223666	C	G	TRUE	0.0398676	0.00486947	0.00432442	0.0469838	2.994e-20	0.917454	TRUE	8.79315e-15	84.9931
ebi-cfb233-GCST90301952	rs10249075	T	C	FALSE	0.0311317	0.0988451	0.00448318	0.0498432	3.808e-12	0.0473533	TRUE	1.36394e-06	48.2207
ebi-cfb233-GCST90301952	rs10265221	T	C	FALSE	-0.0488678	0.00444434	0.00467046	0.0516589	1.275e-25	0.931441	TRUE	1.15887e-18	109.478
ebi-cfb233-GCST90301952	rs1047891	A	C	FALSE	0.0497819	0.0186037	0.00431441	0.0467087	8.438e-31	0.690415	TRUE	1.13836e-21	133.137
ebi-cfb233-GCST90301952	rs1056265	A	G	FALSE	-0.031595	0.0174335	0.00429755	0.0471563	1.955e-13	0.711608	TRUE	1.61433e-09	54.0498
ebi-cfb233-GCST90301952	rs10753555	C	G	TRUE	0.0278415	-0.0901505	0.00448382	0.0515523	5.321e-10	0.0803397	TRUE	1.47623e-05	38.5558
ebi-cfb233-GCST90301952	rs10774021	T	C	FALSE	0.0297633	-0.0457337	0.00413491	0.0467966	6.107e-13	0.328426	TRUE	2.4117e-08	51.8121
ebi-cfb233-GCST90301952	rs10851885	A	G	FALSE	-0.0405333	-0.0525837	0.00491446	0.0613422	1.614e-16	0.391324	TRUE	6.46689e-11	68.0257
ebi-cfb233-GCST90301952	rs11078893	T	C	FALSE	-0.0422987	-0.121165	0.00476889	0.0567932	7.334e-19	0.0328889	TRUE	1.75299e-10	78.6717
ebi-cfb233-GCST90301952	rs11191692	A	G	FALSE	-0.0238078	0.00595431	0.00420483	0.0444188	1.496e-08	0.893363	TRUE	2.28908e-06	32.0584
ebi-cfb233-GCST90301952	rs113956264	T	C	FALSE	-0.0726915	0.158512	0.0130752	0.116711	2.706e-08	0.174411	TRUE	6.63309e-05	30.9078
ebi-cfb233-GCST90301952	rs1145084	A	G	FALSE	0.0736375	-0.015636	0.00407431	0.0440128	5.145e-73	0.722395	TRUE	1.2128e-51	326.655
ebi-cfb233-GCST90301952	rs11649007	T	C	FALSE	-0.026962	0.0482495	0.00409623	0.0438834	4.637e-11	0.271553	TRUE	5.94953e-07	43.3246
ebi-cfb233-GCST90301952	rs11651885	A	G	FALSE	0.0324068	0.00337977	0.00480565	0.0513446	1.546e-11	0.947517	TRUE	1.35868e-08	45.4747
ebi-cfb233-GCST90301952	rs11692478	C	G	TRUE	0.041392	0.0541581	0.00595934	0.0632689	3.765e-12	0.391998	TRUE	5.62965e-08	48.2432
ebi-cfb233-GCST90301952	rs11951093	A	G	FALSE	0.0404535	0.0540298	0.0040746	0.0447627	3.138e-23	0.227421	TRUE	7.83864e-15	98.5695
ebi-cfb233-GCST90301952	rs1239690	T	C	FALSE	-0.0217708	0.0635826	0.00397841	0.043841	4.444e-08	0.146975	TRUE	0.00011053	29.9454
ebi-cfb233-GCST90301952	rs1260326	T	C	FALSE	-0.0301002	-0.00132901	0.00410165	0.0455973	2.159e-13	0.976747	TRUE	5.57138e-10	53.8543
ebi-cfb233-GCST90301952	rs12614953	T	C	FALSE	0.0286977	0.0447038	0.00407962	0.0436086	2.001e-12	0.305309	TRUE	6.11167e-08	49.4831
ebi-cfb233-GCST90301952	rs12724682	C	G	TRUE	0.035663	-0.0700971	0.0060742	0.0665668	4.326e-09	0.292326	TRUE	1.00896e-05	34.4713
ebi-cfb233-GCST90301952	rs12777	C	G	TRUE	-0.0596548	-0.106759	0.0108899	0.141472	4.302e-08	0.450471	TRUE	2.22952e-05	30.0083
ebi-cfb233-GCST90301952	rs13230509	C	G	TRUE	0.0424886	-0.071238	0.00447697	0.046118	2.3e-21	0.122421	TRUE	5.19652e-13	90.0692
ebi-cfb233-GCST90301952	rs13408433	A	G	FALSE	-0.0333187	-0.150327	0.0050674	0.057986	4.862e-11	0.00952906	TRUE	2.74124e-05	43.2319
ebi-cfb233-GCST90301952	rs1397429	T	C	FALSE	0.0261893	-0.0710148	0.00417655	0.0461612	3.598e-10	0.123949	TRUE	6.93205e-06	39.3198
ebi-cfb233-GCST90301952	rs150828878	T	C	FALSE	-0.0820259	-0.0374066	0.0150427	0.212095	4.956e-08	0.860005	TRUE	5.99916e-06	29.7339
ebi-cfb233-GCST90301952	rs1554533	A	G	FALSE	-0.0261997	0.0564661	0.00411959	0.0436095	2.02e-10	0.195385	TRUE	2.59232e-06	40.4468
ebi-cfb233-GCST90301952	rs17050272	A	G	FALSE	0.0235005	-0.00735372	0.00404584	0.0436899	6.301e-09	0.866334	TRUE	1.35145e-06	33.7395
ebi-cfb233-GCST90301952	rs17182027	A	G	FALSE	-0.0242369	0.0799133	0.00412717	0.0441166	4.292e-09	0.0700777	TRUE	5.98108e-05	34.4864
ebi-cfb233-GCST90301952	rs17786744	A	G	FALSE	-0.027067	-0.0535875	0.00415386	0.043728	7.216e-11	0.220397	TRUE	1.11604e-06	42.4596
ebi-cfb233-GCST90301952	rs1800574	T	C	FALSE	0.0643225	0.103588	0.0109946	0.107101	4.905e-09	0.333444	TRUE	8.86466e-06	34.2268
ebi-cfb233-GCST90301952	rs1827859	A	G	FALSE	-0.0246681	0.0783479	0.00430043	0.0484582	9.683e-09	0.105919	TRUE	6.29641e-05	32.9039
ebi-cfb233-GCST90301952	rs187747	T	G	FALSE	0.0273777	0.0886233	0.00496945	0.0591901	3.604e-08	0.134324	TRUE	0.000107675	30.3514
ebi-cfb233-GCST90301952	rs198325	T	C	FALSE	-0.0321791	-0.0224088	0.00512338	0.0551674	3.368e-10	0.684599	TRUE	3.294e-07	39.4489
ebi-cfb233-GCST90301952	rs2145166	A	G	FALSE	0.0348979	-0.0997965	0.00574102	0.0577067	1.212e-09	0.0837433	TRUE	2.31828e-05	36.9505
ebi-cfb233-GCST90301952	rs2608917	A	G	FALSE	-0.026011	-0.0258664	0.00461422	0.0479122	1.729e-08	0.589286	TRUE	7.14032e-06	31.7773
ebi-cfb233-GCST90301952	rs2700420	A	G	FALSE	0.0237619	0.0127998	0.00400133	0.0439748	2.876e-09	0.770996	TRUE	1.07753e-06	35.2659
ebi-cfb233-GCST90301952	rs28394165	T	C	FALSE	-0.046624	-0.00158344	0.00400805	0.0436218	2.815e-31	0.971044	TRUE	7.92289e-23	135.317
ebi-cfb233-GCST90301952	rs3127573	A	G	FALSE	-0.0773149	-0.0669262	0.00605656	0.0675027	2.556e-37	0.321461	TRUE	8.02126e-25	162.957
ebi-cfb233-GCST90301952	rs3130626	A	G	FALSE	-0.0318589	0.070317	0.00528532	0.0575165	1.662e-09	0.221499	TRUE	8.27786e-06	36.3345
ebi-cfb233-GCST90301952	rs316009	T	C	FALSE	-0.0570959	-0.140473	0.00667922	0.086117	1.249e-17	0.102852	TRUE	1.81735e-10	73.0731
ebi-cfb233-GCST90301952	rs34391887	A	C	FALSE	-0.0419426	0.0905246	0.00613426	0.0581926	8.062e-12	0.119803	TRUE	6.80376e-07	46.7506
ebi-cfb233-GCST90301952	rs35610898	C	G	TRUE	0.0478718	0.0598098	0.00418254	0.044394	2.473e-30	0.177899	TRUE	2.68682e-19	131.002
ebi-cfb233-GCST90301952	rs3925584	T	C	FALSE	0.0371513	0.107068	0.00408583	0.043909	9.659e-20	0.0147523	TRUE	1.4696e-10	82.6777
ebi-cfb233-GCST90301952	rs41168	A	C	FALSE	-0.0243081	0.0618035	0.0042343	0.0488377	9.425e-09	0.205697	TRUE	2.76653e-05	32.9563
ebi-cfb233-GCST90301952	rs4678604	A	G	FALSE	0.0279595	-0.0855101	0.00399637	0.0435701	2.63e-12	0.0496947	TRUE	1.03297e-06	48.9471
ebi-cfb233-GCST90301952	rs4687657	T	G	FALSE	-0.0293409	0.00582929	0.00461264	0.048099	2.005e-10	0.903538	TRUE	1.00924e-07	40.462
ebi-cfb233-GCST90301952	rs4865796	A	G	FALSE	-0.0280615	0.0685401	0.00438831	0.0461716	1.61e-10	0.137685	TRUE	3.66547e-06	40.8908
ebi-cfb233-GCST90301952	rs56135013	T	C	FALSE	-0.0458415	0.100768	0.00633347	0.0597946	4.554e-13	0.0919433	TRUE	1.62901e-07	52.3882
ebi-cfb233-GCST90301952	rs6127099	A	T	TRUE	0.0287266	-0.0163001	0.00462327	0.0493633	5.183e-10	0.741244	TRUE	3.59789e-07	38.6073
ebi-cfb233-GCST90301952	rs645019	T	C	FALSE	0.0260745	0.0352011	0.00412889	0.0448484	2.699e-10	0.432518	TRUE	8.06725e-07	39.881
ebi-cfb233-GCST90301952	rs6791369	A	C	FALSE	0.0254707	0.071943	0.00458942	0.0509921	2.859e-08	0.158284	TRUE	7.71955e-05	30.801
ebi-cfb233-GCST90301952	rs700750	A	C	FALSE	0.0297889	0.0229051	0.00418388	0.0474636	1.08e-12	0.629392	TRUE	7.64649e-09	50.6933
ebi-cfb233-GCST90301952	rs7099316	A	G	FALSE	0.0219927	0.0677044	0.00397468	0.0440976	3.144e-08	0.124702	TRUE	0.00010763	30.6163
ebi-cfb233-GCST90301952	rs7173086	A	T	TRUE	0.0283078	-0.0373559	0.00401372	0.0460186	1.754e-12	0.416932	TRUE	2.95064e-08	49.7413
ebi-cfb233-GCST90301952	rs7185391	T	G	FALSE	0.03053	-0.0409035	0.0045191	0.04784	1.421e-11	0.392547	TRUE	1.36579e-07	45.6406
ebi-cfb233-GCST90301952	rs7253870	A	G	FALSE	-0.0251024	0.082453	0.00397997	0.0438776	2.842e-10	0.0602227	TRUE	1.3875e-05	39.7806
ebi-cfb233-GCST90301952	rs72910669	A	C	FALSE	0.0426539	-0.013275	0.00649286	0.0850429	5.053e-11	0.875956	TRUE	4.18043e-08	43.1565
ebi-cfb233-GCST90301952	rs72914763	A	G	FALSE	-0.0589841	0.0283448	0.00957142	0.100761	7.16e-10	0.778476	TRUE	3.93884e-07	37.9767
ebi-cfb233-GCST90301952	rs7598568	T	G	FALSE	0.0262157	0.00551346	0.00470111	0.0566908	2.454e-08	0.922524	TRUE	2.96601e-06	31.0973
ebi-cfb233-GCST90301952	rs80282103	A	T	TRUE	-0.0526532	0.057941	0.00724544	0.0819187	3.673e-13	0.47938	TRUE	7.40857e-09	52.8105
ebi-cfb233-GCST90301952	rs8101881	T	C	FALSE	0.031028	0.0374438	0.0040537	0.0464755	1.945e-14	0.420435	TRUE	1.38588e-09	58.5872
ebi-cfb233-GCST90301952	rs940131	T	C	FALSE	-0.023825	0.00177567	0.00402379	0.0437473	3.199e-09	0.967623	TRUE	5.87896e-07	35.0587
ebi-cfb233-GCST90301952	rs9529913	T	C	FALSE	0.0284831	-0.00220838	0.0041141	0.0443173	4.413e-12	0.960257	TRUE	5.24132e-09	47.9319
ebi-cfb233-GCST90301952	rs9815587	A	C	FALSE	0.0394111	0.0129045	0.00548153	0.0575143	6.489e-13	0.822469	TRUE	2.33795e-09	51.6931
ebi-cfb233-GCST90301952	rs9895661	T	C	FALSE	-0.0694604	0.0122273	0.00515088	0.05587	1.913e-41	0.826764	TRUE	1.20798e-29	181.849
ebi-cfb233-GCST90301952	rs9928003	A	C	FALSE	0.044768	-0.0193814	0.00527858	0.0520128	2.231e-17	0.709426	TRUE	2.79773e-12	71.9287
ebi-cfb233-GCST90301952	rs9989336	C	G	TRUE	0.0238109	0.00666552	0.0041628	0.0450813	1.066e-08	0.882457	TRUE	1.86239e-06	32.7177
ebi-cfb233-GCST90301953	rs1042034	T	C	FALSE	0.0627714	-0.117644	0.00693094	0.0489196	1.345e-19	0.0161789	TRUE	6.08966e-13	82.0236
ebi-cfb233-GCST90301953	rs10455872	A	G	FALSE	0.114212	-0.080838	0.0107235	0.103064	1.732e-26	0.432839	TRUE	1.10081e-20	113.436
ebi-cfb233-GCST90301953	rs1168085	C	G	TRUE	-0.0519161	-0.136464	0.0059283	0.0498194	1.999e-18	0.00615928	TRUE	1.15092e-11	76.6908
ebi-cfb233-GCST90301953	rs116843064	A	G	FALSE	-0.209476	-0.0536387	0.0224309	0.133099	9.751e-21	0.68695	TRUE	1.06226e-16	87.2115
ebi-cfb233-GCST90301953	rs1260326	T	C	FALSE	0.0902807	-0.00132901	0.00596003	0.0455973	7.847e-52	0.976747	TRUE	7.94259e-43	229.453
ebi-cfb233-GCST90301953	rs13702	T	C	FALSE	0.0656834	0.0463831	0.00637523	0.0495993	6.836e-25	0.349708	TRUE	3.64571e-19	106.15
ebi-cfb233-GCST90301953	rs139974673	T	C	FALSE	-0.132964	-0.083932	0.017896	0.298175	1.088e-13	0.778338	TRUE	3.62932e-11	55.2018
ebi-cfb233-GCST90301953	rs143343360	T	G	FALSE	0.138011	0.367151	0.0236439	0.284915	5.313e-09	0.197526	TRUE	2.03318e-06	34.0713
ebi-cfb233-GCST90301953	rs144018203	C	G	TRUE	0.171461	-0.594636	0.0295472	0.33041	6.516e-09	0.0719101	TRUE	6.67471e-06	33.674
ebi-cfb233-GCST90301953	rs17145750	T	C	FALSE	-0.0552433	0.0357865	0.00796429	0.0610692	4.023e-12	0.557876	TRUE	1.51416e-09	48.1134
ebi-cfb233-GCST90301953	rs1800588	T	C	FALSE	0.0645919	0.0193297	0.0067942	0.0503806	1.964e-21	0.701221	TRUE	2.7152e-17	90.3815
ebi-cfb233-GCST90301953	rs1961456	A	G	FALSE	-0.0341777	0.03464	0.00624003	0.0461586	4.322e-08	0.452979	TRUE	3.31019e-06	29.9994
ebi-cfb233-GCST90301953	rs2414578	T	C	FALSE	-0.0438845	-0.00315648	0.00568558	0.0438829	1.177e-14	0.942658	TRUE	3.20223e-12	59.5761
ebi-cfb233-GCST90301953	rs247616	T	C	FALSE	-0.0468955	0.0403575	0.00622205	0.0482845	4.81e-14	0.403252	TRUE	9.04825e-11	56.806
ebi-cfb233-GCST90301953	rs2575876	A	G	FALSE	-0.0388039	0.0363075	0.00675912	0.0552724	9.413e-09	0.511257	TRUE	8.2574e-07	32.9588
ebi-cfb233-GCST90301953	rs2645429	A	G	FALSE	0.0387059	-0.0688655	0.00677909	0.0497729	1.132e-08	0.166483	TRUE	4.33761e-06	32.5995
ebi-cfb233-GCST90301953	rs35726795	A	C	FALSE	0.0561999	-0.0498376	0.00777029	0.0454794	4.736e-13	0.273154	TRUE	1.08333e-09	52.3115
ebi-cfb233-GCST90301953	rs4704834	A	G	FALSE	-0.037386	-0.0318139	0.00597998	0.0462806	4.056e-10	0.491822	TRUE	7.46897e-08	39.0856
ebi-cfb233-GCST90301953	rs584007	A	G	FALSE	-0.0658996	-0.0617143	0.00589348	0.0483311	5.008e-29	0.201635	TRUE	8.02378e-22	125.032
ebi-cfb233-GCST90301953	rs58489806	T	C	FALSE	-0.0774497	0.149681	0.0103769	0.0795898	8.417e-14	0.0600192	TRUE	2.2968e-09	55.7057
ebi-cfb233-GCST90301953	rs72836561	T	C	FALSE	0.132735	-0.15003	0.0164375	0.122235	6.74e-16	0.219677	TRUE	1.01112e-11	65.208
ebi-cfb233-GCST90301953	rs964184	C	G	TRUE	-0.160433	-0.0317377	0.00854596	0.0616551	1.257e-78	0.60672	TRUE	2.6767e-63	352.424
ebi-cfb233-GCST90301954	rs116843064	A	G	FALSE	-0.14854	-0.0536387	0.0224399	0.133099	3.605e-11	0.68695	TRUE	5.45596e-09	43.8171
ebi-cfb233-GCST90301954	rs12446515	T	C	FALSE	-0.0403941	0.042348	0.0061187	0.0484258	4.064e-11	0.38185	TRUE	1.93292e-08	43.583
ebi-cfb233-GCST90301954	rs261291	T	C	FALSE	-0.0394659	-0.0456498	0.00577504	0.0445945	8.266e-12	0.305995	TRUE	8.14221e-09	46.7017
ebi-cfb233-GCST90301954	rs4665972	T	C	FALSE	0.0521808	-0.0195739	0.00604886	0.0448829	6.323e-18	0.662757	TRUE	2.20333e-14	74.4175
ebi-cfb233-GCST90301954	rs584007	A	G	FALSE	-0.0396537	-0.0617143	0.00589812	0.0483311	1.779e-11	0.201635	TRUE	2.723e-08	45.2003
ebi-cfb233-GCST90301954	rs72836561	T	C	FALSE	0.0982223	-0.15003	0.0164542	0.122235	2.381e-09	0.219677	TRUE	9.78478e-07	35.6341
ebi-cfb233-GCST90301954	rs7557067	A	G	FALSE	0.0397638	-0.10679	0.00678796	0.0482832	4.685e-09	0.0269842	TRUE	1.1863e-05	34.316
ebi-cfb233-GCST90301954	rs964184	C	G	TRUE	-0.0532138	-0.0317377	0.00855126	0.0616551	4.88e-10	0.60672	TRUE	5.76202e-08	38.7248
ebi-cfb233-GCST90301955	rs10020631	A	G	FALSE	0.0361304	0.0474254	0.00506243	0.0507818	9.541e-13	0.350352	TRUE	2.84333e-08	50.9364
ebi-cfb233-GCST90301955	rs1007205	T	C	FALSE	-0.0545536	-0.134447	0.00416531	0.0497978	3.419e-39	0.00693665	TRUE	4.41308e-22	171.535
ebi-cfb233-GCST90301955	rs10740115	A	G	FALSE	0.0264726	0.0100386	0.0039896	0.0435398	3.236e-11	0.817656	TRUE	3.80991e-08	44.0284
ebi-cfb233-GCST90301955	rs1077834	T	C	FALSE	-0.113706	-0.00470387	0.00463724	0.0498075	9.01e-133	0.924759	TRUE	2.7803e-95	601.236
ebi-cfb233-GCST90301955	rs111997200	T	C	FALSE	-0.0232424	-0.0142858	0.00392488	0.0433714	3.184e-09	0.741865	TRUE	1.2826e-06	35.0679
ebi-cfb233-GCST90301955	rs11754773	A	G	FALSE	0.0368324	0.0244099	0.00668252	0.0614088	3.553e-08	0.691	TRUE	8.24034e-06	30.3793
ebi-cfb233-GCST90301955	rs11895352	T	C	FALSE	-0.0259341	-0.0012264	0.00399887	0.0441114	8.852e-11	0.97782	TRUE	4.2526e-08	42.0599
ebi-cfb233-GCST90301955	rs12446515	T	C	FALSE	0.0356719	0.042348	0.00429375	0.0484258	9.743e-17	0.38185	TRUE	4.88945e-11	69.0207
ebi-cfb233-GCST90301955	rs1260326	T	C	FALSE	0.0598079	-0.00132901	0.00415032	0.0455973	4.449e-47	0.976747	TRUE	3.45202e-34	207.661
ebi-cfb233-GCST90301955	rs12928099	A	C	FALSE	0.0593285	-0.0532657	0.00444171	0.048408	1.076e-40	0.27118	TRUE	7.303e-27	178.413
ebi-cfb233-GCST90301955	rs139974673	T	C	FALSE	-0.090166	-0.083932	0.0145881	0.298175	6.378e-10	0.778338	TRUE	3.63258e-07	38.2021
ebi-cfb233-GCST90301955	rs146655629	T	C	FALSE	-0.0519091	-0.0266848	0.00501698	0.0650211	4.332e-25	0.681511	TRUE	1.25586e-17	107.054
ebi-cfb233-GCST90301955	rs157595	A	G	FALSE	-0.0493312	-0.075313	0.00424276	0.0475176	3e-31	0.112978	TRUE	2.09205e-19	135.19
ebi-cfb233-GCST90301955	rs174528	T	C	FALSE	0.208499	-0.117072	0.0041957	0.0431962	1e-200	0.00672357	TRUE	0	2469.44
ebi-cfb233-GCST90301955	rs188247550	T	C	FALSE	-0.210584	0.131386	0.014908	0.10137	2.64e-45	0.194941	TRUE	1.69624e-29	199.533
ebi-cfb233-GCST90301955	rs2043085	T	C	FALSE	0.0902775	-0.00132804	0.00408333	0.0440023	2.6e-108	0.975922	TRUE	4.4502e-78	488.8
ebi-cfb233-GCST90301955	rs2156552	A	T	TRUE	-0.0454516	0.0964333	0.00537904	0.0568431	2.919e-17	0.0897946	TRUE	3.90222e-10	71.3983
ebi-cfb233-GCST90301955	rs2207132	A	G	FALSE	0.0971689	-0.00253225	0.0113909	0.088669	1.458e-17	0.977217	TRUE	5.51121e-13	72.7681
ebi-cfb233-GCST90301955	rs2229738	T	C	FALSE	-0.121732	-0.00694345	0.00741419	0.0610111	1.403e-60	0.909391	TRUE	1.33187e-43	269.577
ebi-cfb233-GCST90301955	rs2278426	T	C	FALSE	-0.0553663	0.109613	0.00869264	0.089242	1.899e-10	0.219347	TRUE	2.09371e-06	40.5683
ebi-cfb233-GCST90301955	rs259879	A	C	FALSE	-0.0272064	0.0190809	0.00434172	0.0465142	3.698e-10	0.681646	TRUE	3.55569e-07	39.2662
ebi-cfb233-GCST90301955	rs2740488	A	C	FALSE	0.0283174	-0.0194135	0.00463632	0.0544077	1.011e-09	0.72123	TRUE	6.18451e-07	37.3043
ebi-cfb233-GCST90301955	rs28383314	T	C	FALSE	-0.0282305	0.0214948	0.00424215	0.0469263	2.838e-11	0.646913	TRUE	6.85093e-08	44.2859
ebi-cfb233-GCST90301955	rs2954021	A	G	FALSE	0.0544569	0.0185961	0.00407076	0.043527	8.177e-41	0.669211	TRUE	1.17951e-28	178.96
ebi-cfb233-GCST90301955	rs325	T	C	FALSE	0.0378555	-0.0408245	0.00681181	0.0758585	2.739e-08	0.590462	TRUE	9.74493e-06	30.8839
ebi-cfb233-GCST90301955	rs34409228	T	C	FALSE	0.0394574	-0.0264405	0.00606231	0.0675092	7.584e-11	0.695311	TRUE	1.11747e-07	42.3623
ebi-cfb233-GCST90301955	rs35493868	C	G	TRUE	0.044367	-0.0461046	0.00518681	0.0565426	1.191e-17	0.414846	TRUE	9.49381e-12	73.1676
ebi-cfb233-GCST90301955	rs35913552	A	G	FALSE	-0.0571101	-0.133914	0.00585237	0.0630188	1.697e-22	0.0335877	TRUE	9.41194e-13	95.2274
ebi-cfb233-GCST90301955	rs3741252	T	C	FALSE	0.0827105	0.028091	0.00722999	0.0657932	2.641e-30	0.66941	TRUE	2.94124e-21	130.872
ebi-cfb233-GCST90301955	rs4134496	A	G	FALSE	0.0392623	-0.0745095	0.00646488	0.059495	1.254e-09	0.210437	TRUE	7.44829e-06	36.8833
ebi-cfb233-GCST90301955	rs4646368	A	G	FALSE	-0.0238449	0.0365675	0.00399743	0.0433132	2.445e-09	0.398525	TRUE	4.11239e-06	35.5819
ebi-cfb233-GCST90301955	rs4876611	A	G	FALSE	-0.0243788	-0.0242157	0.00444054	0.0470926	4.018e-08	0.607101	TRUE	1.19511e-05	30.1407
ebi-cfb233-GCST90301955	rs499974	A	C	FALSE	-0.0507805	-0.0446198	0.00523156	0.051615	2.827e-22	0.387328	TRUE	8.20662e-15	94.2173
ebi-cfb233-GCST90301955	rs55776147	A	G	FALSE	-0.0310799	-0.0448103	0.00409292	0.0461566	3.112e-14	0.331632	TRUE	3.2583e-09	57.6626
ebi-cfb233-GCST90301955	rs58542926	T	C	FALSE	-0.119985	0.188697	0.00781332	0.0884307	3.204e-53	0.0328564	TRUE	1.60401e-32	235.822
ebi-cfb233-GCST90301955	rs59950280	A	G	FALSE	0.023923	0.035221	0.00438166	0.0508982	4.767e-08	0.488945	TRUE	2.05871e-05	29.8093
ebi-cfb233-GCST90301955	rs646776	T	C	FALSE	0.0404669	-0.0103995	0.00476225	0.0528905	1.938e-17	0.844122	TRUE	1.29486e-12	72.2064
ebi-cfb233-GCST90301955	rs72930744	T	C	FALSE	-0.0254123	-0.0754066	0.00454103	0.0485053	2.191e-08	0.12004	TRUE	9.00963e-05	31.317
ebi-cfb233-GCST90301955	rs7696472	A	G	FALSE	0.0253579	0.0268583	0.00434348	0.0436763	5.278e-09	0.538595	TRUE	3.8394e-06	34.084
ebi-cfb233-GCST90301955	rs77960347	A	G	FALSE	-0.209312	0.362207	0.0198069	0.256343	4.21e-26	0.157663	TRUE	2.35752e-16	111.675
ebi-cfb233-GCST90301955	rs7979478	A	G	FALSE	0.0270967	0.0305942	0.00412309	0.0442558	4.967e-11	0.489374	TRUE	1.98242e-07	43.1902
ebi-cfb233-GCST90301955	rs964184	C	G	TRUE	-0.0888472	-0.0317377	0.00567158	0.0616551	2.61e-55	0.60672	TRUE	1.28984e-38	245.403
ebi-cfb233-GCST90301956	rs10468017	T	C	FALSE	0.0428444	0.0344354	0.00427446	0.0462462	1.204e-23	0.456508	TRUE	5.66455e-16	100.467
ebi-cfb233-GCST90301956	rs10822160	T	G	FALSE	-0.0337005	-0.0111521	0.00385231	0.0435365	2.169e-18	0.797832	TRUE	3.44875e-13	76.5299
ebi-cfb233-GCST90301956	rs10885997	A	G	FALSE	-0.024001	0.0389908	0.00399469	0.0438041	1.876e-09	0.373403	TRUE	3.87767e-06	36.0988
ebi-cfb233-GCST90301956	rs12928099	A	C	FALSE	0.0657495	-0.0532657	0.00437824	0.048408	5.655e-51	0.27118	TRUE	6.779e-34	225.52
ebi-cfb233-GCST90301956	rs174528	T	C	FALSE	0.219313	-0.117072	0.00412863	0.0431962	1e-200	0.00672357	TRUE	0	2821.73
ebi-cfb233-GCST90301956	rs182611493	A	G	FALSE	0.108951	-0.129585	0.0151745	0.10119	6.977e-13	0.200331	TRUE	6.55243e-08	51.5507
ebi-cfb233-GCST90301956	rs2229738	T	C	FALSE	-0.130171	-0.00694345	0.00733067	0.0610111	1.522e-70	0.909391	TRUE	1.00206e-50	315.311
ebi-cfb233-GCST90301956	rs35336243	A	T	TRUE	-0.0284345	-0.0662964	0.00429926	0.0454696	3.746e-11	0.14483	TRUE	1.37051e-06	43.7424
ebi-cfb233-GCST90301956	rs3741252	T	C	FALSE	0.0877644	0.028091	0.0071577	0.0657932	1.457e-34	0.66941	TRUE	2.97277e-24	150.345
ebi-cfb233-GCST90301956	rs4601123	C	G	TRUE	-0.0644136	-0.0235411	0.00493242	0.0650135	5.629e-39	0.71728	TRUE	1.59264e-27	170.544
ebi-cfb233-GCST90301956	rs4646368	A	G	FALSE	-0.0256725	0.0365675	0.00397688	0.0433132	1.079e-10	0.398525	TRUE	5.13842e-07	41.6728
ebi-cfb233-GCST90301956	rs473224	T	G	FALSE	0.0428302	-0.000232741	0.00578964	0.0622716	1.385e-13	0.997018	TRUE	3.71085e-10	54.7264
ebi-cfb233-GCST90301956	rs4846923	T	G	FALSE	-0.0239139	-0.00139488	0.00424223	0.0458825	1.729e-08	0.975747	TRUE	1.93583e-06	31.7769
ebi-cfb233-GCST90301956	rs56228609	T	C	FALSE	0.0254507	0.0391746	0.00422784	0.0485494	1.747e-09	0.419723	TRUE	2.98551e-06	36.2377
ebi-cfb233-GCST90301956	rs600626	A	G	FALSE	0.0463785	0.0448354	0.00515477	0.0516235	2.315e-19	0.385116	TRUE	7.98839e-13	80.9496
ebi-cfb233-GCST90301956	rs78905952	T	G	FALSE	0.0458965	0.0892104	0.00824243	0.0927994	2.572e-08	0.336388	TRUE	2.58405e-05	31.0062
ebi-cfb233-GCST90301956	rs8107974	A	T	TRUE	0.0531418	-0.190914	0.00745832	0.0882971	1.039e-12	0.0306048	TRUE	1.01612e-06	50.7681
ebi-cfb233-GCST90301956	rs838147	A	G	FALSE	-0.0248487	-0.0507068	0.00396646	0.0441082	3.736e-10	0.250309	TRUE	2.63625e-06	39.2464
ebi-cfb233-GCST90301957	rs10020631	A	G	FALSE	0.0422481	0.0474254	0.00505058	0.0507818	6.011e-17	0.350352	TRUE	4.36571e-11	69.9732
ebi-cfb233-GCST90301957	rs10184673	A	G	FALSE	-0.0255548	-0.0329722	0.00411109	0.043531	5.098e-10	0.448786	TRUE	1.14825e-06	38.6393
ebi-cfb233-GCST90301957	rs10903129	A	G	FALSE	-0.0307128	0.042017	0.0040389	0.0435378	2.866e-14	0.33451	TRUE	3.02744e-09	57.8244
ebi-cfb233-GCST90301957	rs11571725	A	G	FALSE	0.0299849	0.0626866	0.00480869	0.0519131	4.501e-10	0.227229	TRUE	3.4529e-06	38.8823
ebi-cfb233-GCST90301957	rs11591147	T	G	FALSE	-0.391796	-0.00555726	0.0145913	0.118657	8.13e-159	0.962645	TRUE	3.87588e-114	720.995
ebi-cfb233-GCST90301957	rs11601507	A	C	FALSE	0.0445892	0.0936842	0.00733906	0.0805939	1.235e-09	0.245064	TRUE	5.89006e-06	36.913
ebi-cfb233-GCST90301957	rs117113213	A	G	FALSE	0.124	-0.0117413	0.011395	0.0887365	1.406e-27	0.894734	TRUE	5.76392e-20	118.416
ebi-cfb233-GCST90301957	rs11789603	T	C	FALSE	0.042282	0.0322726	0.00662565	0.0816506	1.753e-10	0.692657	TRUE	2.0259e-07	40.7244
ebi-cfb233-GCST90301957	rs12202641	T	C	FALSE	-0.0255246	0.0145518	0.00413716	0.0444911	6.847e-10	0.743613	TRUE	4.33619e-07	38.0638
ebi-cfb233-GCST90301957	rs12446515	T	C	FALSE	0.0377201	0.042348	0.00429967	0.0484258	1.743e-18	0.38185	TRUE	3.21298e-12	76.9617
ebi-cfb233-GCST90301957	rs12914626	T	C	FALSE	-0.0533596	0.041984	0.00437826	0.045642	3.628e-34	0.357648	TRUE	7.87521e-23	148.533
ebi-cfb233-GCST90301957	rs12916	T	C	FALSE	-0.0692487	0.0368056	0.00396238	0.0436304	2.162e-68	0.398905	TRUE	9.9989e-47	305.429
ebi-cfb233-GCST90301957	rs140798831	T	C	FALSE	0.0401887	0.0246913	0.00435667	0.0462262	2.845e-20	0.593245	TRUE	5.01303e-14	85.0938
ebi-cfb233-GCST90301957	rs143424675	T	C	FALSE	0.115872	-0.288841	0.016322	0.12867	1.256e-12	0.0247799	TRUE	1.41749e-06	50.3975
ebi-cfb233-GCST90301957	rs1560390	T	C	FALSE	0.0341088	0.0763653	0.00504882	0.059993	1.421e-11	0.203052	TRUE	4.46784e-07	45.6408
ebi-cfb233-GCST90301957	rs174574	A	C	FALSE	-0.0768601	0.11296	0.0041144	0.043993	7.102e-78	0.0102379	TRUE	2.23716e-47	348.97
ebi-cfb233-GCST90301957	rs17561950	A	G	FALSE	0.0242934	-0.0714986	0.00399874	0.0445437	1.238e-09	0.108465	TRUE	1.74791e-05	36.9087
ebi-cfb233-GCST90301957	rs1800961	T	C	FALSE	-0.0959942	-0.0721263	0.011374	0.1047	3.18e-17	0.490895	TRUE	1.16436e-11	71.2297
ebi-cfb233-GCST90301957	rs1801689	A	C	FALSE	-0.0773406	-0.134659	0.0141085	0.215027	4.209e-08	0.531155	TRUE	1.61756e-05	30.0508
ebi-cfb233-GCST90301957	rs1836278	T	C	FALSE	0.0317624	0.08242	0.00516675	0.0619096	7.873e-10	0.183092	TRUE	6.74817e-06	37.7913
ebi-cfb233-GCST90301957	rs185567543	A	T	TRUE	-0.179118	0.267103	0.0252898	0.150488	1.414e-12	0.0759119	TRUE	4.23394e-07	50.1637
ebi-cfb233-GCST90301957	rs2066714	T	C	FALSE	-0.0326697	0.142057	0.0058395	0.0748269	2.211e-08	0.0576342	TRUE	0.000190059	31.2996
ebi-cfb233-GCST90301957	rs2126259	T	C	FALSE	-0.0667978	-0.108519	0.00628724	0.0601425	2.296e-26	0.0711738	TRUE	8.801e-16	112.877
ebi-cfb233-GCST90301957	rs2244608	A	G	FALSE	-0.0348935	-0.0205548	0.00412463	0.0448437	2.679e-17	0.64669	TRUE	4.39204e-12	71.568
ebi-cfb233-GCST90301957	rs2255443	T	C	FALSE	0.0225136	-0.0304527	0.00411851	0.0466156	4.591e-08	0.513581	TRUE	1.83047e-05	29.8821
ebi-cfb233-GCST90301957	rs2278426	T	C	FALSE	-0.0862165	0.109613	0.00872819	0.089242	5.189e-23	0.219347	TRUE	1.19763e-14	97.5736
ebi-cfb233-GCST90301957	rs2287997	A	G	FALSE	0.0499488	-0.0291912	0.00489052	0.0550297	1.727e-24	0.595791	TRUE	5.71203e-17	104.313
ebi-cfb233-GCST90301957	rs2569550	T	C	FALSE	-0.0449787	-0.0551731	0.00399517	0.0444779	2.109e-29	0.214805	TRUE	6.75253e-19	126.749
ebi-cfb233-GCST90301957	rs261291	T	C	FALSE	-0.0821086	-0.0456498	0.00406209	0.0445945	7.47e-91	0.305995	TRUE	1.0626e-61	408.58
ebi-cfb233-GCST90301957	rs2618566	T	G	FALSE	-0.035501	-0.0289597	0.00425816	0.0467772	7.61e-17	0.535852	TRUE	1.64258e-11	69.5082
ebi-cfb233-GCST90301957	rs2642442	T	C	FALSE	0.0327604	0.0522405	0.00440053	0.0479257	9.721e-14	0.2757	TRUE	1.01301e-08	55.4226
ebi-cfb233-GCST90301957	rs2740488	A	C	FALSE	0.0522569	-0.0194135	0.00464423	0.0544077	2.264e-29	0.72123	TRUE	9.37304e-21	126.608
ebi-cfb233-GCST90301957	rs2803608	T	C	FALSE	0.0328967	0.0536916	0.00449022	0.046834	2.366e-13	0.25162	TRUE	2.16417e-08	53.6747
ebi-cfb233-GCST90301957	rs28601761	C	G	TRUE	0.0470235	0.0175363	0.00425336	0.044145	2.059e-28	0.691188	TRUE	5.43016e-20	122.227
ebi-cfb233-GCST90301957	rs28929474	T	C	FALSE	0.116129	0.230815	0.0152243	0.154217	2.387e-14	0.134474	TRUE	1.44659e-08	58.1844
ebi-cfb233-GCST90301957	rs2938396	T	C	FALSE	0.0318807	-0.00481112	0.00407878	0.0447971	5.444e-15	0.914473	TRUE	5.19684e-11	61.0932
ebi-cfb233-GCST90301957	rs3184504	T	C	FALSE	-0.0393967	-0.112867	0.00408907	0.0440517	5.709e-22	0.010403	TRUE	1.03325e-11	92.8262
ebi-cfb233-GCST90301957	rs35135293	T	C	FALSE	-0.0302517	-0.00420743	0.00401854	0.0442351	5.151e-14	0.924223	TRUE	2.49027e-10	56.6713
ebi-cfb233-GCST90301957	rs36012880	T	C	FALSE	-0.0220759	0.0422268	0.00399696	0.0446645	3.329e-08	0.344444	TRUE	2.94705e-05	30.5054
ebi-cfb233-GCST90301957	rs3737810	C	G	TRUE	-0.0676734	-0.0442386	0.00951925	0.0930472	1.168e-12	0.634471	TRUE	7.89423e-09	50.5394
ebi-cfb233-GCST90301957	rs41279633	T	G	FALSE	0.0441277	-0.035466	0.00542419	0.0538259	4.107e-16	0.509959	TRUE	6.04452e-11	66.1841
ebi-cfb233-GCST90301957	rs41289512	C	G	TRUE	-0.121653	0.188455	0.0100897	0.0953679	1.778e-33	0.048146	TRUE	4.96474e-20	145.375
ebi-cfb233-GCST90301957	rs41290120	A	G	FALSE	-0.428601	-0.0827874	0.0105237	0.128443	1e-200	0.519223	TRUE	8.36345e-255	1658.71
ebi-cfb233-GCST90301957	rs4245791	T	C	FALSE	-0.055227	0.045367	0.00452811	0.0523388	3.245e-34	0.386055	TRUE	5.51042e-23	148.754
ebi-cfb233-GCST90301957	rs484084	T	C	FALSE	-0.0393364	-0.109013	0.00397849	0.0438487	4.727e-23	0.0129143	TRUE	1.71165e-12	97.7582
ebi-cfb233-GCST90301957	rs4876611	A	G	FALSE	-0.0315295	-0.0242157	0.00440764	0.0470926	8.467e-13	0.607101	TRUE	7.13957e-09	51.1707
ebi-cfb233-GCST90301957	rs4939883	T	C	FALSE	-0.0516765	0.0912274	0.0052073	0.0568159	3.279e-23	0.108347	TRUE	4.1968e-14	98.4828
ebi-cfb233-GCST90301957	rs525028	A	G	FALSE	-0.0468901	0.0431886	0.00431392	0.0450597	1.611e-27	0.337823	TRUE	3.33679e-18	118.146
ebi-cfb233-GCST90301957	rs563290	A	G	FALSE	0.114417	0.124956	0.00512732	0.0557214	2.63e-110	0.0249276	TRUE	3.81841e-70	497.968
ebi-cfb233-GCST90301957	rs58542926	T	C	FALSE	-0.108056	0.188697	0.00782537	0.0884307	2.267e-43	0.0328564	TRUE	4.3784e-26	190.673
ebi-cfb233-GCST90301957	rs59950280	A	G	FALSE	0.0242002	0.035221	0.00439059	0.0508982	3.551e-08	0.488945	TRUE	1.68867e-05	30.3804
ebi-cfb233-GCST90301957	rs6124297	A	C	FALSE	-0.0260226	-0.00398642	0.00429185	0.0459622	1.334e-09	0.930884	TRUE	3.55938e-07	36.763
ebi-cfb233-GCST90301957	rs61679753	A	T	TRUE	-0.437088	0.155436	0.0117355	0.150512	1e-200	0.301739	TRUE	2.11783e-210	1387.18
ebi-cfb233-GCST90301957	rs635634	T	C	FALSE	0.0667505	0.0318628	0.005026	0.0540423	2.982e-40	0.555465	TRUE	7.62456e-28	176.386
ebi-cfb233-GCST90301957	rs646356	A	T	TRUE	0.0326248	-0.109645	0.00586729	0.0583431	2.691e-08	0.0602019	TRUE	0.000204722	30.9186
ebi-cfb233-GCST90301957	rs646776	T	C	FALSE	0.119917	-0.0103995	0.00472102	0.0528905	2.48e-142	0.844122	TRUE	1.31574e-101	645.194
ebi-cfb233-GCST90301957	rs6511720	T	G	FALSE	-0.172553	-0.0951841	0.00645286	0.0721002	1.59e-157	0.18678	TRUE	1.16665e-106	715.056
ebi-cfb233-GCST90301957	rs662138	C	G	TRUE	-0.0338982	-0.0193046	0.00524474	0.0611273	1.025e-10	0.752146	TRUE	1.1062e-07	41.7738
ebi-cfb233-GCST90301957	rs6709904	A	G	FALSE	0.0500838	0.0690049	0.00642734	0.0717372	6.58e-15	0.336094	TRUE	1.12139e-09	60.72
ebi-cfb233-GCST90301957	rs6882345	A	G	FALSE	0.0387383	0.0451095	0.0040943	0.0461014	3.035e-21	0.327835	TRUE	6.56717e-14	89.5204
ebi-cfb233-GCST90301957	rs693668	A	G	FALSE	0.0486215	-0.0732558	0.00411035	0.0440661	2.762e-32	0.0964317	TRUE	6.35017e-20	139.927
ebi-cfb233-GCST90301957	rs72836561	T	C	FALSE	-0.0710375	-0.15003	0.0121862	0.122235	5.565e-09	0.219677	TRUE	1.80986e-05	33.981
ebi-cfb233-GCST90301957	rs72838098	C	G	TRUE	-0.0428	0.0688902	0.00784176	0.0836365	4.817e-08	0.410118	TRUE	2.8276e-05	29.7893
ebi-cfb233-GCST90301957	rs72926966	A	C	FALSE	-0.0323533	-0.0614936	0.0045335	0.04856	9.574e-13	0.20539	TRUE	7.70709e-08	50.9295
ebi-cfb233-GCST90301957	rs73066485	T	G	FALSE	-0.0432607	0.0171694	0.00481685	0.052928	2.681e-19	0.745641	TRUE	1.03233e-13	80.6602
ebi-cfb233-GCST90301957	rs7534572	C	G	TRUE	-0.0588287	-0.138785	0.00439375	0.0498193	6.995e-41	0.00533998	TRUE	6.03961e-23	179.27
ebi-cfb233-GCST90301957	rs75488469	A	G	FALSE	-0.0401629	0.0444761	0.00561239	0.0652358	8.299e-13	0.495381	TRUE	1.19141e-08	51.2101
ebi-cfb233-GCST90301957	rs77542162	A	G	FALSE	-0.142368	-0.445299	0.0170129	0.266437	5.847e-17	0.0946608	TRUE	5.56684e-10	70.0278
ebi-cfb233-GCST90301957	rs7776156	A	G	FALSE	-0.0301506	-0.0142707	0.00410121	0.043848	1.958e-13	0.744835	TRUE	1.39717e-09	54.0464
ebi-cfb233-GCST90301957	rs77960347	A	G	FALSE	-0.245436	0.362207	0.0197825	0.256343	2.403e-35	0.157663	TRUE	1.67388e-22	153.927
ebi-cfb233-GCST90301957	rs780093	T	C	FALSE	0.0413101	-0.0180724	0.00416655	0.0455307	3.593e-23	0.69142	TRUE	2.63499e-16	98.3013
ebi-cfb233-GCST90301957	rs78689694	C	G	TRUE	0.034235	-0.0283739	0.00562216	0.0624487	1.134e-09	0.649573	TRUE	8.74559e-07	37.0795
ebi-cfb233-GCST90301957	rs7915165	A	G	FALSE	0.0234548	-0.0591636	0.00397612	0.0444024	3.659e-09	0.182715	TRUE	1.78418e-05	34.7973
ebi-cfb233-GCST90301957	rs79598313	T	C	FALSE	0.0815196	-0.2246	0.0128431	0.119156	2.191e-10	0.0594415	TRUE	1.20437e-05	40.2889
ebi-cfb233-GCST90301957	rs80254170	A	G	FALSE	-0.0569556	-0.012809	0.00778149	0.0848359	2.491e-13	0.879987	TRUE	9.29062e-10	53.5732
ebi-cfb233-GCST90301957	rs8078686	T	C	FALSE	0.0267848	0.0443664	0.00403654	0.0434611	3.232e-11	0.307336	TRUE	3.77658e-07	44.0308
ebi-cfb233-GCST90301957	rs9376092	A	C	FALSE	-0.0261048	0.0314229	0.00449747	0.0458461	6.462e-09	0.493092	TRUE	5.26802e-06	33.6903
ebi-cfb233-GCST90301957	rs9394283	A	T	TRUE	0.0402615	-0.0813592	0.0052572	0.0614321	1.883e-14	0.185378	TRUE	7.24615e-09	58.6504
ebi-cfb233-GCST90301957	rs9869276	A	G	FALSE	-0.0427049	-0.0977473	0.00719306	0.0803625	2.904e-09	0.223859	TRUE	1.16412e-05	35.2474
ebi-cfb233-GCST90301958	rs10455872	A	G	FALSE	0.160319	-0.080838	0.0110475	0.103064	1.019e-47	0.432839	TRUE	1.20651e-37	210.594
ebi-cfb233-GCST90301958	rs1077834	T	C	FALSE	-0.0512178	-0.00470387	0.0068684	0.0498075	8.85e-14	0.924759	TRUE	1.79286e-11	55.6071
ebi-cfb233-GCST90301958	rs11591147	T	G	FALSE	0.201904	-0.00555726	0.0222237	0.118657	1.036e-19	0.962645	TRUE	2.07273e-16	82.5385
ebi-cfb233-GCST90301958	rs117733303	A	G	FALSE	0.158386	-0.0376762	0.0228457	0.206446	4.123e-12	0.855191	TRUE	5.30842e-10	48.0649
ebi-cfb233-GCST90301958	rs1260326	T	C	FALSE	0.0488873	-0.00132901	0.00594037	0.0455973	1.877e-16	0.976747	TRUE	9.34121e-14	67.7275
ebi-cfb233-GCST90301958	rs12679834	T	C	FALSE	0.085243	-0.0403979	0.00948411	0.0758331	2.518e-19	0.594226	TRUE	2.28051e-15	80.7837
ebi-cfb233-GCST90301958	rs12916	T	C	FALSE	0.0472829	0.0368056	0.00592802	0.0436304	1.509e-15	0.398905	TRUE	6.11582e-12	63.6194
ebi-cfb233-GCST90301958	rs139974673	T	C	FALSE	-0.126549	-0.083932	0.0174958	0.298175	4.721e-13	0.778338	TRUE	1.1935e-10	52.3177
ebi-cfb233-GCST90301958	rs147711004	A	G	FALSE	-0.094931	-0.224655	0.0158594	0.10874	2.153e-09	0.0388302	TRUE	5.17917e-06	35.8298
ebi-cfb233-GCST90301958	rs150966173	T	C	FALSE	-0.106262	-0.198322	0.0181182	0.14709	4.493e-09	0.177559	TRUE	2.03184e-06	34.3975
ebi-cfb233-GCST90301958	rs1532085	A	G	FALSE	0.0339717	-0.00395129	0.00595002	0.0439688	1.133e-08	0.928394	TRUE	2.75336e-07	32.5986
ebi-cfb233-GCST90301958	rs28807203	A	C	FALSE	-0.110914	0.0191416	0.0127551	0.0893932	3.449e-18	0.830447	TRUE	6.47489e-15	75.6143
ebi-cfb233-GCST90301958	rs3812316	C	G	TRUE	0.0710233	-0.0208561	0.00868726	0.0649762	2.945e-16	0.748225	TRUE	3.39105e-13	66.8399
ebi-cfb233-GCST90301958	rs4245791	T	C	FALSE	0.0407083	0.045367	0.00590566	0.0523388	5.459e-12	0.386055	TRUE	3.97356e-09	47.5149
ebi-cfb233-GCST90301958	rs4719841	A	G	FALSE	-0.0349514	0.00485956	0.00561902	0.0450245	4.965e-10	0.91405	TRUE	2.20637e-08	38.6908
ebi-cfb233-GCST90301958	rs6511720	T	G	FALSE	0.0659327	-0.0951841	0.00841979	0.0721002	4.852e-15	0.18678	TRUE	5.98083e-11	61.3196
ebi-cfb233-GCST90301958	rs72836561	T	C	FALSE	0.0892238	-0.15003	0.016316	0.122235	4.539e-08	0.219677	TRUE	8.92401e-06	29.9044
ebi-cfb233-GCST90301958	rs7412	T	C	FALSE	0.402176	-0.00980387	0.0101649	0.0963104	1e-200	0.91892	TRUE	2.41535e-279	1565.4
ebi-cfb233-GCST90301958	rs7528419	A	G	FALSE	-0.0615572	-0.0120221	0.00659213	0.0529267	9.819e-21	0.82031	TRUE	5.71061e-17	87.198
ebi-cfb233-GCST90301958	rs934197	A	G	FALSE	-0.0422439	0.0328617	0.0060742	0.0483131	3.535e-12	0.49639	TRUE	1.74721e-09	48.3671
ebi-cfb233-GCST90301958	rs964184	C	G	TRUE	-0.0830639	-0.0317377	0.00851311	0.0616551	1.719e-22	0.60672	TRUE	6.14713e-18	95.2024
ebi-cfb233-GCST90301959	rs10020631	A	G	FALSE	0.041286	0.0474254	0.005067	0.0507818	3.699e-16	0.350352	TRUE	1.4812e-10	66.3902
ebi-cfb233-GCST90301959	rs1007205	T	C	FALSE	-0.0573853	-0.134447	0.00418203	0.0497978	7.511e-43	0.00693665	TRUE	2.19695e-24	188.289
ebi-cfb233-GCST90301959	rs1077834	T	C	FALSE	-0.1017	-0.00470387	0.00465588	0.0498075	9.01e-106	0.924759	TRUE	5.51699e-76	477.128
ebi-cfb233-GCST90301959	rs10889869	A	G	FALSE	0.0380258	-0.00403569	0.00696648	0.0661967	4.804e-08	0.951387	TRUE	4.38214e-06	29.7941
ebi-cfb233-GCST90301959	rs115445558	C	G	TRUE	-0.0505519	-0.0420346	0.00806811	0.0786449	3.713e-10	0.593005	TRUE	5.03979e-07	39.2583
ebi-cfb233-GCST90301959	rs117387630	T	C	FALSE	0.081406	-0.0503712	0.0145754	0.116774	2.335e-08	0.666208	TRUE	6.69779e-06	31.1942
ebi-cfb233-GCST90301959	rs11895352	T	C	FALSE	-0.0228958	-0.0012264	0.00401547	0.0441114	1.185e-08	0.97782	TRUE	1.46259e-06	32.5115
ebi-cfb233-GCST90301959	rs1260326	T	C	FALSE	0.0722365	-0.00132901	0.00416816	0.0455973	2.767e-67	0.976747	TRUE	1.10626e-48	300.348
ebi-cfb233-GCST90301959	rs12928099	A	C	FALSE	0.052048	-0.0532657	0.00455511	0.048408	3.09e-30	0.27118	TRUE	9.40528e-20	130.56
ebi-cfb233-GCST90301959	rs13112099	T	G	FALSE	-0.0273518	-0.0269034	0.00435038	0.0436747	3.232e-10	0.537898	TRUE	5.7397e-07	39.5291
ebi-cfb233-GCST90301959	rs139974673	T	C	FALSE	-0.083987	-0.083932	0.014442	0.298175	6.046e-09	0.778338	TRUE	1.77243e-06	33.8197
ebi-cfb233-GCST90301959	rs150966173	T	C	FALSE	0.0901589	-0.198322	0.0133662	0.14709	1.527e-11	0.177559	TRUE	5.76556e-07	45.4988
ebi-cfb233-GCST90301959	rs17414716	A	G	FALSE	0.13208	-0.0556017	0.0197287	0.129119	2.159e-11	0.666742	TRUE	5.22342e-08	44.8205
ebi-cfb233-GCST90301959	rs174528	T	C	FALSE	0.234353	-0.117072	0.00421238	0.0431962	1e-200	0.00672357	TRUE	0	3095.18
ebi-cfb233-GCST90301959	rs188247550	T	C	FALSE	-0.244508	0.131386	0.0150484	0.10137	2.306e-59	0.194941	TRUE	4.62152e-39	263.999
ebi-cfb233-GCST90301959	rs1979215	T	C	FALSE	0.0239221	0.0397711	0.00431119	0.0505487	2.876e-08	0.431406	TRUE	1.83957e-05	30.7897
ebi-cfb233-GCST90301959	rs2043085	T	C	FALSE	0.0784315	-0.00132804	0.00410172	0.0440023	1.669e-81	0.975922	TRUE	7.14554e-59	365.636
ebi-cfb233-GCST90301959	rs2068888	A	G	FALSE	-0.0255	0.0164378	0.00406748	0.0434271	3.628e-10	0.705049	TRUE	3.2102e-07	39.3033
ebi-cfb233-GCST90301959	rs2156552	A	T	TRUE	-0.041985	0.0964333	0.00538408	0.0568431	6.29e-15	0.0897946	TRUE	1.15808e-08	60.8087
ebi-cfb233-GCST90301959	rs2207132	A	G	FALSE	0.102275	-0.00253225	0.0114049	0.088669	3.03e-19	0.977217	TRUE	3.39283e-14	80.4178
ebi-cfb233-GCST90301959	rs2229738	T	C	FALSE	-0.129641	-0.00694345	0.00744749	0.0610111	7.267e-68	0.909391	TRUE	8.24089e-49	303.013
ebi-cfb233-GCST90301959	rs2278426	T	C	FALSE	-0.0552889	0.109613	0.00871793	0.089242	2.268e-10	0.219347	TRUE	2.34697e-06	40.2207
ebi-cfb233-GCST90301959	rs2393791	T	C	FALSE	-0.026558	-0.0247115	0.00410477	0.0443302	9.798e-11	0.577225	TRUE	2.15146e-07	41.8613
ebi-cfb233-GCST90301959	rs259879	A	C	FALSE	-0.0324972	0.0190809	0.00436056	0.0465142	9.158e-14	0.681646	TRUE	1.08578e-09	55.54
ebi-cfb233-GCST90301959	rs2740488	A	C	FALSE	0.0342879	-0.0194135	0.00465553	0.0544077	1.772e-13	0.72123	TRUE	1.44422e-09	54.2431
ebi-cfb233-GCST90301959	rs28383224	A	G	FALSE	-0.024935	0.00589667	0.00417706	0.0449458	2.38e-09	0.895621	TRUE	6.09749e-07	35.6351
ebi-cfb233-GCST90301959	rs2954021	A	G	FALSE	0.0686541	0.0185961	0.00408812	0.043527	2.72e-63	0.669211	TRUE	1.6155e-44	282.024
ebi-cfb233-GCST90301959	rs325	T	C	FALSE	0.0461291	-0.0408245	0.00684447	0.0758585	1.588e-11	0.590462	TRUE	5.81598e-08	45.4224
ebi-cfb233-GCST90301959	rs35493868	C	G	TRUE	0.045131	-0.0461046	0.00520937	0.0565426	4.578e-18	0.414846	TRUE	4.9561e-12	75.0548
ebi-cfb233-GCST90301959	rs35524571	A	G	FALSE	-0.02292	-0.0201042	0.00418045	0.0486312	4.19e-08	0.679312	TRUE	9.61041e-06	30.0596
ebi-cfb233-GCST90301959	rs3741252	T	C	FALSE	0.0833376	0.028091	0.00725594	0.0657932	1.562e-30	0.66941	TRUE	2.03287e-21	131.915
ebi-cfb233-GCST90301959	rs4134496	A	G	FALSE	0.0366203	-0.0745095	0.00648855	0.059495	1.663e-08	0.210437	TRUE	3.84294e-05	31.8528
ebi-cfb233-GCST90301959	rs481069	A	G	FALSE	0.0649004	0.144612	0.00572736	0.0629899	9.146e-30	0.021687	TRUE	5.26758e-17	128.406
ebi-cfb233-GCST90301959	rs499974	A	C	FALSE	-0.0503752	-0.0446198	0.00525475	0.051615	9.103e-22	0.387328	TRUE	1.82002e-14	91.903
ebi-cfb233-GCST90301959	rs55776147	A	G	FALSE	-0.0348976	-0.0448103	0.00418856	0.0461566	7.973e-17	0.331632	TRUE	6.02016e-11	69.4163
ebi-cfb233-GCST90301959	rs56228609	T	C	FALSE	0.0263926	0.0391746	0.00434282	0.0485494	1.222e-09	0.419723	TRUE	2.35213e-06	36.9335
ebi-cfb233-GCST90301959	rs58542926	T	C	FALSE	-0.148898	0.188697	0.00784612	0.0884307	2.626e-80	0.0328564	TRUE	1.83105e-50	360.139
ebi-cfb233-GCST90301959	rs59950280	A	G	FALSE	0.0260516	0.035221	0.00439983	0.0508982	3.199e-09	0.488945	TRUE	3.33235e-06	35.0587
ebi-cfb233-GCST90301959	rs6129734	A	G	FALSE	0.0305327	-0.0462582	0.0055039	0.0721114	2.898e-08	0.52121	TRUE	1.30346e-05	30.7743
ebi-cfb233-GCST90301959	rs646776	T	C	FALSE	0.0512783	-0.0103995	0.00473662	0.0528905	2.594e-27	0.844122	TRUE	1.22206e-19	117.201
ebi-cfb233-GCST90301959	rs7412	T	C	FALSE	-0.13023	-0.00980387	0.00796546	0.0963104	4.399e-60	0.91892	TRUE	2.75944e-43	267.3
ebi-cfb233-GCST90301959	rs77960347	A	G	FALSE	-0.197735	0.362207	0.0198311	0.256343	2.043e-23	0.157663	TRUE	1.39319e-14	99.42
ebi-cfb233-GCST90301959	rs9380497	A	G	FALSE	0.032873	-0.0730372	0.00520304	0.061281	2.649e-10	0.233324	TRUE	2.35787e-06	39.9175
ebi-cfb233-GCST90301959	rs964184	C	G	TRUE	-0.0932184	-0.0317377	0.00569455	0.0616551	3.144e-60	0.60672	TRUE	4.45174e-42	267.969
ebi-cfb233-GCST90301960	rs12755487	A	G	FALSE	0.023653	-0.0302504	0.00414702	0.0439668	1.173e-08	0.491435	TRUE	7.92907e-06	32.5311
ebi-cfb233-GCST90301960	rs12928099	A	C	FALSE	0.064136	-0.0532657	0.00441545	0.048408	8.369e-48	0.27118	TRUE	1.00861e-31	210.986
ebi-cfb233-GCST90301960	rs174528	T	C	FALSE	0.296316	-0.117072	0.00415405	0.0431962	1e-200	0.00672357	TRUE	0	5088.2
ebi-cfb233-GCST90301960	rs182611493	A	G	FALSE	0.126411	-0.129585	0.015143	0.10119	6.951e-17	0.200331	TRUE	1.63255e-10	69.6867
ebi-cfb233-GCST90301960	rs2229738	T	C	FALSE	-0.16372	-0.00694345	0.00737667	0.0610111	3.9e-109	0.909391	TRUE	2.63694e-78	492.586
ebi-cfb233-GCST90301960	rs259879	A	C	FALSE	-0.029726	0.0190809	0.00431364	0.0465142	5.534e-12	0.681646	TRUE	1.90167e-08	47.4882
ebi-cfb233-GCST90301960	rs270615	C	G	TRUE	0.0273799	0.0599332	0.0041942	0.0441713	6.664e-11	0.174834	TRUE	1.50678e-06	42.6153
ebi-cfb233-GCST90301960	rs35465966	A	C	FALSE	0.0255595	-0.00431993	0.00414403	0.0447336	6.926e-10	0.923068	TRUE	2.28582e-07	38.0414
ebi-cfb233-GCST90301960	rs3741252	T	C	FALSE	0.112851	0.028091	0.00719106	0.0657932	1.682e-55	0.66941	TRUE	5.13716e-39	246.278
ebi-cfb233-GCST90301960	rs4310508	A	G	FALSE	-0.0322893	-0.0102363	0.00388139	0.0435431	8.871e-17	0.814144	TRUE	4.41299e-12	69.2058
ebi-cfb233-GCST90301960	rs4660188	A	T	TRUE	0.0262155	0.0809227	0.00474503	0.0577018	3.298e-08	0.160787	TRUE	8.27752e-05	30.5239
ebi-cfb233-GCST90301960	rs4806498	T	C	FALSE	0.0234796	0.0165737	0.00404595	0.0442189	6.505e-09	0.707802	TRUE	2.38355e-06	33.6775
ebi-cfb233-GCST90301960	rs4846923	T	G	FALSE	-0.0274485	-0.00139488	0.00427404	0.0458825	1.344e-10	0.975747	TRUE	5.79242e-08	41.2439
ebi-cfb233-GCST90301960	rs512535	T	C	FALSE	-0.022393	-0.00465327	0.00398835	0.0440601	1.97e-08	0.91589	TRUE	2.58871e-06	31.5239
ebi-cfb233-GCST90301960	rs600518	A	T	TRUE	0.0524844	0.0445737	0.00519501	0.0516191	5.365e-24	0.387856	TRUE	5.47235e-16	102.068
ebi-cfb233-GCST90301960	rs62440901	T	C	FALSE	-0.0322143	0.030633	0.00577891	0.0653664	2.483e-08	0.639331	TRUE	7.67004e-06	31.0746
ebi-cfb233-GCST90301960	rs78425119	A	G	FALSE	-0.0567639	0.00716534	0.00849061	0.0880772	2.301e-11	0.935161	TRUE	1.89704e-08	44.6958
ebi-cfb233-GCST90301960	rs8107974	A	T	TRUE	0.07249	-0.190914	0.00751993	0.0882971	5.433e-22	0.0306048	TRUE	2.24223e-12	92.9242
ebi-cfb233-GCST90301960	rs838147	A	G	FALSE	-0.0233602	-0.0507068	0.00399986	0.0441082	5.212e-09	0.250309	TRUE	1.4397e-05	34.1086
ebi-cfb233-GCST90301960	rs964184	C	G	TRUE	0.0490193	-0.0317377	0.00550124	0.0616551	5.076e-19	0.60672	TRUE	3.44201e-13	79.3987
ebi-cfb233-GCST90301961	rs10020631	A	G	FALSE	0.0388753	0.0474254	0.00505452	0.0507818	1.458e-14	0.350352	TRUE	1.74085e-09	59.1543
ebi-cfb233-GCST90301961	rs1007205	T	C	FALSE	-0.0898773	-0.134447	0.0041759	0.0497978	9.51e-103	0.00693665	TRUE	2.78244e-63	463.234
ebi-cfb233-GCST90301961	rs10184673	A	G	FALSE	-0.027204	-0.0329722	0.00411685	0.043531	3.896e-11	0.448786	TRUE	2.03204e-07	43.6652
ebi-cfb233-GCST90301961	rs10265736	T	C	FALSE	0.0354822	-0.0416979	0.00541195	0.0635527	5.517e-11	0.511749	TRUE	1.92527e-07	42.9848
ebi-cfb233-GCST90301961	rs10283206	T	C	FALSE	0.0301774	-0.016184	0.00488578	0.051396	6.551e-10	0.752847	TRUE	4.0635e-07	38.15
ebi-cfb233-GCST90301961	rs10793620	A	G	FALSE	-0.0272564	-0.00718633	0.00426825	0.0450928	1.704e-10	0.873379	TRUE	1.00478e-07	40.7792
ebi-cfb233-GCST90301961	rs1081105	A	C	FALSE	-0.175709	0.104445	0.0133195	0.149317	9.777e-40	0.484246	TRUE	3.30842e-27	174.025
ebi-cfb233-GCST90301961	rs10832963	T	G	FALSE	-0.026564	-0.0757229	0.00434616	0.0448176	9.835e-10	0.0911087	TRUE	1.85882e-05	37.3573
ebi-cfb233-GCST90301961	rs11170420	T	C	FALSE	-0.0359988	0.0134439	0.00622159	0.0598304	7.203e-09	0.822213	TRUE	1.72642e-06	33.4791
ebi-cfb233-GCST90301961	rs115594766	A	G	FALSE	0.130737	0.103368	0.00648275	0.072187	1.91e-90	0.152159	TRUE	7.28525e-60	406.706
ebi-cfb233-GCST90301961	rs11571725	A	G	FALSE	0.0281559	0.0626866	0.00481406	0.0519131	4.955e-09	0.227229	TRUE	1.60267e-05	34.207
ebi-cfb233-GCST90301961	rs11751024	A	C	FALSE	0.0353246	0.0483739	0.00426213	0.0443377	1.152e-16	0.275259	TRUE	1.17568e-10	68.6912
ebi-cfb233-GCST90301961	rs11789603	T	C	FALSE	0.0411876	0.0322726	0.00675851	0.0816506	1.1e-09	0.692657	TRUE	7.28987e-07	37.1391
ebi-cfb233-GCST90301961	rs12369145	A	G	FALSE	0.0404389	0.0265911	0.00640365	0.0631348	2.702e-10	0.673623	TRUE	2.94764e-07	39.879
ebi-cfb233-GCST90301961	rs12446515	T	C	FALSE	0.0533271	0.042348	0.00430505	0.0484258	3.069e-35	0.38185	TRUE	1.1339e-23	153.44
ebi-cfb233-GCST90301961	rs12478327	A	C	FALSE	0.0399555	-0.0137983	0.00403817	0.0438134	4.4e-23	0.752811	TRUE	2.11532e-16	97.9003
ebi-cfb233-GCST90301961	rs12750160	T	C	FALSE	-0.180184	0.511197	0.0231264	0.426209	6.635e-15	0.230371	TRUE	2.46022e-09	60.7037
ebi-cfb233-GCST90301961	rs12916	T	C	FALSE	-0.056548	0.0368056	0.0039666	0.0436304	4.111e-46	0.398905	TRUE	2.96312e-31	203.235
ebi-cfb233-GCST90301961	rs12970	A	G	FALSE	-0.0660901	-0.0219064	0.00816148	0.0817563	5.596e-16	0.78874	TRUE	1.83657e-11	65.5745
ebi-cfb233-GCST90301961	rs13240065	A	G	FALSE	-0.0415612	0.0131322	0.00611472	0.0647166	1.069e-11	0.839199	TRUE	1.59557e-08	46.1979
ebi-cfb233-GCST90301961	rs13414987	A	C	FALSE	0.0327861	-0.0673832	0.00483888	0.0558256	1.239e-11	0.227421	TRUE	3.40396e-07	45.9082
ebi-cfb233-GCST90301961	rs139974673	T	C	FALSE	-0.080712	-0.083932	0.0144078	0.298175	2.119e-08	0.778338	TRUE	4.28832e-06	31.382
ebi-cfb233-GCST90301961	rs143424675	T	C	FALSE	0.100453	-0.288841	0.0161622	0.12867	5.123e-10	0.0247799	TRUE	4.62578e-05	38.6298
ebi-cfb233-GCST90301961	rs1461729	A	G	FALSE	-0.0589698	-0.109009	0.0062987	0.06013	7.808e-21	0.0698474	TRUE	3.1925e-12	87.6511
ebi-cfb233-GCST90301961	rs147711004	A	G	FALSE	0.0865732	-0.224655	0.0110296	0.10874	4.188e-15	0.0388302	TRUE	2.80974e-08	61.6095
ebi-cfb233-GCST90301961	rs17414716	A	G	FALSE	0.261953	-0.0556017	0.0196186	0.129119	1.149e-40	0.666742	TRUE	1.52982e-28	178.282
ebi-cfb233-GCST90301961	rs174574	A	C	FALSE	-0.030735	0.11296	0.00411929	0.043993	8.57e-14	0.0102379	TRUE	7.1282e-07	55.6704
ebi-cfb233-GCST90301961	rs1800588	T	C	FALSE	0.113873	0.0193297	0.00467347	0.0503806	3.94e-131	0.701221	TRUE	9.72201e-93	593.692
ebi-cfb233-GCST90301961	rs1800961	T	C	FALSE	-0.0767412	-0.0721263	0.011389	0.1047	1.604e-11	0.490895	TRUE	9.13657e-08	45.4031
ebi-cfb233-GCST90301961	rs185567543	A	T	TRUE	-0.16827	0.267103	0.025265	0.150488	2.735e-11	0.0759119	TRUE	2.59831e-06	44.3583
ebi-cfb233-GCST90301961	rs1883711	C	G	TRUE	0.118988	-0.0380796	0.0115509	0.0907389	6.961e-25	0.674733	TRUE	1.82832e-17	106.114
ebi-cfb233-GCST90301961	rs2043085	T	C	FALSE	0.0882139	-0.00132804	0.00409609	0.0440023	7.15e-103	0.975922	TRUE	3.49984e-74	463.804
ebi-cfb233-GCST90301961	rs2244608	A	G	FALSE	-0.0279059	-0.0205548	0.00416348	0.0448437	2.048e-11	0.64669	TRUE	5.46918e-08	44.924
ebi-cfb233-GCST90301961	rs2270690	T	C	FALSE	0.0574782	0.0302665	0.0101495	0.0962428	1.486e-08	0.753156	TRUE	3.63543e-06	32.0713
ebi-cfb233-GCST90301961	rs2278426	T	C	FALSE	-0.101205	0.109613	0.008739	0.089242	5.153e-31	0.219347	TRUE	5.25892e-20	134.116
ebi-cfb233-GCST90301961	rs2287997	A	G	FALSE	0.0325117	-0.0291912	0.00489579	0.0550297	3.121e-11	0.595791	TRUE	9.05626e-08	44.0996
ebi-cfb233-GCST90301961	rs2569550	T	C	FALSE	-0.0339409	-0.0551731	0.00400149	0.0444779	2.212e-17	0.214805	TRUE	6.68991e-11	71.9453
ebi-cfb233-GCST90301961	rs2618566	T	G	FALSE	-0.0273091	-0.0289597	0.00426301	0.0467772	1.493e-10	0.535852	TRUE	3.41774e-07	41.0378
ebi-cfb233-GCST90301961	rs2740488	A	C	FALSE	0.0557094	-0.0194135	0.00469714	0.0544077	1.903e-32	0.72123	TRUE	6.32692e-23	140.666
ebi-cfb233-GCST90301961	rs28807203	A	C	FALSE	0.0758325	0.0191416	0.00894469	0.0893932	2.292e-17	0.830447	TRUE	1.56007e-12	71.8754
ebi-cfb233-GCST90301961	rs28929474	T	C	FALSE	0.0896035	0.230815	0.0152284	0.154217	4.005e-09	0.134474	TRUE	2.78449e-05	34.6211
ebi-cfb233-GCST90301961	rs2894289	A	G	FALSE	0.0237884	0.0156334	0.00425627	0.0434899	2.283e-08	0.719242	TRUE	5.50609e-06	31.2373
ebi-cfb233-GCST90301961	rs291	T	C	FALSE	0.0379969	0.043008	0.00483726	0.0516278	3.996e-15	0.404822	TRUE	5.20838e-10	61.7018
ebi-cfb233-GCST90301961	rs2954021	A	G	FALSE	0.0528822	0.0185961	0.00408427	0.043527	2.419e-38	0.669211	TRUE	6.49469e-27	167.644
ebi-cfb233-GCST90301961	rs3798236	T	C	FALSE	0.0290777	-0.0108039	0.00427294	0.047138	1.01e-11	0.818715	TRUE	1.66209e-08	46.3092
ebi-cfb233-GCST90301961	rs3800396	A	C	FALSE	0.0383505	-0.0785593	0.00507235	0.061409	4.009e-14	0.200799	TRUE	1.02622e-08	57.1641
ebi-cfb233-GCST90301961	rs41279633	T	G	FALSE	0.0346522	-0.035466	0.00538136	0.0538259	1.2e-10	0.509959	TRUE	3.2934e-07	41.4646
ebi-cfb233-GCST90301961	rs458361	C	G	TRUE	0.0273751	0.0208177	0.00427739	0.0483505	1.554e-10	0.66679	TRUE	2.06075e-07	40.9594
ebi-cfb233-GCST90301961	rs4704834	A	G	FALSE	-0.0459602	-0.0318139	0.00412411	0.0462806	7.637e-29	0.491822	TRUE	1.12565e-19	124.195
ebi-cfb233-GCST90301961	rs484084	T	C	FALSE	-0.0378515	-0.109013	0.00398322	0.0438487	2.044e-21	0.0129143	TRUE	1.69124e-11	90.3023
ebi-cfb233-GCST90301961	rs4876611	A	G	FALSE	-0.0314	-0.0242157	0.00441159	0.0470926	1.098e-12	0.607101	TRUE	8.54537e-09	50.6607
ebi-cfb233-GCST90301961	rs4939883	T	C	FALSE	-0.0576711	0.0912274	0.00521272	0.0568159	1.885e-28	0.108347	TRUE	1.59519e-17	122.402
ebi-cfb233-GCST90301961	rs56132765	A	G	FALSE	-0.0910586	-0.0207299	0.00819219	0.079713	1.057e-28	0.79482	TRUE	1.71866e-20	123.55
ebi-cfb233-GCST90301961	rs56268840	T	C	FALSE	-0.0331243	-0.0560668	0.00469822	0.0498142	1.784e-12	0.260369	TRUE	7.62811e-08	49.7081
ebi-cfb233-GCST90301961	rs58542926	T	C	FALSE	-0.118433	0.188697	0.00783778	0.0884307	1.379e-51	0.0328564	TRUE	1.89221e-31	228.33
ebi-cfb233-GCST90301961	rs59950280	A	G	FALSE	0.0281761	0.035221	0.00439528	0.0508982	1.45e-10	0.488945	TRUE	4.10805e-07	41.0948
ebi-cfb233-GCST90301961	rs60916103	A	G	FALSE	0.0323328	0.141892	0.00586264	0.0637857	3.487e-08	0.0261138	TRUE	0.000480629	30.4159
ebi-cfb233-GCST90301961	rs6124297	A	C	FALSE	-0.026989	-0.00398642	0.00441051	0.0459622	9.402e-10	0.930884	TRUE	2.76836e-07	37.4452
ebi-cfb233-GCST90301961	rs635634	T	C	FALSE	0.0484734	0.0318628	0.00502954	0.0540423	5.54e-22	0.555465	TRUE	4.0933e-15	92.8859
ebi-cfb233-GCST90301961	rs646776	T	C	FALSE	0.085768	-0.0103995	0.00472748	0.0528905	1.474e-73	0.844122	TRUE	1.37936e-52	329.148
ebi-cfb233-GCST90301961	rs662138	C	G	TRUE	-0.0310365	-0.0193046	0.00530735	0.0611273	4.98e-09	0.752146	TRUE	1.69318e-06	34.1972
ebi-cfb233-GCST90301961	rs6699113	T	C	FALSE	0.0312088	-0.0417275	0.00405914	0.0435391	1.488e-14	0.337866	TRUE	1.91258e-09	59.1136
ebi-cfb233-GCST90301961	rs6938647	A	C	FALSE	0.0336104	-0.00986415	0.00528065	0.0556938	1.955e-10	0.859419	TRUE	1.16683e-07	40.511
ebi-cfb233-GCST90301961	rs7140110	T	C	FALSE	-0.0288045	0.0186978	0.00449202	0.04855	1.433e-10	0.700145	TRUE	1.70963e-07	41.1185
ebi-cfb233-GCST90301961	rs72926966	A	C	FALSE	-0.0342874	-0.0614936	0.00453916	0.04856	4.231e-14	0.20539	TRUE	1.02052e-08	57.0583
ebi-cfb233-GCST90301961	rs73066485	T	G	FALSE	-0.0355973	0.0171694	0.00486657	0.052928	2.58e-13	0.745641	TRUE	1.69052e-09	53.5042
ebi-cfb233-GCST90301961	rs7412	T	C	FALSE	-0.316	-0.00980387	0.00794485	0.0963104	1e-200	0.91892	TRUE	3.09183e-247	1581.99
ebi-cfb233-GCST90301961	rs74747585	T	C	FALSE	0.0909992	0.317368	0.0162656	0.281947	2.212e-08	0.260321	TRUE	3.43845e-05	31.2991
ebi-cfb233-GCST90301961	rs7776156	A	G	FALSE	-0.0253991	-0.0142707	0.00410538	0.043848	6.141e-10	0.744835	TRUE	3.9993e-07	38.2762
ebi-cfb233-GCST90301961	rs77960347	A	G	FALSE	-0.282241	0.362207	0.0197811	0.256343	3.452e-46	0.157663	TRUE	8.69259e-30	203.583
ebi-cfb233-GCST90301961	rs79598313	T	C	FALSE	0.0831116	-0.2246	0.0128482	0.119156	9.883e-11	0.0594415	TRUE	7.47754e-06	41.8444
ebi-cfb233-GCST90301961	rs80254170	A	G	FALSE	-0.0571029	-0.012809	0.00778843	0.0848359	2.272e-13	0.879987	TRUE	8.69787e-10	53.7547
ebi-cfb233-GCST90301961	rs964184	C	G	TRUE	-0.149706	-0.0317377	0.00568776	0.0616551	1.11e-152	0.60672	TRUE	2.34313e-107	692.777
ebi-cfb233-GCST90301962	rs10096633	T	C	FALSE	0.0997283	0.0310631	0.00627749	0.0729538	7.841e-57	0.67026	TRUE	9.26227e-41	252.386
ebi-cfb233-GCST90301962	rs10195252	T	C	FALSE	-0.0332382	-0.014388	0.00419649	0.0451843	2.366e-15	0.75016	TRUE	3.79988e-11	62.7339
ebi-cfb233-GCST90301962	rs10401969	T	C	FALSE	-0.0526123	-0.191968	0.00768417	0.0889024	7.549e-12	0.0308255	TRUE	2.13235e-06	46.8793
ebi-cfb233-GCST90301962	rs10455872	A	G	FALSE	-0.123188	-0.080838	0.0086444	0.103064	4.443e-46	0.432839	TRUE	4.71187e-32	203.08
ebi-cfb233-GCST90301962	rs10838681	A	G	FALSE	0.0262157	-0.0229396	0.004363	0.045542	1.871e-09	0.61447	TRUE	1.05947e-06	36.1036
ebi-cfb233-GCST90301962	rs1109166	T	C	FALSE	-0.0316122	0.114241	0.00527259	0.0551073	2.028e-09	0.0381663	TRUE	4.97427e-05	35.9469
ebi-cfb233-GCST90301962	rs11591147	T	G	FALSE	-0.0956108	-0.00555726	0.0150502	0.118657	2.114e-10	0.962645	TRUE	6.26152e-08	40.3582
ebi-cfb233-GCST90301962	rs116843064	A	G	FALSE	0.166344	-0.0536387	0.015672	0.133099	2.563e-26	0.68695	TRUE	7.19294e-19	112.659
ebi-cfb233-GCST90301962	rs1260326	T	C	FALSE	-0.0796508	-0.00132901	0.00414366	0.0455973	2.407e-82	0.976747	TRUE	1.28239e-60	369.498
ebi-cfb233-GCST90301962	rs139974673	T	C	FALSE	0.16266	-0.083932	0.0154523	0.298175	6.516e-26	0.778338	TRUE	8.00664e-19	110.809
ebi-cfb233-GCST90301962	rs144018203	C	G	TRUE	-0.162902	-0.594636	0.0260954	0.33041	4.304e-10	0.0719101	TRUE	1.03544e-05	38.9698
ebi-cfb233-GCST90301962	rs1601935	T	G	FALSE	0.0363921	-0.0522637	0.00426687	0.0448042	1.476e-17	0.243415	TRUE	2.18225e-11	72.7437
ebi-cfb233-GCST90301962	rs247616	T	C	FALSE	0.0494889	0.0403575	0.00435007	0.0482845	5.47e-30	0.403252	TRUE	1.40497e-20	129.427
ebi-cfb233-GCST90301962	rs261334	C	G	TRUE	0.0620546	-0.0160008	0.00483913	0.0514352	1.211e-37	0.755734	TRUE	3.12442e-27	164.443
ebi-cfb233-GCST90301962	rs28550053	A	G	FALSE	-0.0337511	-0.00474096	0.00523609	0.0515699	1.15e-10	0.926752	TRUE	4.56635e-08	41.5489
ebi-cfb233-GCST90301962	rs2943649	C	G	TRUE	0.0248447	-0.08407	0.00450956	0.0452513	3.602e-08	0.0631902	TRUE	0.000175258	30.3529
ebi-cfb233-GCST90301962	rs2954021	A	G	FALSE	-0.0655432	0.0185961	0.00406108	0.043527	1.35e-58	0.669211	TRUE	5.01306e-42	260.478
ebi-cfb233-GCST90301962	rs3936510	T	G	FALSE	-0.0333099	-0.0247203	0.00542153	0.0634105	8.047e-10	0.696651	TRUE	4.30403e-07	37.7487
ebi-cfb233-GCST90301962	rs4722551	T	C	FALSE	-0.03052	-0.00853338	0.00538911	0.0536526	1.485e-08	0.87363	TRUE	1.90569e-06	32.0726
ebi-cfb233-GCST90301962	rs4841132	A	G	FALSE	-0.0453904	-0.0793852	0.00682608	0.0623441	2.94e-11	0.202898	TRUE	4.89909e-07	44.2165
ebi-cfb233-GCST90301962	rs6065904	A	G	FALSE	-0.0292141	-0.0202284	0.00485655	0.052088	1.794e-09	0.697757	TRUE	7.58485e-07	36.1851
ebi-cfb233-GCST90301962	rs60695258	T	C	FALSE	-0.0318474	-0.00399925	0.00425893	0.0444972	7.558e-14	0.928385	TRUE	2.13527e-10	55.9173
ebi-cfb233-GCST90301962	rs629301	T	G	FALSE	0.0279968	-0.0102742	0.0048258	0.0528777	6.574e-09	0.84594	TRUE	1.15524e-06	33.657
ebi-cfb233-GCST90301962	rs7112577	C	G	TRUE	-0.0581379	0.0512168	0.010547	0.0911689	3.543e-08	0.574267	TRUE	9.62002e-06	30.385
ebi-cfb233-GCST90301962	rs72836561	T	C	FALSE	-0.101863	-0.15003	0.0124762	0.122235	3.225e-16	0.219677	TRUE	2.15218e-10	66.6609
ebi-cfb233-GCST90301962	rs7412	T	C	FALSE	-0.227667	-0.00980387	0.00816953	0.0963104	6.56e-171	0.91892	TRUE	7.20921e-125	776.613
ebi-cfb233-GCST90301962	rs75679663	A	C	FALSE	0.102792	-0.256005	0.0171489	0.133034	2.046e-09	0.05431	TRUE	3.58783e-05	35.9292
ebi-cfb233-GCST90301962	rs838133	A	G	FALSE	-0.025677	-0.0291679	0.00433077	0.0450415	3.048e-09	0.517258	TRUE	2.16215e-06	35.1528
ebi-cfb233-GCST90301962	rs9638180	A	G	FALSE	-0.0568962	-0.0490076	0.0052165	0.0567785	1.067e-27	0.388062	TRUE	6.43737e-19	118.962
ebi-cfb233-GCST90301962	rs964184	C	G	TRUE	0.0943891	-0.0317377	0.0056686	0.0616551	2.965e-62	0.60672	TRUE	2.19095e-44	277.263
ebi-cfb233-GCST90301962	rs998584	A	C	FALSE	-0.0242077	-0.059476	0.0042101	0.0437798	8.929e-09	0.174297	TRUE	2.48143e-05	33.0614
ebi-cfb233-GCST90301963	rs10162642	A	G	FALSE	-0.048954	-0.0757981	0.00513515	0.0616188	1.526e-21	0.218655	TRUE	1.14288e-13	90.8802
ebi-cfb233-GCST90301963	rs10188514	T	C	FALSE	-0.0439772	-0.0350981	0.00423961	0.0458284	3.293e-25	0.443761	TRUE	5.24214e-17	107.598
ebi-cfb233-GCST90301963	rs10438978	T	C	FALSE	-0.0419075	0.0816027	0.00514761	0.0566066	3.915e-16	0.149422	TRUE	8.68532e-10	66.2785
ebi-cfb233-GCST90301963	rs10794578	T	C	FALSE	-0.0220702	0.0601192	0.00396386	0.0444229	2.579e-08	0.175947	TRUE	6.36794e-05	31.0011
ebi-cfb233-GCST90301963	rs11571725	A	G	FALSE	0.0316688	0.0626866	0.00478847	0.0519131	3.752e-11	0.227229	TRUE	6.9741e-07	43.7392
ebi-cfb233-GCST90301963	rs11591147	T	G	FALSE	-0.420836	-0.00555726	0.014589	0.118657	5.68e-183	0.962645	TRUE	2.09498e-131	832.096
ebi-cfb233-GCST90301963	rs11601507	A	C	FALSE	0.0487535	0.0936842	0.00731386	0.0805939	2.63e-11	0.245064	TRUE	4.89479e-07	44.4344
ebi-cfb233-GCST90301963	rs11693150	A	C	FALSE	-0.0281624	-0.0429801	0.00392438	0.0436179	7.164e-13	0.324438	TRUE	2.748e-08	51.499
ebi-cfb233-GCST90301963	rs11716580	C	G	TRUE	-0.0404519	-0.0996469	0.00734124	0.0807911	3.584e-08	0.217431	TRUE	5.97977e-05	30.3625
ebi-cfb233-GCST90301963	rs11789603	T	C	FALSE	0.047984	0.0322726	0.00653145	0.0816506	2.033e-13	0.692657	TRUE	1.80448e-09	53.9728
ebi-cfb233-GCST90301963	rs12446515	T	C	FALSE	0.0514993	0.042348	0.00428028	0.0484258	2.419e-33	0.38185	TRUE	2.28326e-22	144.763
ebi-cfb233-GCST90301963	rs12914626	T	C	FALSE	-0.0706458	0.041984	0.00435806	0.045642	4.26e-59	0.357648	TRUE	5.00811e-40	262.776
ebi-cfb233-GCST90301963	rs12916	T	C	FALSE	-0.071919	0.0368056	0.00394544	0.0436304	3.073e-74	0.398905	TRUE	8.4475e-51	332.274
ebi-cfb233-GCST90301963	rs13076933	T	G	FALSE	0.0340958	-0.00958822	0.0047229	0.048809	5.228e-13	0.844263	TRUE	1.83053e-09	52.1173
ebi-cfb233-GCST90301963	rs143424675	T	C	FALSE	0.112996	-0.288841	0.0163181	0.12867	4.372e-12	0.0247799	TRUE	2.94424e-06	47.9499
ebi-cfb233-GCST90301963	rs143473297	T	C	FALSE	-0.117269	-0.120002	0.0203395	0.112475	8.138e-09	0.286004	TRUE	1.5719e-05	33.2419
ebi-cfb233-GCST90301963	rs147711004	A	G	FALSE	0.11005	-0.224655	0.0109544	0.10874	9.549e-24	0.0388302	TRUE	1.22649e-13	100.926
ebi-cfb233-GCST90301963	rs150966173	T	C	FALSE	0.160425	-0.198322	0.0133101	0.14709	1.873e-33	0.177559	TRUE	2.21106e-21	145.272
ebi-cfb233-GCST90301963	rs1590381	A	T	TRUE	0.0348954	-0.0787153	0.00505436	0.0614179	5.055e-12	0.199971	TRUE	2.35604e-07	47.6656
ebi-cfb233-GCST90301963	rs174574	A	C	FALSE	-0.0723458	0.11296	0.00409665	0.043993	8.564e-70	0.0102379	TRUE	4.35971e-42	311.866
ebi-cfb233-GCST90301963	rs1800961	T	C	FALSE	-0.0843287	-0.0721263	0.0113198	0.1047	9.36e-14	0.490895	TRUE	2.75081e-09	55.4971
ebi-cfb233-GCST90301963	rs1801689	A	C	FALSE	-0.109224	-0.134659	0.0139548	0.215027	4.997e-15	0.531155	TRUE	3.0004e-10	61.2619
ebi-cfb233-GCST90301963	rs185567543	A	T	TRUE	-0.18385	0.267103	0.0252678	0.150488	3.437e-13	0.0759119	TRUE	1.77009e-07	52.9411
ebi-cfb233-GCST90301963	rs1883711	C	G	TRUE	0.131755	-0.0380796	0.0114739	0.0907389	1.606e-30	0.674733	TRUE	1.99758e-21	131.859
ebi-cfb233-GCST90301963	rs2066714	T	C	FALSE	-0.0466926	0.142057	0.00581273	0.0748269	9.526e-16	0.0576342	TRUE	6.7338e-09	64.5262
ebi-cfb233-GCST90301963	rs2126259	T	C	FALSE	-0.0533618	-0.108519	0.00626272	0.0601425	1.588e-17	0.0711738	TRUE	3.83569e-10	72.5999
ebi-cfb233-GCST90301963	rs2244608	A	G	FALSE	-0.0348802	-0.0205548	0.0041081	0.0448437	2.056e-17	0.64669	TRUE	3.65183e-12	72.09
ebi-cfb233-GCST90301963	rs2278426	T	C	FALSE	-0.072374	0.109613	0.00870647	0.089242	9.358e-17	0.219347	TRUE	1.65416e-10	69.1004
ebi-cfb233-GCST90301963	rs2569550	T	C	FALSE	-0.0485117	-0.0551731	0.00397803	0.0444779	3.308e-34	0.214805	TRUE	3.96046e-22	148.716
ebi-cfb233-GCST90301963	rs261291	T	C	FALSE	-0.113628	-0.0456498	0.00404288	0.0445945	8.33e-174	0.305995	TRUE	1.50813e-119	789.934
ebi-cfb233-GCST90301963	rs2618566	T	G	FALSE	-0.0352568	-0.0289597	0.00423885	0.0467772	8.981e-17	0.535852	TRUE	1.84122e-11	69.1814
ebi-cfb233-GCST90301963	rs2740488	A	C	FALSE	0.0650369	-0.0194135	0.00467076	0.0544077	4.511e-44	0.72123	TRUE	3.85075e-31	193.885
ebi-cfb233-GCST90301963	rs2792736	A	T	TRUE	-0.0310264	-0.0530953	0.00458213	0.0468084	1.277e-11	0.256664	TRUE	2.82909e-07	45.8487
ebi-cfb233-GCST90301963	rs28807203	A	C	FALSE	0.0945175	0.0191416	0.00890388	0.0893932	2.529e-26	0.830447	TRUE	6.71944e-19	112.685
ebi-cfb233-GCST90301963	rs28929474	T	C	FALSE	0.128563	0.230815	0.0152187	0.154217	2.97e-17	0.134474	TRUE	1.98768e-10	71.3642
ebi-cfb233-GCST90301963	rs2954021	A	G	FALSE	0.0434103	0.0185961	0.00406029	0.043527	1.116e-26	0.669211	TRUE	1.03987e-18	114.307
ebi-cfb233-GCST90301963	rs35081008	T	C	FALSE	-0.0325886	-0.0225711	0.0058579	0.0639896	2.649e-08	0.724291	TRUE	6.0053e-06	30.9491
ebi-cfb233-GCST90301963	rs35135293	T	C	FALSE	-0.0314828	-0.00420743	0.00400046	0.0442351	3.552e-15	0.924223	TRUE	3.66323e-11	61.9337
ebi-cfb233-GCST90301963	rs36012880	T	C	FALSE	-0.0217929	0.0422268	0.0039786	0.0446645	4.313e-08	0.344444	TRUE	3.49037e-05	30.0034
ebi-cfb233-GCST90301963	rs3737810	C	G	TRUE	-0.0692898	-0.0442386	0.00955023	0.0930472	4.008e-13	0.634471	TRUE	3.75701e-09	52.6394
ebi-cfb233-GCST90301963	rs3758413	T	C	FALSE	-0.022162	-0.0347608	0.004016	0.044118	3.42e-08	0.430753	TRUE	2.07038e-05	30.4531
ebi-cfb233-GCST90301963	rs3822858	T	C	FALSE	0.0268886	0.00166415	0.0042272	0.0465891	2.006e-10	0.971506	TRUE	7.85826e-08	40.4606
ebi-cfb233-GCST90301963	rs41279633	T	G	FALSE	0.0428622	-0.035466	0.00539986	0.0538259	2.06e-15	0.509959	TRUE	1.8277e-10	63.0065
ebi-cfb233-GCST90301963	rs4299376	T	G	FALSE	-0.0623146	0.0337072	0.00452299	0.0525869	3.492e-43	0.521534	TRUE	9.27522e-30	189.814
ebi-cfb233-GCST90301963	rs484084	T	C	FALSE	-0.0411842	-0.109013	0.00396098	0.0438487	2.546e-25	0.0129143	TRUE	6.97795e-14	108.107
ebi-cfb233-GCST90301963	rs4876611	A	G	FALSE	-0.0304271	-0.0242157	0.00438737	0.0470926	4.058e-12	0.607101	TRUE	2.10983e-08	48.0964
ebi-cfb233-GCST90301963	rs525028	A	G	FALSE	-0.037524	0.0431886	0.0042957	0.0450597	2.431e-18	0.337823	TRUE	5.5134e-12	76.3047
ebi-cfb233-GCST90301963	rs548145	T	C	FALSE	-0.118844	-0.125581	0.00511502	0.0561653	2.05e-119	0.0253577	TRUE	2.67339e-76	539.834
ebi-cfb233-GCST90301963	rs6124297	A	C	FALSE	-0.0252367	-0.00398642	0.00434895	0.0459622	6.516e-09	0.930884	TRUE	1.11262e-06	33.6742
ebi-cfb233-GCST90301963	rs635634	T	C	FALSE	0.0730089	0.0318628	0.0050044	0.0540423	3.303e-48	0.555465	TRUE	2.06236e-33	212.837
ebi-cfb233-GCST90301963	rs646776	T	C	FALSE	0.12429	-0.0103995	0.00470001	0.0528905	4.21e-154	0.844122	TRUE	5.39795e-110	699.315
ebi-cfb233-GCST90301963	rs6511720	T	G	FALSE	-0.179729	-0.0951841	0.00642186	0.0721002	2.34e-172	0.18678	TRUE	5.9096e-117	783.273
ebi-cfb233-GCST90301963	rs6545971	A	T	TRUE	-0.0235176	0.0475231	0.00425061	0.0447734	3.152e-08	0.288501	TRUE	3.72269e-05	30.6115
ebi-cfb233-GCST90301963	rs6699113	T	C	FALSE	0.0317665	-0.0417275	0.0040364	0.0435391	3.546e-15	0.337866	TRUE	7.33021e-10	61.9371
ebi-cfb233-GCST90301963	rs6709904	A	G	FALSE	0.0533317	0.0690049	0.00639682	0.0717372	7.605e-17	0.336094	TRUE	5.65044e-11	69.5094
ebi-cfb233-GCST90301963	rs6882345	A	G	FALSE	0.0361276	0.0451095	0.00407645	0.0461014	7.823e-19	0.327835	TRUE	2.77141e-12	78.5441
ebi-cfb233-GCST90301963	rs693668	A	G	FALSE	0.0507497	-0.0732558	0.00409222	0.0440661	2.564e-35	0.0964317	TRUE	6.3944e-22	153.798
ebi-cfb233-GCST90301963	rs72999033	T	C	FALSE	-0.118424	0.172291	0.00852391	0.088803	6.965e-44	0.0523625	TRUE	6.70642e-27	193.021
ebi-cfb233-GCST90301963	rs73066485	T	G	FALSE	-0.0481196	0.0171694	0.00479626	0.052928	1.095e-23	0.745641	TRUE	8.2611e-17	100.655
ebi-cfb233-GCST90301963	rs7412	T	C	FALSE	-0.422097	-0.00980387	0.00788841	0.0963104	1e-200	0.91892	TRUE	0	2863.16
ebi-cfb233-GCST90301963	rs74747585	T	C	FALSE	0.115923	0.317368	0.0162385	0.281947	9.42e-13	0.260321	TRUE	5.02333e-08	50.9615
ebi-cfb233-GCST90301963	rs7534572	C	G	TRUE	-0.0464903	-0.138785	0.00439204	0.0498193	3.492e-26	0.00533998	TRUE	6.98793e-14	112.045
ebi-cfb233-GCST90301963	rs75679663	A	C	FALSE	-0.109155	-0.256005	0.0169218	0.133034	1.114e-10	0.05431	TRUE	8.85951e-06	41.6097
ebi-cfb233-GCST90301963	rs7570971	A	C	FALSE	0.0247061	-0.0662752	0.00448875	0.0451439	3.713e-08	0.142081	TRUE	0.000102881	30.2941
ebi-cfb233-GCST90301963	rs77542162	A	G	FALSE	-0.139312	-0.445299	0.0169933	0.266437	2.444e-16	0.0946608	TRUE	1.37798e-09	67.2078
ebi-cfb233-GCST90301963	rs77960347	A	G	FALSE	-0.20149	0.362207	0.0199576	0.256343	5.761e-24	0.157663	TRUE	6.05499e-15	101.927
ebi-cfb233-GCST90301963	rs780093	T	C	FALSE	0.0234672	-0.0180724	0.00410916	0.0455307	1.124e-08	0.69142	TRUE	3.69387e-06	32.6148
ebi-cfb233-GCST90301963	rs78689694	C	G	TRUE	0.0336585	-0.0283739	0.00559728	0.0624487	1.817e-09	0.649573	TRUE	1.21225e-06	36.1606
ebi-cfb233-GCST90301963	rs7895472	A	G	FALSE	0.0237841	0.00672346	0.00396651	0.0435053	2.019e-09	0.877181	TRUE	5.78237e-07	35.955
ebi-cfb233-GCST90301963	rs79598313	T	C	FALSE	0.0891666	-0.2246	0.0128385	0.119156	3.779e-12	0.0594415	TRUE	1.04328e-06	48.2362
ebi-cfb233-GCST90301963	rs8079821	T	C	FALSE	0.0285502	0.0139351	0.00405717	0.0435088	1.965e-12	0.748754	TRUE	6.95548e-09	49.5189
ebi-cfb233-GCST90301963	rs867772	A	G	FALSE	-0.0324663	-0.061868	0.00437956	0.0480105	1.233e-13	0.197525	TRUE	2.18886e-08	54.9546
ebi-cfb233-GCST90301963	rs9391858	A	G	FALSE	-0.0384216	-0.0550863	0.00534375	0.0522722	6.479e-13	0.291958	TRUE	3.1651e-08	51.6962
ebi-cfb233-GCST90301963	rs9409309	A	G	FALSE	0.0233384	0.0681958	0.00418249	0.0485715	2.405e-08	0.160311	TRUE	6.83018e-05	31.1367
ebi-cfb233-GCST90301963	rs9496567	A	G	FALSE	-0.0267899	-0.0196573	0.00490939	0.0537366	4.846e-08	0.714508	TRUE	9.45943e-06	29.7773
ebi-cfb233-GCST90301963	rs976002	A	G	FALSE	-0.0391175	-0.0532711	0.00497564	0.0508394	3.786e-15	0.294716	TRUE	1.03228e-09	61.8079
ebi-cfb233-GCST90301964	rs10276674	T	C	FALSE	-0.0334312	-0.0693162	0.00519488	0.053602	1.231e-10	0.195954	TRUE	1.88219e-06	41.4145
ebi-cfb233-GCST90301964	rs10830963	C	G	TRUE	-0.0755567	0.0584057	0.00460278	0.0454188	1.483e-60	0.198465	TRUE	6.60781e-40	269.467
ebi-cfb233-GCST90301964	rs10951758	A	G	FALSE	-0.0308701	-0.010329	0.00450599	0.0461611	7.339e-12	0.822943	TRUE	1.3033e-08	46.9349
ebi-cfb233-GCST90301964	rs10965250	A	G	FALSE	-0.0351403	0.0951577	0.00580416	0.0619901	1.41e-09	0.124772	TRUE	1.60063e-05	36.6548
ebi-cfb233-GCST90301964	rs10974438	A	C	FALSE	-0.0331902	0.0195243	0.00438969	0.0448627	4.002e-14	0.663416	TRUE	6.62324e-10	57.1678
ebi-cfb233-GCST90301964	rs11038673	T	G	FALSE	-0.0251461	-0.0230218	0.00446877	0.0446409	1.833e-08	0.606056	TRUE	6.99713e-06	31.6641
ebi-cfb233-GCST90301964	rs11039165	A	G	FALSE	0.0395748	-0.0236118	0.00517721	0.0561352	2.105e-14	0.67403	TRUE	4.02709e-10	58.4313
ebi-cfb233-GCST90301964	rs1514895	A	G	FALSE	0.0439449	0.0196596	0.00479414	0.0490197	4.892e-20	0.68838	TRUE	4.25594e-14	84.0226
ebi-cfb233-GCST90301964	rs1538247	T	C	FALSE	-0.0246097	-0.0242016	0.00447102	0.0465484	3.707e-08	0.603118	TRUE	1.14663e-05	30.297
ebi-cfb233-GCST90301964	rs2300584	A	G	FALSE	-0.0703793	0.0182069	0.00499055	0.0491546	3.664e-45	0.711084	TRUE	7.10252e-32	198.881
ebi-cfb233-GCST90301964	rs2714343	A	G	FALSE	0.0248872	-0.0384255	0.00438374	0.0443418	1.37e-08	0.386174	TRUE	1.36227e-05	32.2301
ebi-cfb233-GCST90301964	rs340874	T	C	FALSE	-0.0230997	0.0746917	0.004223	0.0437973	4.501e-08	0.0881211	TRUE	0.000192375	29.9205
ebi-cfb233-GCST90301964	rs34260019	T	C	FALSE	-0.0317619	0.0174601	0.00564173	0.0539917	1.804e-08	0.746404	TRUE	4.261e-06	31.6947
ebi-cfb233-GCST90301964	rs3842752	A	G	FALSE	0.0424345	-0.0667436	0.00546665	0.0594368	8.332e-15	0.261465	TRUE	2.22771e-09	60.2553
ebi-cfb233-GCST90301964	rs4148804	T	C	FALSE	0.0762961	0.183658	0.0111864	0.107664	9.076e-12	0.0880359	TRUE	1.1009e-06	46.5183
ebi-cfb233-GCST90301964	rs4300038	A	G	FALSE	-0.0444753	0.0620443	0.00475065	0.0449137	7.829e-21	0.167152	TRUE	6.1149e-13	87.6458
ebi-cfb233-GCST90301964	rs4862423	T	C	FALSE	0.0248222	-0.008121	0.0043385	0.0448936	1.057e-08	0.856451	TRUE	2.01916e-06	32.7343
ebi-cfb233-GCST90301964	rs4869273	T	C	FALSE	0.0291743	-0.0542598	0.00445822	0.046024	5.993e-11	0.23842	TRUE	8.73122e-07	42.8229
ebi-cfb233-GCST90301964	rs560887	T	C	FALSE	-0.117712	-0.0634181	0.00468634	0.0471971	3.16e-139	0.179049	TRUE	7.2919e-94	630.918
ebi-cfb233-GCST90301964	rs6048191	A	G	FALSE	0.0563798	-0.10959	0.010243	0.0972749	3.708e-08	0.259911	TRUE	4.79845e-05	30.2963
ebi-cfb233-GCST90301964	rs7012637	A	G	FALSE	-0.0281547	0.0961759	0.00450559	0.0435594	4.135e-10	0.0272496	TRUE	3.75936e-05	39.048
ebi-cfb233-GCST90301964	rs73114901	T	G	FALSE	-0.0326253	-0.0285494	0.00593594	0.0522467	3.88e-08	0.584767	TRUE	1.26199e-05	30.2085
ebi-cfb233-GCST90301964	rs7326283	T	C	FALSE	0.02941	-0.00631494	0.0049995	0.0499781	4.039e-09	0.899452	TRUE	8.7873e-07	34.6047
ebi-cfb233-GCST90301964	rs76895963	T	G	FALSE	0.128473	-0.274975	0.0170778	0.132432	5.363e-14	0.0378608	TRUE	1.35762e-07	56.5921
ebi-cfb233-GCST90301964	rs77389971	A	G	FALSE	-0.042205	-0.0727163	0.00740528	0.0922159	1.203e-08	0.430379	TRUE	1.03335e-05	32.4823
ebi-cfb233-GCST90301964	rs780094	T	C	FALSE	-0.0250059	-0.0127024	0.00433694	0.0454086	8.128e-09	0.779681	TRUE	2.17319e-06	33.2443
ebi-cfb233-GCST90301964	rs7903146	T	C	FALSE	0.0463437	-0.00480077	0.00483615	0.0543817	9.448e-22	0.929655	TRUE	6.93105e-16	91.8294
ebi-cfb233-GCST90301964	rs906407	A	C	FALSE	0.0246245	-0.0210353	0.00435463	0.0435808	1.56e-08	0.629328	TRUE	5.76583e-06	31.9767
ebi-cfb233-GCST90301964	rs9356744	T	C	FALSE	-0.0278039	0.00181528	0.00452204	0.0456255	7.82e-10	0.968263	TRUE	2.1221e-07	37.8044
ebi-cfb233-GCST90301964	rs9883204	T	C	FALSE	-0.0356378	-0.0202296	0.00500869	0.0563147	1.118e-12	0.719427	TRUE	5.29657e-09	50.6259
ebi-cfb233-GCST90301965	rs10744635	A	C	FALSE	0.0284885	0.014383	0.00408697	0.0440212	3.156e-12	0.743872	TRUE	8.36054e-09	48.5889
ebi-cfb233-GCST90301965	rs10758593	A	G	FALSE	0.0315597	-0.0442148	0.00406138	0.043756	7.806e-15	0.312263	TRUE	1.17991e-09	60.3835
ebi-cfb233-GCST90301965	rs10774592	A	G	FALSE	0.0242607	0.00488942	0.00415488	0.0444041	5.248e-09	0.912321	TRUE	9.0224e-07	34.0951
ebi-cfb233-GCST90301965	rs10832926	A	G	FALSE	0.0306496	-0.0487857	0.00409013	0.0455688	6.704e-14	0.284352	TRUE	6.04272e-09	56.1533
ebi-cfb233-GCST90301965	rs112635299	T	G	FALSE	0.123427	0.210127	0.0151815	0.153192	4.288e-16	0.170169	TRUE	5.67429e-10	66.099
ebi-cfb233-GCST90301965	rs112922254	A	G	FALSE	-0.0343999	-0.10967	0.0053807	0.0543536	1.624e-10	0.0436214	TRUE	1.17579e-05	40.8732
ebi-cfb233-GCST90301965	rs1260326	T	C	FALSE	-0.0736517	-0.00132901	0.00413631	0.0455973	6.337e-71	0.976747	TRUE	9.66018e-52	317.057
ebi-cfb233-GCST90301965	rs12730036	T	C	FALSE	0.0238117	0.0462334	0.00415573	0.0470327	1.005e-08	0.325604	TRUE	1.29675e-05	32.8311
ebi-cfb233-GCST90301965	rs13246993	A	G	FALSE	0.0691302	0.0205719	0.00608205	0.0649876	6.156e-30	0.751585	TRUE	1.97223e-21	129.192
ebi-cfb233-GCST90301965	rs13281892	A	G	FALSE	0.0348935	0.0298564	0.00443288	0.0500781	3.504e-15	0.551044	TRUE	1.70035e-10	61.9606
ebi-cfb233-GCST90301965	rs1361109	T	C	FALSE	0.0239094	0.0788613	0.00409609	0.0436004	5.311e-09	0.0704937	TRUE	5.8571e-05	34.072
ebi-cfb233-GCST90301965	rs17558901	A	G	FALSE	0.0787381	-0.00502113	0.00640227	0.0656331	9.231e-35	0.939019	TRUE	1.89674e-25	151.252
ebi-cfb233-GCST90301965	rs17712208	A	T	TRUE	0.139875	-0.214805	0.0134452	0.162905	2.394e-25	0.187305	TRUE	3.3158e-16	108.229
ebi-cfb233-GCST90301965	rs1998848	A	G	FALSE	0.11044	-0.0325379	0.0129979	0.0942088	1.949e-17	0.729809	TRUE	1.79006e-12	72.1951
ebi-cfb233-GCST90301965	rs2168101	A	C	FALSE	-0.0587413	-0.00375874	0.00471826	0.0454653	1.402e-35	0.934112	TRUE	5.02768e-26	154.997
ebi-cfb233-GCST90301965	rs2245133	T	C	FALSE	0.0326189	0.00547297	0.00528095	0.05316	6.545e-10	0.918	TRUE	1.96183e-07	38.1518
ebi-cfb233-GCST90301965	rs267856	A	G	FALSE	-0.0225558	0.0360039	0.00413244	0.0441234	4.809e-08	0.414511	TRUE	2.47396e-05	29.7921
ebi-cfb233-GCST90301965	rs28759327	A	G	FALSE	0.0236607	0.0109416	0.00402943	0.044338	4.306e-09	0.80508	TRUE	1.12687e-06	34.4801
ebi-cfb233-GCST90301965	rs2939302	A	G	FALSE	-0.247904	0.154148	0.00537287	0.053735	1e-200	0.00412192	TRUE	0	2128.9
ebi-cfb233-GCST90301965	rs340029	T	C	FALSE	-0.0240873	-0.0108636	0.00434065	0.0483804	2.869e-08	0.822333	TRUE	4.12273e-06	30.7941
ebi-cfb233-GCST90301965	rs34408666	A	G	FALSE	0.0330111	-0.0524426	0.00589332	0.0653384	2.126e-08	0.422188	TRUE	1.38605e-05	31.3761
ebi-cfb233-GCST90301965	rs3734618	A	G	FALSE	-0.0242223	0.0136261	0.00399504	0.0434867	1.335e-09	0.754024	TRUE	5.85973e-07	36.7611
ebi-cfb233-GCST90301965	rs3736951	T	C	FALSE	0.0376188	0.0683958	0.0041516	0.0440622	1.29e-19	0.120602	TRUE	5.32192e-12	82.1064
ebi-cfb233-GCST90301965	rs58462364	T	C	FALSE	0.0633564	-0.0626887	0.011122	0.164139	1.223e-08	0.702517	TRUE	3.3549e-06	32.4501
ebi-cfb233-GCST90301965	rs6083563	A	G	FALSE	-0.0287789	-0.0258988	0.00518532	0.0552468	2.856e-08	0.639225	TRUE	7.54896e-06	30.8033
ebi-cfb233-GCST90301965	rs62182473	T	C	FALSE	-0.0518287	-0.0552667	0.00473951	0.0509428	7.801e-28	0.277976	TRUE	2.40119e-18	119.584
ebi-cfb233-GCST90301965	rs6505204	A	G	FALSE	-0.0284824	-0.0231203	0.00408848	0.0451578	3.249e-12	0.608659	TRUE	1.51109e-08	48.532
ebi-cfb233-GCST90301965	rs695983	A	G	FALSE	-0.0279161	-0.00841754	0.00469471	0.0505698	2.743e-09	0.8678	TRUE	6.57579e-07	35.3584
ebi-cfb233-GCST90301965	rs6982502	T	C	FALSE	0.0290341	-0.022655	0.00406599	0.0436535	9.284e-13	0.603779	TRUE	6.44059e-09	50.9899
ebi-cfb233-GCST90301965	rs7078003	T	C	FALSE	0.109352	0.031164	0.00525812	0.0551301	4.62e-96	0.571883	TRUE	9.07423e-68	432.511
ebi-cfb233-GCST90301965	rs72835948	A	G	FALSE	-0.081628	-0.106297	0.0147902	0.114593	3.408e-08	0.35361	TRUE	2.54981e-05	30.46
ebi-cfb233-GCST90301965	rs72964564	A	C	FALSE	0.0303314	0.0187527	0.00510891	0.0573331	2.903e-09	0.743604	TRUE	1.05424e-06	35.2475
ebi-cfb233-GCST90301965	rs78803796	C	G	TRUE	0.118334	-0.00902243	0.00769881	0.081626	2.586e-53	0.911986	TRUE	9.37404e-39	236.249
ebi-cfb233-GCST90301965	rs7896518	A	G	FALSE	-0.0305663	-0.0211428	0.00413217	0.044633	1.391e-13	0.635713	TRUE	1.47672e-09	54.7181
ebi-cfb233-GCST90301966	rs1260326	T	C	FALSE	0.0595072	-0.00132901	0.00791971	0.0455973	5.743e-14	0.976747	TRUE	1.40122e-12	56.4574
ebi-cfb233-GCST90301966	rs62542743	A	C	FALSE	0.110978	0.146725	0.0197843	0.102173	2.031e-08	0.150989	TRUE	1.41062e-06	31.465
ebi-cfb233-GCST90301966	rs739846	A	G	FALSE	-0.0921205	0.184047	0.0145078	0.0890611	2.157e-10	0.0387784	TRUE	1.06769e-07	40.3192
ebi-cfb233-GCST90301967	rs10184004	T	C	FALSE	0.0323677	0.0149261	0.0049424	0.0451935	5.793e-11	0.741196	TRUE	1.32955e-08	42.8892
ebi-cfb233-GCST90301967	rs10204632	A	G	FALSE	-0.0673031	0.0113757	0.00487768	0.0453038	2.614e-43	0.801739	TRUE	4.44484e-34	190.389
ebi-cfb233-GCST90301967	rs1043011	T	G	FALSE	0.0450611	0.14554	0.0062507	0.0540882	5.638e-13	0.0071282	TRUE	2.02967e-07	51.9692
ebi-cfb233-GCST90301967	rs1047891	A	C	FALSE	0.450079	0.0186037	0.00515934	0.0467087	1e-200	0.690415	TRUE	0	7610.08
ebi-cfb233-GCST90301967	rs11238389	A	G	FALSE	-0.0674588	0.00101632	0.00564166	0.0550181	5.95e-33	0.985262	TRUE	1.97252e-26	142.976
ebi-cfb233-GCST90301967	rs13357124	A	G	FALSE	0.0845299	0.0991654	0.0129314	0.14109	6.286e-11	0.482146	TRUE	3.7563e-08	42.7294
ebi-cfb233-GCST90301967	rs1411264	T	C	FALSE	0.178146	0.114176	0.0182924	0.130437	2.059e-22	0.381393	TRUE	1.29133e-16	94.8449
ebi-cfb233-GCST90301967	rs143424675	T	C	FALSE	0.108207	-0.288841	0.018433	0.12867	4.351e-09	0.0247799	TRUE	2.58381e-05	34.4601
ebi-cfb233-GCST90301967	rs16954698	A	G	FALSE	-0.117679	0.0304572	0.00969014	0.0754557	6.161e-34	0.686475	TRUE	2.16771e-26	147.481
ebi-cfb233-GCST90301967	rs2227411	A	G	FALSE	-0.0381781	0.0427741	0.00631152	0.0573333	1.458e-09	0.455631	TRUE	4.46642e-07	36.5899
ebi-cfb233-GCST90301967	rs2228098	C	G	TRUE	0.0447672	0.02701	0.0051218	0.0461511	2.32e-18	0.55838	TRUE	5.58167e-14	76.3967
ebi-cfb233-GCST90301967	rs2364368	A	T	TRUE	-0.0792974	-0.0400975	0.00491126	0.0443126	1.211e-58	0.365531	TRUE	2.65466e-44	260.694
ebi-cfb233-GCST90301967	rs2731673	T	C	FALSE	-0.0436283	-0.0527866	0.00543149	0.049424	9.553e-16	0.285504	TRUE	2.59931e-11	64.5206
ebi-cfb233-GCST90301967	rs273510	A	G	FALSE	0.0360006	0.0400063	0.00536216	0.0485375	1.896e-11	0.409806	TRUE	2.08981e-08	45.0753
ebi-cfb233-GCST90301967	rs28590049	A	C	FALSE	0.0335718	-0.0379728	0.00561456	0.0494185	2.239e-09	0.442254	TRUE	6.49659e-07	35.7534
ebi-cfb233-GCST90301967	rs28601761	C	G	TRUE	-0.0633481	0.0175363	0.00498726	0.044145	5.766e-37	0.691188	TRUE	9.06281e-29	161.34
ebi-cfb233-GCST90301967	rs3856338	T	C	FALSE	-0.0630336	0.0196193	0.00482277	0.0440646	4.886e-39	0.656145	TRUE	2.80531e-30	170.825
ebi-cfb233-GCST90301967	rs4241818	T	C	FALSE	-0.035855	0.0790584	0.0048105	0.043855	9.09e-14	0.0714315	TRUE	5.95153e-09	55.5547
ebi-cfb233-GCST90301967	rs4646708	T	C	FALSE	0.0709218	-0.0884088	0.0106542	0.0832882	2.8e-11	0.288472	TRUE	5.1605e-08	44.312
ebi-cfb233-GCST90301967	rs4646961	A	G	FALSE	0.0539551	0.083582	0.00536377	0.0493707	8.37e-24	0.0904649	TRUE	2.66095e-16	101.187
ebi-cfb233-GCST90301967	rs561931	A	G	FALSE	-0.0424851	0.0640732	0.0049358	0.0445536	7.465e-18	0.150402	TRUE	2.36011e-12	74.0895
ebi-cfb233-GCST90301967	rs56193151	T	C	FALSE	-0.0354335	-0.0371452	0.00609733	0.0582333	6.198e-09	0.523559	TRUE	1.03168e-06	33.7714
ebi-cfb233-GCST90301967	rs59326756	A	G	FALSE	0.0300818	0.0725622	0.00527193	0.0476159	1.156e-08	0.127531	TRUE	1.13937e-05	32.5588
ebi-cfb233-GCST90301967	rs60557289	T	C	FALSE	0.037699	-0.0336357	0.00594329	0.0582573	2.252e-10	0.563693	TRUE	7.18191e-08	40.2352
ebi-cfb233-GCST90301967	rs668871	T	C	FALSE	0.0265003	-0.0315596	0.00481172	0.0433755	3.641e-08	0.466865	TRUE	4.78231e-06	30.3321
ebi-cfb233-GCST90301967	rs7075901	A	C	FALSE	-0.0339667	0.0109667	0.00477979	0.0435673	1.192e-12	0.801258	TRUE	5.15905e-10	50.4996
ebi-cfb233-GCST90301967	rs71503800	T	C	FALSE	0.224028	-0.092496	0.0128776	0.109875	8.744e-68	0.399886	TRUE	1.54906e-51	302.644
ebi-cfb233-GCST90301967	rs79074569	A	G	FALSE	-0.0574566	-0.0689429	0.00908946	0.0791849	2.595e-10	0.383941	TRUE	1.66132e-07	39.958
ebi-cfb233-GCST90301967	rs79510081	A	G	FALSE	0.1734	-0.00695352	0.0187484	0.104728	2.27e-20	0.947063	TRUE	2.28791e-16	85.5401
ebi-cfb233-GCST90301967	rs8065669	A	G	FALSE	-0.0335301	0.0130049	0.00480792	0.0435038	3.082e-12	0.764989	TRUE	1.24099e-09	48.6358
ebi-cfb233-GCST90301967	rs9922910	T	G	FALSE	0.120357	0.00351628	0.00778013	0.0605153	5.551e-54	0.953664	TRUE	5.40966e-43	239.314
ebi-cfb233-GCST90301967	rs9987289	A	G	FALSE	0.134864	-0.0792571	0.00756996	0.0623427	5.341e-71	0.203617	TRUE	1.03638e-52	317.398
ebi-cfb233-GCST90301968	rs10096633	T	C	FALSE	-0.0952289	0.0310631	0.00653847	0.0729538	4.73e-48	0.67026	TRUE	2.79566e-34	212.122
ebi-cfb233-GCST90301968	rs10176274	C	G	TRUE	-0.0271133	-0.0648376	0.00428077	0.0474609	2.393e-10	0.1719	TRUE	2.6598e-06	40.1162
ebi-cfb233-GCST90301968	rs1037169	T	C	FALSE	-0.0242089	0.0260685	0.00427795	0.0436673	1.523e-08	0.550521	TRUE	6.18251e-06	32.0241
ebi-cfb233-GCST90301968	rs10455872	A	G	FALSE	0.105112	-0.080838	0.00867778	0.103064	9.035e-34	0.432839	TRUE	3.0702e-23	146.72
ebi-cfb233-GCST90301968	rs111269058	T	C	FALSE	-0.10256	0.028891	0.00639509	0.0651494	7.022e-58	0.657435	TRUE	2.8525e-41	257.193
ebi-cfb233-GCST90301968	rs112635299	T	G	FALSE	-0.284642	0.210127	0.0160875	0.153192	4.717e-70	0.170169	TRUE	6.46608e-47	313.055
ebi-cfb233-GCST90301968	rs11642015	T	C	FALSE	0.0244433	-0.0390194	0.00423456	0.0439476	7.818e-09	0.374615	TRUE	7.99444e-06	33.3199
ebi-cfb233-GCST90301968	rs1167996	T	G	FALSE	-0.030531	-0.135095	0.00430798	0.0497952	1.37e-12	0.00666745	TRUE	3.5329e-06	50.2266
ebi-cfb233-GCST90301968	rs116843064	A	G	FALSE	-0.120339	-0.0536387	0.0159775	0.133099	5.005e-14	0.68695	TRUE	4.98383e-10	56.7277
ebi-cfb233-GCST90301968	rs116994374	A	G	FALSE	0.0696458	-0.254483	0.0088676	0.143563	4.031e-15	0.0762904	TRUE	7.40909e-09	61.6847
ebi-cfb233-GCST90301968	rs117113213	A	G	FALSE	0.0689868	-0.0117413	0.0121196	0.0887365	1.254e-08	0.894734	TRUE	1.66487e-06	32.4009
ebi-cfb233-GCST90301968	rs12256889	A	C	FALSE	-0.0257719	0.038399	0.00443655	0.0471539	6.285e-09	0.415455	TRUE	5.76291e-06	33.7443
ebi-cfb233-GCST90301968	rs1260326	T	C	FALSE	0.0960912	-0.00132901	0.0043123	0.0455973	5.39e-110	0.976747	TRUE	1.84525e-80	496.535
ebi-cfb233-GCST90301968	rs139974673	T	C	FALSE	-0.112248	-0.083932	0.014476	0.298175	8.9e-15	0.778338	TRUE	9.63267e-11	60.1253
ebi-cfb233-GCST90301968	rs141469619	A	G	FALSE	-0.149924	0.568426	0.0245203	0.336261	9.7e-10	0.0909452	TRUE	1.42955e-05	37.3843
ebi-cfb233-GCST90301968	rs1531096	T	G	FALSE	0.0254578	-0.033006	0.00444542	0.047032	1.024e-08	0.482817	TRUE	6.08771e-06	32.7956
ebi-cfb233-GCST90301968	rs1549292	T	G	FALSE	0.0368152	0.0564826	0.00574718	0.0545952	1.496e-10	0.300869	TRUE	8.23805e-07	41.0341
ebi-cfb233-GCST90301968	rs1688043	T	C	FALSE	0.0479866	0.0596401	0.0075212	0.0900844	1.769e-10	0.507941	TRUE	3.36486e-07	40.7067
ebi-cfb233-GCST90301968	rs17580	A	T	TRUE	-0.151651	-0.0696006	0.0118663	0.222952	2.121e-37	0.754906	TRUE	6.22026e-27	163.328
ebi-cfb233-GCST90301968	rs185567543	A	T	TRUE	-0.204265	0.267103	0.0271027	0.150488	4.821e-14	0.0759119	TRUE	3.60105e-08	56.8015
ebi-cfb233-GCST90301968	rs2260045	T	C	FALSE	-0.04699	0.0773382	0.00801054	0.090138	4.464e-09	0.390893	TRUE	5.09449e-06	34.4103
ebi-cfb233-GCST90301968	rs2518134	T	C	FALSE	0.0411577	-0.0421928	0.0042228	0.0442642	1.909e-22	0.340487	TRUE	5.14538e-15	94.995
ebi-cfb233-GCST90301968	rs2946844	T	C	FALSE	-0.0386826	-0.0387779	0.00546107	0.0588613	1.407e-12	0.510023	TRUE	1.17271e-08	50.1736
ebi-cfb233-GCST90301968	rs2954021	A	G	FALSE	0.0530572	0.0185961	0.00423631	0.043527	5.49e-36	0.669211	TRUE	1.21759e-25	156.861
ebi-cfb233-GCST90301968	rs342452	A	G	FALSE	-0.0235071	-0.0229826	0.00409283	0.0437079	9.275e-09	0.599011	TRUE	3.67016e-06	32.9876
ebi-cfb233-GCST90301968	rs4246215	T	G	FALSE	0.0250231	0.111452	0.00429585	0.0435727	5.713e-09	0.0105322	TRUE	0.000271996	33.9299
ebi-cfb233-GCST90301968	rs438811	T	C	FALSE	0.0573205	0.0109192	0.00492199	0.0510963	2.41e-31	0.830782	TRUE	8.43704e-23	135.625
ebi-cfb233-GCST90301968	rs4665710	A	C	FALSE	-0.0341556	0.119122	0.00481418	0.0489515	1.296e-12	0.0149551	TRUE	1.67386e-06	50.336
ebi-cfb233-GCST90301968	rs58542926	T	C	FALSE	-0.0664711	0.188697	0.00801732	0.0884307	1.124e-16	0.0328564	TRUE	2.42798e-09	68.7396
ebi-cfb233-GCST90301968	rs59950280	A	G	FALSE	0.0398225	0.035221	0.00453057	0.0508982	1.499e-18	0.488945	TRUE	9.14681e-13	77.2594
ebi-cfb233-GCST90301968	rs71514235	T	G	FALSE	0.0243504	-0.0373968	0.00442041	0.0491971	3.616e-08	0.447169	TRUE	1.65676e-05	30.345
ebi-cfb233-GCST90301968	rs72555385	A	G	FALSE	-0.0657358	-0.273182	0.0106787	0.144513	7.47e-10	0.0587111	TRUE	1.94942e-05	37.8939
ebi-cfb233-GCST90301968	rs72836561	T	C	FALSE	0.082878	-0.15003	0.0122836	0.122235	1.509e-11	0.219677	TRUE	3.04689e-07	45.5227
ebi-cfb233-GCST90301968	rs77303550	T	C	FALSE	0.120361	0.0241837	0.00518692	0.0553395	4.07e-119	0.662107	TRUE	2.85323e-85	538.463
ebi-cfb233-GCST90301968	rs964184	C	G	TRUE	-0.128989	-0.0317377	0.00586692	0.0616551	3.94e-107	0.60672	TRUE	2.50071e-76	483.374
ebi-cfb233-GCST90301969	rs1024137	T	G	FALSE	-0.0408554	0.0852538	0.0042191	0.0452117	3.545e-22	0.0593417	TRUE	5.91487e-13	93.7694
ebi-cfb233-GCST90301969	rs10438978	T	C	FALSE	-0.0811129	0.0816027	0.00513715	0.0566066	3.677e-56	0.149422	TRUE	1.88867e-36	249.307
ebi-cfb233-GCST90301969	rs10773112	T	C	FALSE	0.0409016	-0.0016794	0.00446115	0.0500234	4.801e-20	0.973218	TRUE	9.20339e-15	84.0596
ebi-cfb233-GCST90301969	rs10774624	A	G	FALSE	0.0316258	0.116044	0.00420882	0.0443423	5.727e-14	0.00887054	TRUE	6.47568e-07	56.4627
ebi-cfb233-GCST90301969	rs10838684	A	G	FALSE	-0.0436611	0.0488113	0.00411221	0.0444042	2.473e-26	0.271659	TRUE	4.05993e-17	112.73
ebi-cfb233-GCST90301969	rs10864728	A	G	FALSE	-0.0537199	-0.0218585	0.00397244	0.0437248	1.142e-41	0.617139	TRUE	4.55594e-29	182.876
ebi-cfb233-GCST90301969	rs10888682	A	T	TRUE	-0.039012	0.0310925	0.00438888	0.0487653	6.175e-19	0.523738	TRUE	6.37566e-13	79.0114
ebi-cfb233-GCST90301969	rs11067376	A	G	FALSE	-0.0273656	0.0102052	0.00416919	0.0469311	5.246e-11	0.827858	TRUE	5.15916e-08	43.0831
ebi-cfb233-GCST90301969	rs11075253	A	C	FALSE	0.0314458	-0.0576923	0.00441429	0.0483302	1.051e-12	0.232591	TRUE	6.60722e-08	50.7462
ebi-cfb233-GCST90301969	rs111500536	A	G	FALSE	0.0575729	0.0786447	0.00863496	0.11854	2.603e-11	0.507048	TRUE	1.1793e-07	44.4545
ebi-cfb233-GCST90301969	rs11236519	T	C	FALSE	-0.0548232	0.0294975	0.00656118	0.0705091	6.505e-17	0.675691	TRUE	7.031e-12	69.8175
ebi-cfb233-GCST90301969	rs112563428	T	C	FALSE	-0.054512	0.00581429	0.00607232	0.0558133	2.779e-19	0.917031	TRUE	4.34307e-14	80.5888
ebi-cfb233-GCST90301969	rs113138131	A	T	TRUE	0.0249505	0.0764812	0.0045	0.0484359	2.947e-08	0.114332	TRUE	0.000113792	30.742
ebi-cfb233-GCST90301969	rs116029244	A	G	FALSE	0.0605171	0.0592246	0.0102972	0.102974	4.176e-09	0.565196	TRUE	2.95379e-06	34.54
ebi-cfb233-GCST90301969	rs1168114	A	G	FALSE	-0.0233207	-0.093509	0.0042089	0.0499974	3.011e-08	0.0614455	TRUE	0.00021452	30.7005
ebi-cfb233-GCST90301969	rs116843064	A	G	FALSE	0.218633	-0.0536387	0.0150525	0.133099	8.456e-48	0.68695	TRUE	1.19858e-33	210.966
ebi-cfb233-GCST90301969	rs11789603	T	C	FALSE	0.04706	0.0322726	0.00659077	0.0816506	9.313e-13	0.692657	TRUE	5.2291e-09	50.9838
ebi-cfb233-GCST90301969	rs11854242	T	C	FALSE	-0.0336028	-0.0780929	0.00465389	0.0543687	5.185e-13	0.150901	TRUE	8.57399e-08	52.1337
ebi-cfb233-GCST90301969	rs11979110	T	C	FALSE	0.0259468	0.00561121	0.0039023	0.0436249	2.949e-11	0.897655	TRUE	2.6183e-08	44.2108
ebi-cfb233-GCST90301969	rs12249012	A	G	FALSE	0.0337097	0.0355603	0.00475164	0.0481774	1.3e-12	0.460447	TRUE	1.92429e-08	50.3294
ebi-cfb233-GCST90301969	rs12359135	T	C	FALSE	-0.0215564	-0.0601864	0.00394114	0.0434806	4.511e-08	0.166293	TRUE	9.65545e-05	29.9165
ebi-cfb233-GCST90301969	rs12914626	T	C	FALSE	-0.0612506	0.041984	0.00435432	0.045642	6.089e-45	0.357648	TRUE	3.05398e-30	197.871
ebi-cfb233-GCST90301969	rs13107325	T	C	FALSE	-0.0517323	0.204588	0.00947213	0.182306	4.721e-08	0.261766	TRUE	5.54461e-05	29.8283
ebi-cfb233-GCST90301969	rs139915535	A	G	FALSE	0.180585	-0.572855	0.0179422	0.577069	7.904e-24	0.320857	TRUE	1.24742e-15	101.3
ebi-cfb233-GCST90301969	rs139974673	T	C	FALSE	0.10142	-0.083932	0.0147029	0.298175	5.276e-12	0.778338	TRUE	1.23491e-08	47.5818
ebi-cfb233-GCST90301969	rs141469619	A	G	FALSE	0.210659	0.568426	0.0247665	0.336261	1.803e-17	0.0909452	TRUE	2.81603e-10	72.3487
ebi-cfb233-GCST90301969	rs15285	T	C	FALSE	0.118791	-0.0448355	0.0043965	0.0496482	8.7e-161	0.366492	TRUE	4.52601e-111	730.057
ebi-cfb233-GCST90301969	rs1530003	C	G	TRUE	0.0403709	-0.0918284	0.00678875	0.0840428	2.736e-09	0.274552	TRUE	8.266e-06	35.3636
ebi-cfb233-GCST90301969	rs174574	A	C	FALSE	-0.0801288	0.11296	0.00409156	0.043993	2.121e-85	0.0102379	TRUE	2.52417e-52	383.53
ebi-cfb233-GCST90301969	rs1779823	T	G	FALSE	-0.0258472	-0.0544727	0.00421465	0.0486833	8.64e-10	0.263174	TRUE	4.18919e-06	37.61
ebi-cfb233-GCST90301969	rs1800961	T	C	FALSE	-0.113451	-0.0721263	0.0113091	0.1047	1.105e-23	0.490895	TRUE	4.18534e-16	100.637
ebi-cfb233-GCST90301969	rs1883025	T	C	FALSE	-0.0455234	0.0198698	0.00469613	0.0547238	3.204e-22	0.716536	TRUE	1.05898e-15	93.9698
ebi-cfb233-GCST90301969	rs2093770	A	C	FALSE	0.024486	-0.0434422	0.00394003	0.0439254	5.143e-10	0.322664	TRUE	2.13497e-06	38.6221
ebi-cfb233-GCST90301969	rs2305972	A	G	FALSE	0.0288489	-0.053338	0.00425928	0.0470782	1.26e-11	0.257229	TRUE	2.7928e-07	45.8761
ebi-cfb233-GCST90301969	rs2393730	A	G	FALSE	0.0224081	0.0575345	0.0039594	0.04509	1.518e-08	0.201958	TRUE	3.83118e-05	32.0296
ebi-cfb233-GCST90301969	rs2494748	T	C	FALSE	-0.0264621	-0.0486257	0.00424738	0.0448035	4.658e-10	0.277785	TRUE	2.57334e-06	38.8156
ebi-cfb233-GCST90301969	rs261291	T	C	FALSE	-0.101352	-0.0456498	0.00403896	0.0445945	5.84e-139	0.305995	TRUE	3.3293e-95	629.689
ebi-cfb233-GCST90301969	rs2642442	T	C	FALSE	0.0390835	0.0522405	0.00425396	0.0479257	4.019e-20	0.2757	TRUE	5.80688e-13	84.4112
ebi-cfb233-GCST90301969	rs2643194	T	C	FALSE	0.026322	0.0988546	0.00424259	0.0476163	5.496e-10	0.0378879	TRUE	3.26665e-05	38.4925
ebi-cfb233-GCST90301969	rs2737205	T	C	FALSE	-0.0296257	0.0115463	0.00414429	0.047177	8.77e-13	0.806655	TRUE	3.09188e-09	51.1018
ebi-cfb233-GCST90301969	rs2792735	A	G	FALSE	-0.0435198	-0.0504811	0.00443213	0.0462543	9.311e-23	0.275104	TRUE	1.00032e-14	96.4161
ebi-cfb233-GCST90301969	rs28641910	C	G	TRUE	0.0233219	-0.00194561	0.00420345	0.0446298	2.885e-08	0.965228	TRUE	2.90051e-06	30.7832
ebi-cfb233-GCST90301969	rs28650790	T	C	FALSE	-0.0417375	-0.0596096	0.00528316	0.0640224	2.787e-15	0.351816	TRUE	5.69015e-10	62.4115
ebi-cfb233-GCST90301969	rs2980888	T	C	FALSE	-0.0449108	-0.0361048	0.00439163	0.0495309	1.51e-24	0.466042	TRUE	1.26669e-16	104.58
ebi-cfb233-GCST90301969	rs36049418	A	G	FALSE	0.0969351	0.0139214	0.0169575	0.241325	1.088e-08	0.953998	TRUE	1.48936e-06	32.6766
ebi-cfb233-GCST90301969	rs3776130	T	G	FALSE	0.0217025	0.0588603	0.00395232	0.0435491	3.995e-08	0.176509	TRUE	8.33293e-05	30.1519
ebi-cfb233-GCST90301969	rs384116	C	G	TRUE	-0.0354261	0.0236364	0.00458404	0.0464108	1.091e-14	0.610551	TRUE	3.44872e-10	59.7242
ebi-cfb233-GCST90301969	rs41272086	A	G	FALSE	-0.0465323	0.141553	0.00689188	0.0722976	1.461e-11	0.05024	TRUE	2.85996e-06	45.5863
ebi-cfb233-GCST90301969	rs4142995	T	G	FALSE	-0.032273	-0.0516502	0.00413594	0.047503	6.043e-15	0.276903	TRUE	1.60347e-09	60.8875
ebi-cfb233-GCST90301969	rs4149310	A	T	TRUE	-0.0312351	0.13519	0.00538892	0.0692243	6.785e-09	0.0508276	TRUE	0.000107187	33.5955
ebi-cfb233-GCST90301969	rs429358	T	C	FALSE	0.074423	-0.0235859	0.00557374	0.0562614	1.146e-40	0.675056	TRUE	1.42719e-28	178.287
ebi-cfb233-GCST90301969	rs4792800	A	G	FALSE	0.0396952	-0.0320032	0.00627128	0.0726228	2.457e-10	0.659446	TRUE	2.91497e-07	40.0649
ebi-cfb233-GCST90301969	rs4803775	T	C	FALSE	-0.0300188	-0.0207322	0.00393258	0.0434376	2.287e-14	0.633158	TRUE	5.17114e-10	58.2679
ebi-cfb233-GCST90301969	rs4841133	A	G	FALSE	-0.0809198	-0.079428	0.00651695	0.0623447	2.118e-35	0.202659	TRUE	7.40548e-23	154.178
ebi-cfb233-GCST90301969	rs4847419	A	T	TRUE	-0.0283088	-0.0636319	0.00431887	0.0457176	5.576e-11	0.163969	TRUE	1.47703e-06	42.9639
ebi-cfb233-GCST90301969	rs55661503	A	T	TRUE	0.0606515	-0.114441	0.00579994	0.0601027	1.357e-25	0.0568984	TRUE	4.22548e-15	109.355
ebi-cfb233-GCST90301969	rs55747707	A	G	FALSE	0.0457839	0.0462067	0.00501958	0.0565427	7.439e-20	0.413815	TRUE	3.01963e-13	83.1938
ebi-cfb233-GCST90301969	rs56140527	C	G	TRUE	0.0332242	-0.0475644	0.0052206	0.0540508	1.965e-10	0.378863	TRUE	8.45053e-07	40.5012
ebi-cfb233-GCST90301969	rs56397607	A	G	FALSE	0.0340997	0.0685063	0.00514764	0.0587335	3.488e-11	0.243455	TRUE	5.94283e-07	43.8819
ebi-cfb233-GCST90301969	rs56925758	A	G	FALSE	0.0338195	-0.00718931	0.00502797	0.0504481	1.741e-11	0.886678	TRUE	1.87454e-08	45.2427
ebi-cfb233-GCST90301969	rs57457691	T	C	FALSE	-0.0250489	0.0533947	0.00399837	0.0444871	3.734e-10	0.23005	TRUE	3.00507e-06	39.2473
ebi-cfb233-GCST90301969	rs5749502	A	T	TRUE	-0.0365014	-0.00612917	0.0047751	0.0479777	2.104e-14	0.898347	TRUE	1.46884e-10	58.4323
ebi-cfb233-GCST90301969	rs577721086	T	C	FALSE	0.0621705	0.0651661	0.00930395	0.0892815	2.354e-11	0.465454	TRUE	1.33576e-07	44.6512
ebi-cfb233-GCST90301969	rs59347135	C	G	TRUE	0.0871047	-0.0294728	0.00974006	0.111289	3.79e-19	0.791139	TRUE	1.03782e-13	79.976
ebi-cfb233-GCST90301969	rs59781045	T	C	FALSE	0.089792	-0.0898733	0.00775085	0.0800878	4.921e-31	0.261784	TRUE	3.01976e-20	134.208
ebi-cfb233-GCST90301969	rs6018652	A	G	FALSE	0.0335208	0.070502	0.00487038	0.0532831	5.878e-12	0.185783	TRUE	2.91939e-07	47.3699
ebi-cfb233-GCST90301969	rs6438552	A	G	FALSE	-0.0239296	-0.0744631	0.00397656	0.0444881	1.77e-09	0.0941759	TRUE	2.55797e-05	36.2122
ebi-cfb233-GCST90301969	rs6531216	A	G	FALSE	0.0242813	-0.0140671	0.0039063	0.0438061	5.102e-10	0.748118	TRUE	3.46929e-07	38.6377
ebi-cfb233-GCST90301969	rs673548	A	G	FALSE	0.06458	0.117676	0.0046169	0.0489618	1.852e-44	0.0162428	TRUE	3.99374e-26	195.656
ebi-cfb233-GCST90301969	rs6779146	T	C	FALSE	-0.0301229	-0.0353345	0.00477809	0.0569768	2.894e-10	0.535154	TRUE	5.38394e-07	39.7451
ebi-cfb233-GCST90301969	rs68033110	A	G	FALSE	-0.0291156	-0.0190829	0.00481822	0.0554629	1.515e-09	0.730796	TRUE	7.92757e-07	36.5156
ebi-cfb233-GCST90301969	rs686030	A	C	FALSE	0.0348329	-0.00845021	0.00582728	0.0670775	2.265e-09	0.89975	TRUE	5.80221e-07	35.7312
ebi-cfb233-GCST90301969	rs71640337	A	G	FALSE	-0.0590787	-0.0742513	0.00731948	0.0763939	6.948e-16	0.331074	TRUE	2.57844e-10	65.148
ebi-cfb233-GCST90301969	rs72786786	A	G	FALSE	0.189394	0.0433113	0.00432696	0.0473243	1e-200	0.360087	TRUE	6.51822e-292	1915.87
ebi-cfb233-GCST90301969	rs72836561	T	C	FALSE	-0.181055	-0.15003	0.0121049	0.122235	1.398e-50	0.219677	TRUE	2.85916e-33	223.718
ebi-cfb233-GCST90301969	rs72992015	T	C	FALSE	0.0337811	-0.0197627	0.00497618	0.0551694	1.133e-11	0.720178	TRUE	2.67605e-08	46.0846
ebi-cfb233-GCST90301969	rs737337	T	C	FALSE	0.0700983	-0.0683809	0.00696004	0.0756635	7.382e-24	0.366128	TRUE	8.10396e-16	101.436
ebi-cfb233-GCST90301969	rs7385730	T	G	FALSE	0.0315397	-0.0143579	0.00537095	0.0608406	4.299e-09	0.813438	TRUE	1.23427e-06	34.4835
ebi-cfb233-GCST90301969	rs75911530	A	G	FALSE	-0.154121	0.00633709	0.0142898	0.217843	4.037e-27	0.976793	TRUE	7.39283e-20	116.324
ebi-cfb233-GCST90301969	rs7784050	A	C	FALSE	0.0277063	-0.0333432	0.00448981	0.0463417	6.789e-10	0.471828	TRUE	1.25798e-06	38.0803
ebi-cfb233-GCST90301969	rs77960347	A	G	FALSE	-0.34583	0.362207	0.0196754	0.256343	3.715e-69	0.157663	TRUE	2.25362e-45	308.941
ebi-cfb233-GCST90301969	rs78058190	A	G	FALSE	-0.0626346	-0.024704	0.0101189	0.0794088	6.022e-10	0.755725	TRUE	3.79e-07	38.3141
ebi-cfb233-GCST90301969	rs7807755	T	C	FALSE	0.0311465	0.00914699	0.00477442	0.0500645	6.862e-11	0.85503	TRUE	5.62956e-08	42.5578
ebi-cfb233-GCST90301969	rs79719909	A	G	FALSE	-0.0322532	0.00839067	0.00500423	0.0531203	1.155e-10	0.874492	TRUE	7.57901e-08	41.5405
ebi-cfb233-GCST90301969	rs79953491	A	G	FALSE	-0.0545621	-0.0649614	0.00615802	0.0723016	7.978e-19	0.368931	TRUE	2.07282e-12	78.5054
ebi-cfb233-GCST90301969	rs838878	A	G	FALSE	0.0328252	-0.0308403	0.00429493	0.0442051	2.126e-14	0.485387	TRUE	1.02948e-09	58.4121
ebi-cfb233-GCST90301969	rs9272114	T	C	FALSE	0.0314915	-0.0180778	0.00440375	0.0446117	8.611e-13	0.685311	TRUE	5.11032e-09	51.1377
ebi-cfb233-GCST90301969	rs964184	C	G	TRUE	0.109831	-0.0317377	0.00550788	0.0616551	1.806e-88	0.60672	TRUE	5.49868e-62	397.63
ebi-cfb233-GCST90301970	rs10096633	T	C	FALSE	0.0544278	0.0310631	0.00613036	0.0729538	6.783e-19	0.67026	TRUE	2.96787e-13	78.8259
ebi-cfb233-GCST90301970	rs10281161	T	C	FALSE	0.0283852	-0.0141008	0.00465727	0.0533617	1.096e-09	0.791588	TRUE	5.07139e-07	37.1468
ebi-cfb233-GCST90301970	rs112563428	T	C	FALSE	-0.0399004	0.00581429	0.00610273	0.0558133	6.229e-11	0.917031	TRUE	4.1541e-08	42.7471
ebi-cfb233-GCST90301970	rs11591147	T	G	FALSE	-0.127082	-0.00555726	0.01455	0.118657	2.455e-18	0.962645	TRUE	1.64455e-13	76.2851
ebi-cfb233-GCST90301970	rs11789603	T	C	FALSE	0.0552681	0.0322726	0.00655956	0.0816506	3.59e-17	0.692657	TRUE	4.25325e-12	70.9905
ebi-cfb233-GCST90301970	rs149615216	T	C	FALSE	0.259141	-0.198411	0.0218447	0.302164	1.845e-32	0.511417	TRUE	2.98517e-22	140.728
ebi-cfb233-GCST90301970	rs174574	A	C	FALSE	-0.0547964	0.11296	0.00411118	0.043993	1.577e-40	0.0102379	TRUE	3.16789e-23	177.653
ebi-cfb233-GCST90301970	rs17580	A	T	TRUE	0.0699125	-0.0696006	0.0115304	0.222952	1.333e-09	0.754906	TRUE	6.64481e-07	36.7641
ebi-cfb233-GCST90301970	rs17672352	T	C	FALSE	-0.0319033	-0.0579819	0.00516476	0.0585855	6.528e-10	0.322322	TRUE	2.50122e-06	38.1568
ebi-cfb233-GCST90301970	rs1800588	T	C	FALSE	0.159286	0.0193297	0.00466108	0.0503806	1e-200	0.701221	TRUE	2.83468e-181	1167.83
ebi-cfb233-GCST90301970	rs1800961	T	C	FALSE	-0.0886525	-0.0721263	0.0113522	0.1047	5.751e-15	0.490895	TRUE	4.09165e-10	60.985
ebi-cfb233-GCST90301970	rs183130	T	C	FALSE	0.124447	0.0439123	0.0042709	0.0482804	1.17e-186	0.363073	TRUE	3.5669e-129	849.051
ebi-cfb233-GCST90301970	rs2043085	T	C	FALSE	0.124647	-0.00132804	0.00408752	0.0440023	1e-200	0.975922	TRUE	1.0655e-146	929.924
ebi-cfb233-GCST90301970	rs2066714	T	C	FALSE	-0.0438831	0.142057	0.00583432	0.0748269	5.413e-14	0.0576342	TRUE	8.12553e-08	56.5736
ebi-cfb233-GCST90301970	rs2126259	T	C	FALSE	-0.0474832	-0.108519	0.00633659	0.0601425	6.706e-14	0.0711738	TRUE	7.02461e-08	56.1524
ebi-cfb233-GCST90301970	rs2740488	A	C	FALSE	0.06499	-0.0194135	0.00464169	0.0544077	1.529e-44	0.72123	TRUE	1.79138e-31	196.038
ebi-cfb233-GCST90301970	rs28929474	T	C	FALSE	0.109358	0.230815	0.0152785	0.154217	8.209e-13	0.134474	TRUE	1.3686e-07	51.2315
ebi-cfb233-GCST90301970	rs3184504	T	C	FALSE	-0.0288207	-0.112867	0.00408753	0.0440517	1.778e-12	0.010403	TRUE	3.96656e-06	49.7149
ebi-cfb233-GCST90301970	rs34820178	T	C	FALSE	0.0294903	0.0534342	0.00454872	0.048046	8.979e-11	0.266076	TRUE	9.47122e-07	42.0321
ebi-cfb233-GCST90301970	rs35184771	T	G	FALSE	-0.0275728	-0.0441012	0.00423373	0.0452551	7.384e-11	0.329807	TRUE	5.72265e-07	42.4145
ebi-cfb233-GCST90301970	rs3843480	T	C	FALSE	-0.0235461	0.0452311	0.00399259	0.043758	3.692e-09	0.301293	TRUE	8.67767e-06	34.7799
ebi-cfb233-GCST90301970	rs4812488	T	C	FALSE	-0.0237004	0.0222052	0.00410565	0.0434515	7.805e-09	0.609326	TRUE	3.84548e-06	33.3232
ebi-cfb233-GCST90301970	rs569014	A	G	FALSE	0.0524604	0.106466	0.00490215	0.0516284	1.001e-26	0.0391922	TRUE	1.57448e-15	114.522
ebi-cfb233-GCST90301970	rs6078	A	G	FALSE	0.0697044	-0.103238	0.0102749	0.0947157	1.169e-11	0.275722	TRUE	2.35505e-07	46.0222
ebi-cfb233-GCST90301970	rs61802301	T	C	FALSE	-0.0276901	0.058839	0.00432869	0.0470181	1.586e-10	0.210784	TRUE	1.98247e-06	40.9199
ebi-cfb233-GCST90301970	rs635634	T	C	FALSE	0.0286572	0.0318628	0.0050204	0.0540423	1.142e-08	0.555465	TRUE	6.09072e-06	32.5829
ebi-cfb233-GCST90301970	rs6504872	T	C	FALSE	0.0239139	-0.00163275	0.00393136	0.0435158	1.181e-09	0.97007	TRUE	2.83842e-07	37.0011
ebi-cfb233-GCST90301970	rs6507939	A	C	FALSE	-0.0522769	0.0852893	0.00560352	0.0584489	1.066e-20	0.144507	TRUE	1.01151e-12	87.0358
ebi-cfb233-GCST90301970	rs6531216	A	G	FALSE	0.0232751	-0.0140671	0.00396049	0.0438061	4.182e-09	0.748118	TRUE	1.51906e-06	34.5372
ebi-cfb233-GCST90301970	rs686030	A	C	FALSE	0.0497528	-0.00845021	0.00585943	0.0670775	2.047e-17	0.89975	TRUE	1.02589e-12	72.0983
ebi-cfb233-GCST90301970	rs72836561	T	C	FALSE	-0.076805	-0.15003	0.012175	0.122235	2.819e-10	0.219677	TRUE	2.69186e-06	39.7962
ebi-cfb233-GCST90301970	rs73066485	T	G	FALSE	-0.027172	0.0171694	0.00490698	0.052928	3.07e-08	0.745641	TRUE	6.20084e-06	30.663
ebi-cfb233-GCST90301970	rs7412	T	C	FALSE	-0.171017	-0.00980387	0.00794315	0.0963104	8.13e-103	0.91892	TRUE	7.68545e-74	463.546
ebi-cfb233-GCST90301970	rs75679663	A	C	FALSE	-0.107677	-0.256005	0.0168806	0.133034	1.786e-10	0.05431	TRUE	1.17366e-05	40.688
ebi-cfb233-GCST90301970	rs75911530	A	G	FALSE	-0.0917477	0.00633709	0.0140367	0.217843	6.307e-11	0.976793	TRUE	3.34241e-08	42.723
ebi-cfb233-GCST90301970	rs76450027	T	C	FALSE	0.145805	0.122317	0.0230411	0.373093	2.483e-10	0.743028	TRUE	2.13243e-07	40.0442
ebi-cfb233-GCST90301970	rs76866386	T	C	FALSE	0.0541443	0.0369628	0.00803233	0.0789287	1.575e-11	0.639565	TRUE	4.69548e-08	45.4383
ebi-cfb233-GCST90301970	rs77140532	A	G	FALSE	0.0570744	0.102832	0.0063098	0.0721847	1.492e-19	0.154281	TRUE	4.9564e-12	81.8185
ebi-cfb233-GCST90301970	rs77516617	A	G	FALSE	-0.0595938	-0.125085	0.0109319	0.152275	4.999e-08	0.411395	TRUE	2.88298e-05	29.7172
ebi-cfb233-GCST90301970	rs77617917	A	G	FALSE	-0.0437546	0.0288651	0.00791229	0.0859018	3.203e-08	0.736852	TRUE	6.57777e-06	30.5803
ebi-cfb233-GCST90301970	rs867772	A	G	FALSE	-0.0321127	-0.061868	0.00431722	0.0480105	1.02e-13	0.197525	TRUE	1.93534e-08	55.3282
ebi-cfb233-GCST90301970	rs976002	A	G	FALSE	-0.0288061	-0.0532711	0.0049632	0.0508394	6.477e-09	0.294716	TRUE	1.29464e-05	33.6858
ebi-cfb233-GCST90301971	rs10166868	A	T	TRUE	-0.0400128	0.0920254	0.00680119	0.0840419	4.024e-09	0.273519	TRUE	1.06713e-05	34.6121
ebi-cfb233-GCST90301971	rs10227709	T	G	FALSE	-0.0273656	0.0112291	0.00481796	0.0559577	1.348e-08	0.840955	TRUE	2.52806e-06	32.2614
ebi-cfb233-GCST90301971	rs1024137	T	G	FALSE	-0.0396479	0.0852538	0.00422467	0.0452117	6.301e-21	0.0593417	TRUE	3.66612e-12	88.0751
ebi-cfb233-GCST90301971	rs10438978	T	C	FALSE	-0.0816288	0.0816027	0.00514238	0.0566066	9.632e-57	0.149422	TRUE	7.62002e-37	251.976
ebi-cfb233-GCST90301971	rs10773112	T	C	FALSE	0.0405712	-0.0016794	0.00446668	0.0500234	1.055e-19	0.973218	TRUE	1.6218e-14	82.5024
ebi-cfb233-GCST90301971	rs10774624	A	G	FALSE	0.0333866	0.116044	0.00421463	0.0443423	2.345e-15	0.00887054	TRUE	1.02858e-07	62.7516
ebi-cfb233-GCST90301971	rs10838684	A	G	FALSE	-0.0435651	0.0488113	0.00411706	0.0444042	3.627e-26	0.271659	TRUE	5.2569e-17	111.97
ebi-cfb233-GCST90301971	rs10888682	A	T	TRUE	-0.0377157	0.0310925	0.0043882	0.0487653	8.34e-18	0.523738	TRUE	3.83483e-12	73.8707
ebi-cfb233-GCST90301971	rs10900223	T	C	FALSE	-0.0329748	-0.0221743	0.00452691	0.0480122	3.236e-13	0.644192	TRUE	3.09944e-09	53.0594
ebi-cfb233-GCST90301971	rs11067376	A	G	FALSE	-0.0273738	0.0102052	0.00417397	0.0469311	5.445e-11	0.827858	TRUE	5.29721e-08	43.0103
ebi-cfb233-GCST90301971	rs111500536	A	G	FALSE	0.0549924	0.0786447	0.00864457	0.11854	1.998e-10	0.507048	TRUE	4.71645e-07	40.4686
ebi-cfb233-GCST90301971	rs112563428	T	C	FALSE	-0.0555326	0.00581429	0.0060798	0.0558133	6.604e-20	0.917031	TRUE	1.55241e-14	83.4293
ebi-cfb233-GCST90301971	rs113138131	A	T	TRUE	0.0260035	0.0764812	0.00450561	0.0484359	7.864e-09	0.114332	TRUE	5.0938e-05	33.3085
ebi-cfb233-GCST90301971	rs11501918	A	G	FALSE	-0.0583404	0.0226038	0.00726202	0.0783918	9.463e-16	0.773083	TRUE	2.86669e-11	64.5393
ebi-cfb233-GCST90301971	rs116029244	A	G	FALSE	0.0613736	0.0592246	0.0103096	0.102974	2.632e-09	0.565196	TRUE	2.15441e-06	35.4388
ebi-cfb233-GCST90301971	rs1168114	A	G	FALSE	-0.0244852	-0.093509	0.00421395	0.0499974	6.228e-09	0.0614455	TRUE	8.5026e-05	33.7621
ebi-cfb233-GCST90301971	rs116843064	A	G	FALSE	0.209282	-0.0536387	0.0150492	0.133099	5.783e-44	0.68695	TRUE	6.11016e-31	193.391
ebi-cfb233-GCST90301971	rs11789603	T	C	FALSE	0.0513984	0.0322726	0.00659864	0.0816506	6.741e-15	0.692657	TRUE	1.66472e-10	60.6724
ebi-cfb233-GCST90301971	rs11979110	T	C	FALSE	0.0240177	0.00561121	0.00390704	0.0436249	7.882e-10	0.897655	TRUE	2.74635e-07	37.7891
ebi-cfb233-GCST90301971	rs12914626	T	C	FALSE	-0.0682726	0.041984	0.00435886	0.045642	2.709e-55	0.357648	TRUE	2.15389e-37	245.329
ebi-cfb233-GCST90301971	rs12928099	A	C	FALSE	0.0322807	-0.0532657	0.00443226	0.048408	3.262e-13	0.27118	TRUE	2.32059e-08	53.0438
ebi-cfb233-GCST90301971	rs13107325	T	C	FALSE	-0.052307	0.204588	0.00948536	0.182306	3.498e-08	0.261766	TRUE	4.57635e-05	30.4096
ebi-cfb233-GCST90301971	rs139915535	A	G	FALSE	0.177944	-0.572855	0.0179448	0.577069	3.54e-23	0.320857	TRUE	3.43985e-15	98.3311
ebi-cfb233-GCST90301971	rs139974673	T	C	FALSE	0.0913007	-0.083932	0.0147028	0.298175	5.306e-10	0.778338	TRUE	3.19065e-07	38.5612
ebi-cfb233-GCST90301971	rs141469619	A	G	FALSE	0.202815	0.568426	0.0247592	0.336261	2.58e-16	0.0909452	TRUE	1.51901e-09	67.1005
ebi-cfb233-GCST90301971	rs15285	T	C	FALSE	0.114926	-0.0448355	0.00440226	0.0496482	3.11e-150	0.366492	TRUE	1.12021e-103	681.53
ebi-cfb233-GCST90301971	rs1560390	T	C	FALSE	0.0405401	0.0763653	0.00502633	0.059993	7.292e-16	0.203052	TRUE	7.39574e-10	65.0528
ebi-cfb233-GCST90301971	rs174574	A	C	FALSE	-0.0819538	0.11296	0.0040962	0.043993	4.76e-89	0.0102379	TRUE	9.91441e-55	400.291
ebi-cfb233-GCST90301971	rs1779824	T	C	FALSE	-0.0252733	-0.0558791	0.00422462	0.0486868	2.199e-09	0.251082	TRUE	8.22904e-06	35.7891
ebi-cfb233-GCST90301971	rs1800961	T	C	FALSE	-0.116759	-0.0721263	0.0113232	0.1047	6.258e-25	0.490895	TRUE	5.76644e-17	106.325
ebi-cfb233-GCST90301971	rs1883025	T	C	FALSE	-0.0504636	0.0198698	0.00470174	0.0547238	7.128e-27	0.716536	TRUE	5.58633e-19	115.196
ebi-cfb233-GCST90301971	rs2093770	A	C	FALSE	0.0240873	-0.0434422	0.00394454	0.0439254	1.019e-09	0.322664	TRUE	3.34264e-06	37.2891
ebi-cfb233-GCST90301971	rs2305972	A	G	FALSE	0.0302743	-0.053338	0.00426509	0.0470782	1.264e-12	0.257229	TRUE	6.22481e-08	50.3839
ebi-cfb233-GCST90301971	rs2494748	T	C	FALSE	-0.0266745	-0.0486257	0.00424691	0.0448035	3.365e-10	0.277785	TRUE	2.08296e-06	39.4502
ebi-cfb233-GCST90301971	rs261291	T	C	FALSE	-0.111175	-0.0456498	0.00404299	0.0445945	1.85e-166	0.305995	TRUE	2.05943e-114	756.15
ebi-cfb233-GCST90301971	rs2643194	T	C	FALSE	0.026419	0.0988546	0.00424753	0.0476163	4.977e-10	0.0378879	TRUE	3.08288e-05	38.6864
ebi-cfb233-GCST90301971	rs2737205	T	C	FALSE	-0.0300034	0.0115463	0.00414943	0.047177	4.804e-13	0.806655	TRUE	2.01928e-09	52.2833
ebi-cfb233-GCST90301971	rs2792735	A	G	FALSE	-0.0443277	-0.0504811	0.00443746	0.0462543	1.695e-23	0.275104	TRUE	3.18512e-15	99.7888
ebi-cfb233-GCST90301971	rs28650790	T	C	FALSE	-0.0407451	-0.0596096	0.00528949	0.0640224	1.329e-14	0.351816	TRUE	1.6209e-09	59.3368
ebi-cfb233-GCST90301971	rs2980888	T	C	FALSE	-0.0416372	-0.0361048	0.0043971	0.0495309	2.819e-21	0.466042	TRUE	2.25264e-14	89.6665
ebi-cfb233-GCST90301971	rs337171	A	G	FALSE	0.0356318	-0.0298095	0.00596323	0.0642341	2.297e-09	0.642593	TRUE	1.46337e-06	35.7037
ebi-cfb233-GCST90301971	rs34894639	T	C	FALSE	0.0295825	0.0406258	0.00483887	0.0557938	9.746e-10	0.466527	TRUE	1.64257e-06	37.3751
ebi-cfb233-GCST90301971	rs36049418	A	G	FALSE	0.0949519	0.0139214	0.0169577	0.241325	2.152e-08	0.953998	TRUE	2.4345e-06	31.3527
ebi-cfb233-GCST90301971	rs3803800	A	G	FALSE	-0.0293295	-0.0150759	0.00463944	0.0505242	2.586e-10	0.765406	TRUE	2.0173e-07	39.9649
ebi-cfb233-GCST90301971	rs384116	C	G	TRUE	-0.035754	0.0236364	0.00458906	0.0464108	6.641e-15	0.610551	TRUE	2.44365e-10	60.7019
ebi-cfb233-GCST90301971	rs41272086	A	G	FALSE	-0.0470011	0.141553	0.00689966	0.0722976	9.619e-12	0.05024	TRUE	2.22606e-06	46.4045
ebi-cfb233-GCST90301971	rs4142995	T	G	FALSE	-0.0316121	-0.0516502	0.00414098	0.047503	2.277e-14	0.276903	TRUE	3.85362e-09	58.2772
ebi-cfb233-GCST90301971	rs4149310	A	T	TRUE	-0.0352484	0.13519	0.00539515	0.0692243	6.432e-11	0.0508276	TRUE	6.85153e-06	42.6846
ebi-cfb233-GCST90301971	rs4240624	A	G	FALSE	0.0825406	0.0799791	0.00652131	0.0623413	1.023e-36	0.199518	TRUE	1.00724e-23	160.201
ebi-cfb233-GCST90301971	rs429358	T	C	FALSE	0.0616506	-0.0235859	0.00558142	0.0562614	2.3e-28	0.675056	TRUE	6.5401e-20	122.007
ebi-cfb233-GCST90301971	rs4846916	A	G	FALSE	0.0723789	0.108314	0.00548751	0.0552391	1.005e-39	0.0498999	TRUE	3.98479e-24	173.97
ebi-cfb233-GCST90301971	rs4847419	A	T	TRUE	-0.0287934	-0.0636319	0.0043183	0.0457176	2.597e-11	0.163969	TRUE	9.10261e-07	44.459
ebi-cfb233-GCST90301971	rs4985726	C	G	TRUE	0.037341	-0.0314106	0.00634264	0.0730384	3.926e-09	0.667155	TRUE	1.93865e-06	34.6602
ebi-cfb233-GCST90301971	rs55661503	A	T	TRUE	0.0594054	-0.114441	0.00580665	0.0601027	1.447e-24	0.0568984	TRUE	1.91749e-14	104.665
ebi-cfb233-GCST90301971	rs55747707	A	G	FALSE	0.0430674	0.0462067	0.00502549	0.0565427	1.037e-17	0.413815	TRUE	8.69742e-12	73.4414
ebi-cfb233-GCST90301971	rs56140527	C	G	TRUE	0.0317838	-0.0475644	0.00522666	0.0540508	1.194e-09	0.378863	TRUE	2.80046e-06	36.9796
ebi-cfb233-GCST90301971	rs56397607	A	G	FALSE	0.0350679	0.0685063	0.00515431	0.0587335	1.02e-11	0.243455	TRUE	2.67616e-07	46.2891
ebi-cfb233-GCST90301971	rs56925758	A	G	FALSE	0.0342849	-0.00718931	0.00503419	0.0504481	9.733e-12	0.886678	TRUE	1.23754e-08	46.3816
ebi-cfb233-GCST90301971	rs57457691	T	C	FALSE	-0.024054	0.0533947	0.00400284	0.0444871	1.864e-09	0.23005	TRUE	8.42921e-06	36.1108
ebi-cfb233-GCST90301971	rs5749502	A	T	TRUE	-0.0367147	-0.00612917	0.00478035	0.0479777	1.587e-14	0.898347	TRUE	1.20054e-10	58.9875
ebi-cfb233-GCST90301971	rs577721086	T	C	FALSE	0.0594854	0.0651661	0.00931806	0.0892815	1.727e-10	0.465454	TRUE	5.13558e-07	40.7539
ebi-cfb233-GCST90301971	rs59347135	C	G	TRUE	0.085809	-0.0294728	0.00975547	0.111289	1.418e-18	0.791139	TRUE	2.64123e-13	77.3694
ebi-cfb233-GCST90301971	rs59781045	T	C	FALSE	0.0895668	-0.0898733	0.00775923	0.0800878	7.983e-31	0.261784	TRUE	4.18935e-20	133.247
ebi-cfb233-GCST90301971	rs6018652	A	G	FALSE	0.032003	0.070502	0.00487601	0.0532831	5.261e-11	0.185783	TRUE	1.18493e-06	43.0776
ebi-cfb233-GCST90301971	rs62445352	A	G	FALSE	0.0305587	-0.0328189	0.00528302	0.0588428	7.281e-09	0.577023	TRUE	4.13137e-06	33.4583
ebi-cfb233-GCST90301971	rs6438552	A	G	FALSE	-0.0252004	-0.0744631	0.0039809	0.0444881	2.446e-10	0.0941759	TRUE	7.6583e-06	40.0732
ebi-cfb233-GCST90301971	rs6531216	A	G	FALSE	0.0257993	-0.0140671	0.00394462	0.0438061	6.136e-11	0.748118	TRUE	7.83624e-08	42.7766
ebi-cfb233-GCST90301971	rs673548	A	G	FALSE	0.0618699	0.117676	0.00462179	0.0489618	7.247e-41	0.0162428	TRUE	8.00621e-24	179.2
ebi-cfb233-GCST90301971	rs68033110	A	G	FALSE	-0.0285029	-0.0190829	0.00482449	0.0554629	3.464e-09	0.730796	TRUE	1.41488e-06	34.904
ebi-cfb233-GCST90301971	rs686030	A	C	FALSE	0.0385414	-0.00845021	0.00583485	0.0670775	3.965e-11	0.89975	TRUE	3.21039e-08	43.6309
ebi-cfb233-GCST90301971	rs71640337	A	G	FALSE	-0.0563641	-0.0742513	0.00732911	0.0763939	1.466e-14	0.331074	TRUE	1.97954e-09	59.143
ebi-cfb233-GCST90301971	rs72786786	A	G	FALSE	0.189997	0.0433113	0.00433203	0.0473243	1e-200	0.360087	TRUE	4.35968e-293	1923.57
ebi-cfb233-GCST90301971	rs72836561	T	C	FALSE	-0.177472	-0.15003	0.0121239	0.122235	1.601e-48	0.219677	TRUE	7.23598e-32	214.278
ebi-cfb233-GCST90301971	rs72992015	T	C	FALSE	0.0329411	-0.0197627	0.00498181	0.0551694	3.785e-11	0.720178	TRUE	6.23016e-08	43.7222
ebi-cfb233-GCST90301971	rs737337	T	C	FALSE	0.0700157	-0.0683809	0.00696727	0.0756635	9.259e-24	0.366128	TRUE	9.45556e-16	100.987
ebi-cfb233-GCST90301971	rs75911530	A	G	FALSE	-0.155089	0.00633709	0.0142852	0.217843	1.855e-27	0.976793	TRUE	4.22774e-20	117.866
ebi-cfb233-GCST90301971	rs7784050	A	C	FALSE	0.0270355	-0.0333432	0.00449503	0.0463417	1.804e-09	0.471828	TRUE	2.43155e-06	36.1746
ebi-cfb233-GCST90301971	rs77960347	A	G	FALSE	-0.348563	0.362207	0.0196719	0.256343	3.003e-70	0.157663	TRUE	4.05449e-46	313.955
ebi-cfb233-GCST90301971	rs78058190	A	G	FALSE	-0.0571545	-0.024704	0.0101195	0.0794088	1.624e-08	0.755725	TRUE	3.83542e-06	31.8991
ebi-cfb233-GCST90301971	rs7807755	T	C	FALSE	0.0309302	0.00914699	0.00477997	0.0500645	9.749e-11	0.85503	TRUE	7.22741e-08	41.8712
ebi-cfb233-GCST90301971	rs79719909	A	G	FALSE	-0.0318182	0.00839067	0.00496408	0.0531203	1.458e-10	0.874492	TRUE	8.95213e-08	41.0842
ebi-cfb233-GCST90301971	rs79953491	A	G	FALSE	-0.0514178	-0.0649614	0.00616554	0.0723016	7.457e-17	0.368931	TRUE	4.44711e-11	69.5481
ebi-cfb233-GCST90301971	rs838878	A	G	FALSE	0.0324618	-0.0308403	0.0043001	0.0442051	4.384e-14	0.485387	TRUE	1.68697e-09	56.9886
ebi-cfb233-GCST90301971	rs9272114	T	C	FALSE	0.0312286	-0.0180778	0.00440472	0.0446117	1.343e-12	0.685311	TRUE	6.96979e-09	50.2655
ebi-cfb233-GCST90301971	rs964184	C	G	TRUE	0.102818	-0.0317377	0.00551521	0.0616551	1.449e-77	0.60672	TRUE	2.70851e-54	347.548
ebi-cfb233-GCST90301971	rs998584	A	C	FALSE	-0.0307988	-0.059476	0.00409113	0.0437798	5.145e-14	0.174297	TRUE	1.54289e-08	56.6738
ebi-cfb233-GCST90301972	rs1007765	C	G	TRUE	-0.0346312	0.00183512	0.0049049	0.0485212	1.659e-12	0.96983	TRUE	2.49221e-09	49.851
ebi-cfb233-GCST90301972	rs10195252	T	C	FALSE	-0.0395082	-0.014388	0.00403872	0.0451843	1.341e-22	0.75016	TRUE	4.71782e-16	95.6945
ebi-cfb233-GCST90301972	rs10438978	T	C	FALSE	-0.0689659	0.0816027	0.00514226	0.0566066	5.171e-41	0.149422	TRUE	3.12347e-26	179.871
ebi-cfb233-GCST90301972	rs10468017	T	C	FALSE	0.169531	0.0344354	0.00427584	0.0462462	1e-200	0.456508	TRUE	9.45741e-241	1572
ebi-cfb233-GCST90301972	rs10808546	T	C	FALSE	0.0434691	-0.0320461	0.00404819	0.0438178	6.755e-27	0.464566	TRUE	3.07685e-18	115.303
ebi-cfb233-GCST90301972	rs10864728	A	G	FALSE	-0.0532652	-0.0218585	0.0039761	0.0437248	6.352e-41	0.617139	TRUE	1.52055e-28	179.462
ebi-cfb233-GCST90301972	rs10900223	T	C	FALSE	-0.0297593	-0.0221743	0.00452556	0.0480122	4.838e-11	0.644192	TRUE	1.0031e-07	43.2417
ebi-cfb233-GCST90301972	rs11045171	A	G	FALSE	-0.0308764	0.00552552	0.00492345	0.0530878	3.581e-10	0.917104	TRUE	1.45498e-07	39.3292
ebi-cfb233-GCST90301972	rs11065979	T	C	FALSE	-0.0234867	-0.116891	0.0042382	0.0445946	2.996e-08	0.00876234	TRUE	0.000955894	30.7101
ebi-cfb233-GCST90301972	rs11071373	A	G	FALSE	0.0427491	0.00876208	0.00502824	0.0518137	1.867e-17	0.865712	TRUE	1.13409e-12	72.2806
ebi-cfb233-GCST90301972	rs111500536	A	G	FALSE	0.0544209	0.0786447	0.00864511	0.11854	3.074e-10	0.507048	TRUE	6.32021e-07	39.627
ebi-cfb233-GCST90301972	rs112900803	C	G	TRUE	0.0546217	-0.1097	0.00624893	0.0606141	2.311e-18	0.070325	TRUE	1.16073e-10	76.4045
ebi-cfb233-GCST90301972	rs113414093	A	G	FALSE	-0.0665993	-0.0409873	0.0106769	0.0783239	4.44e-10	0.600761	TRUE	5.52689e-07	38.9089
ebi-cfb233-GCST90301972	rs11593981	T	G	FALSE	-0.0266802	0.00177039	0.00459137	0.0468892	6.212e-09	0.969882	TRUE	9.42016e-07	33.767
ebi-cfb233-GCST90301972	rs11644601	T	C	FALSE	-0.0395341	0.0414386	0.00445124	0.0482064	6.591e-19	0.390004	TRUE	1.57016e-12	78.8826
ebi-cfb233-GCST90301972	rs116843064	A	G	FALSE	0.223625	-0.0536387	0.0150317	0.133099	4.653e-50	0.68695	TRUE	3.04052e-35	221.323
ebi-cfb233-GCST90301972	rs117083382	A	G	FALSE	-0.0879188	0.108095	0.0159463	0.134006	3.519e-08	0.419876	TRUE	2.2058e-05	30.3979
ebi-cfb233-GCST90301972	rs117376818	A	G	FALSE	0.145034	-0.0128438	0.0216654	0.178046	2.167e-11	0.942492	TRUE	1.76614e-08	44.8134
ebi-cfb233-GCST90301972	rs11789603	T	C	FALSE	0.0445334	0.0322726	0.00659831	0.0816506	1.487e-11	0.692657	TRUE	3.62117e-08	45.5517
ebi-cfb233-GCST90301972	rs12493830	T	C	FALSE	0.0347866	0.0339119	0.00408025	0.0437637	1.52e-17	0.438408	TRUE	9.65235e-12	72.6858
ebi-cfb233-GCST90301972	rs1260326	T	C	FALSE	-0.0512342	-0.00132901	0.00402607	0.0455973	4.26e-37	0.976747	TRUE	5.04287e-27	161.942
ebi-cfb233-GCST90301972	rs12753981	A	G	FALSE	-0.0531035	-0.100499	0.00736261	0.0785214	5.49e-13	0.200583	TRUE	5.59999e-08	52.0215
ebi-cfb233-GCST90301972	rs12945299	A	G	FALSE	-0.0301402	0.066599	0.00492772	0.04974	9.568e-10	0.180589	TRUE	7.77988e-06	37.411
ebi-cfb233-GCST90301972	rs13107325	T	C	FALSE	-0.0628487	0.204588	0.00933302	0.182306	1.65e-11	0.261766	TRUE	3.23129e-07	45.3469
ebi-cfb233-GCST90301972	rs139915535	A	G	FALSE	0.167095	-0.572855	0.0179129	0.577069	1.077e-20	0.320857	TRUE	1.63412e-13	87.0151
ebi-cfb233-GCST90301972	rs139974673	T	C	FALSE	0.0937515	-0.083932	0.0146702	0.298175	1.652e-10	0.778338	TRUE	1.40173e-07	40.8398
ebi-cfb233-GCST90301972	rs141469619	A	G	FALSE	0.181079	0.568426	0.0247171	0.336261	2.37e-13	0.0909452	TRUE	1.10096e-07	53.6713
ebi-cfb233-GCST90301972	rs147667955	T	C	FALSE	-0.119896	-0.222142	0.0200411	0.153941	2.197e-09	0.149012	TRUE	1.68974e-05	35.7902
ebi-cfb233-GCST90301972	rs150224153	T	C	FALSE	-0.070929	-0.0302646	0.0108465	0.0833076	6.178e-11	0.716391	TRUE	8.91247e-08	42.7633
ebi-cfb233-GCST90301972	rs15285	T	C	FALSE	0.106489	-0.0448355	0.00440194	0.0496482	2.75e-129	0.366492	TRUE	5.17254e-89	585.219
ebi-cfb233-GCST90301972	rs1616661	A	T	TRUE	0.027603	-0.00196299	0.00431189	0.0449598	1.538e-10	0.965175	TRUE	6.64009e-08	40.9805
ebi-cfb233-GCST90301972	rs174574	A	C	FALSE	-0.115074	0.11296	0.00409433	0.043993	8.38e-174	0.0102379	TRUE	2.13169e-111	789.923
ebi-cfb233-GCST90301972	rs1779823	T	G	FALSE	-0.0351976	-0.0544727	0.00421828	0.0486833	7.178e-17	0.263174	TRUE	9.47425e-11	69.6235
ebi-cfb233-GCST90301972	rs1883025	T	C	FALSE	-0.0394402	0.0198698	0.00470099	0.0547238	4.871e-17	0.716536	TRUE	4.67084e-12	70.3881
ebi-cfb233-GCST90301972	rs1975031	A	G	FALSE	0.0255795	-0.0632355	0.00457183	0.0496657	2.206e-08	0.202939	TRUE	4.81738e-05	31.3045
ebi-cfb233-GCST90301972	rs2093770	A	C	FALSE	0.0270345	-0.0434422	0.0039436	0.0439254	7.117e-12	0.322664	TRUE	1.27139e-07	46.9949
ebi-cfb233-GCST90301972	rs2140046	T	C	FALSE	0.0237861	-0.0648457	0.00410362	0.0441347	6.777e-09	0.14176	TRUE	3.61584e-05	33.5977
ebi-cfb233-GCST90301972	rs2487294	T	G	FALSE	-0.0396829	-0.0532883	0.0044587	0.046807	5.58e-19	0.254925	TRUE	4.04139e-12	79.2118
ebi-cfb233-GCST90301972	rs2526352	A	G	FALSE	-0.0304262	-0.0716245	0.00466328	0.0534002	6.817e-11	0.17983	TRUE	1.46672e-06	42.5709
ebi-cfb233-GCST90301972	rs2642442	T	C	FALSE	0.0339667	0.0522405	0.00425766	0.0479257	1.49e-15	0.2757	TRUE	6.40313e-10	63.645
ebi-cfb233-GCST90301972	rs2643194	T	C	FALSE	0.0260437	0.0988546	0.00424717	0.0476163	8.677e-10	0.0378879	TRUE	4.26088e-05	37.6017
ebi-cfb233-GCST90301972	rs2737205	T	C	FALSE	-0.0298173	0.0115463	0.00414868	0.047177	6.614e-13	0.806655	TRUE	2.53206e-09	51.6557
ebi-cfb233-GCST90301972	rs2854003	A	G	FALSE	-0.0258335	-0.0827894	0.00408801	0.0433125	2.627e-10	0.0559474	TRUE	1.43149e-05	39.934
ebi-cfb233-GCST90301972	rs2925979	T	C	FALSE	-0.0241512	-0.0883049	0.00422517	0.0465162	1.09e-08	0.0576474	TRUE	0.000125664	32.673
ebi-cfb233-GCST90301972	rs2972147	T	C	FALSE	0.0382374	-0.0834462	0.00422272	0.0452178	1.364e-19	0.0649756	TRUE	2.20727e-11	81.996
ebi-cfb233-GCST90301972	rs35135293	T	C	FALSE	-0.0281511	-0.00420743	0.00403512	0.0442351	3.026e-12	0.924223	TRUE	4.61822e-09	48.6719
ebi-cfb233-GCST90301972	rs35193317	T	C	FALSE	-0.0234453	-0.00061949	0.00403815	0.0434321	6.4e-09	0.98862	TRUE	9.03209e-07	33.7091
ebi-cfb233-GCST90301972	rs36226283	A	G	FALSE	0.0361158	0.0300129	0.00410978	0.0453076	1.526e-18	0.507699	TRUE	1.30864e-12	77.2247
ebi-cfb233-GCST90301972	rs41272086	A	G	FALSE	-0.0555822	0.141553	0.00696692	0.0722976	1.487e-15	0.05024	TRUE	1.06879e-08	63.6487
ebi-cfb233-GCST90301972	rs4142995	T	G	FALSE	-0.0265413	-0.0516502	0.00414043	0.047503	1.453e-10	0.276903	TRUE	1.2117e-06	41.0916
ebi-cfb233-GCST90301972	rs429358	T	C	FALSE	0.0645116	-0.0235859	0.00558024	0.0562614	6.516e-31	0.675056	TRUE	1.05663e-21	133.65
ebi-cfb233-GCST90301972	rs4418728	T	G	FALSE	0.0262534	0.0159928	0.00396442	0.043423	3.538e-11	0.712646	TRUE	6.12345e-08	43.8542
ebi-cfb233-GCST90301972	rs4821114	C	G	TRUE	-0.0345723	-0.00617485	0.0047824	0.0479781	4.863e-13	0.897594	TRUE	1.39134e-09	52.2594
ebi-cfb233-GCST90301972	rs4841133	A	G	FALSE	-0.0513924	-0.079428	0.00663088	0.0623447	9.156e-15	0.202659	TRUE	3.86439e-09	60.0697
ebi-cfb233-GCST90301972	rs4847412	C	G	TRUE	0.0267193	0.0636316	0.00429934	0.0457174	5.141e-10	0.163969	TRUE	6.00181e-06	38.623
ebi-cfb233-GCST90301972	rs4940926	T	C	FALSE	-0.0262187	-0.0213557	0.0044987	0.0547326	5.607e-09	0.696402	TRUE	2.23717e-06	33.9665
ebi-cfb233-GCST90301972	rs508049	T	C	FALSE	-0.0502982	-0.0429411	0.00865744	0.0757284	6.254e-09	0.570686	TRUE	3.81271e-06	33.7541
ebi-cfb233-GCST90301972	rs56925758	A	G	FALSE	0.0279392	-0.00718931	0.00507545	0.0504481	3.696e-08	0.886678	TRUE	4.46731e-06	30.3026
ebi-cfb233-GCST90301972	rs57457691	T	C	FALSE	-0.0248476	0.0533947	0.00400274	0.0444871	5.378e-10	0.23005	TRUE	3.79894e-06	38.535
ebi-cfb233-GCST90301972	rs577721086	T	C	FALSE	0.0711393	0.0651661	0.00931633	0.0892815	2.241e-14	0.465454	TRUE	1.18774e-09	58.3081
ebi-cfb233-GCST90301972	rs58302493	A	G	FALSE	-0.0415537	0.096639	0.00577878	0.0613608	6.444e-13	0.115272	TRUE	1.47283e-07	51.7068
ebi-cfb233-GCST90301972	rs59347135	C	G	TRUE	0.076824	-0.0294728	0.00975428	0.111289	3.382e-15	0.791139	TRUE	6.48281e-11	62.0303
ebi-cfb233-GCST90301972	rs59950280	A	G	FALSE	-0.0286302	0.035221	0.00450126	0.0508982	2.011e-10	0.488945	TRUE	5.12714e-07	40.4558
ebi-cfb233-GCST90301972	rs6018652	A	G	FALSE	0.0283134	0.070502	0.00492027	0.0532831	8.693e-09	0.185783	TRUE	3.00834e-05	33.1135
ebi-cfb233-GCST90301972	rs6073958	T	C	FALSE	0.179318	-0.0429067	0.00499765	0.0567519	1e-200	0.449626	TRUE	4.10176e-197	1287.4
ebi-cfb233-GCST90301972	rs60847460	T	C	FALSE	-0.0333271	-0.0605268	0.00568213	0.0648106	4.484e-09	0.350354	TRUE	7.69661e-06	34.4012
ebi-cfb233-GCST90301972	rs62491810	A	G	FALSE	-0.0271552	0.0246355	0.00476467	0.0473311	1.203e-08	0.602721	TRUE	5.30353e-06	32.4819
ebi-cfb233-GCST90301972	rs633695	A	G	FALSE	-0.137389	0.025792	0.00427438	0.0471117	1e-200	0.584059	TRUE	1.70643e-159	1033.14
ebi-cfb233-GCST90301972	rs6670870	A	T	TRUE	0.0249164	0.0153695	0.00452423	0.0468627	3.643e-08	0.742935	TRUE	7.05477e-06	30.3307
ebi-cfb233-GCST90301972	rs6754311	T	C	FALSE	-0.0252262	0.0365382	0.00446062	0.0449979	1.556e-08	0.416793	TRUE	1.29859e-05	31.9827
ebi-cfb233-GCST90301972	rs676210	A	G	FALSE	0.0555847	0.114935	0.00461709	0.0489266	2.218e-33	0.018817	TRUE	3.51626e-19	144.936
ebi-cfb233-GCST90301972	rs6925764	T	C	FALSE	0.0295052	-0.101073	0.00424836	0.0465807	3.783e-12	0.0300193	TRUE	2.22491e-06	48.234
ebi-cfb233-GCST90301972	rs705379	A	G	FALSE	-0.0333388	-0.0272122	0.00405427	0.045298	1.983e-16	0.548016	TRUE	2.97363e-11	67.6199
ebi-cfb233-GCST90301972	rs7103461	C	G	TRUE	0.0425848	0.0620375	0.00551331	0.0561407	1.127e-14	0.269144	TRUE	2.56546e-09	59.6604
ebi-cfb233-GCST90301972	rs7120118	T	C	FALSE	-0.0478443	0.0481072	0.00411333	0.0443969	2.849e-31	0.278555	TRUE	1.72143e-20	135.293
ebi-cfb233-GCST90301972	rs7137797	A	G	FALSE	0.0255941	-0.000431651	0.00422786	0.0467635	1.416e-09	0.992635	TRUE	2.98848e-07	36.6469
ebi-cfb233-GCST90301972	rs72786786	A	G	FALSE	0.178154	0.0433113	0.00433276	0.0473243	1e-200	0.360087	TRUE	1.47855e-257	1690.68
ebi-cfb233-GCST90301972	rs72836561	T	C	FALSE	-0.186327	-0.15003	0.0121205	0.122235	2.487e-53	0.219677	TRUE	3.80169e-35	236.327
ebi-cfb233-GCST90301972	rs731821	A	C	FALSE	0.0224477	0.0402174	0.00406449	0.0454856	3.335e-08	0.3766	TRUE	2.55598e-05	30.5022
ebi-cfb233-GCST90301972	rs737337	T	C	FALSE	0.0557561	-0.0683809	0.00684465	0.0756635	3.763e-16	0.366128	TRUE	1.34886e-10	66.3564
ebi-cfb233-GCST90301972	rs75911530	A	G	FALSE	-0.142648	0.00633709	0.0142655	0.217843	1.532e-23	0.976793	TRUE	2.76438e-17	99.9894
ebi-cfb233-GCST90301972	rs7783857	C	G	TRUE	0.0264737	0.0864718	0.00441092	0.0480269	1.951e-09	0.0717844	TRUE	3.64459e-05	36.0221
ebi-cfb233-GCST90301972	rs77960347	A	G	FALSE	-0.293862	0.362207	0.0196471	0.256343	1.401e-50	0.157663	TRUE	9.39039e-33	223.714
ebi-cfb233-GCST90301972	rs7954144	A	G	FALSE	-0.0300695	-0.0446947	0.00396669	0.0434108	3.443e-14	0.30321	TRUE	4.21001e-09	57.4638
ebi-cfb233-GCST90301972	rs921919	A	G	FALSE	-0.0447979	0.0328772	0.00426905	0.0442131	9.24e-26	0.457113	TRUE	1.97618e-17	110.116
ebi-cfb233-GCST90301972	rs964184	C	G	TRUE	0.117839	-0.0317377	0.00551308	0.0616551	2.31e-101	0.60672	TRUE	4.34717e-71	456.868
ebi-cfb233-GCST90301972	rs9687846	A	G	FALSE	-0.0431341	-0.0155284	0.00523818	0.0640166	1.802e-16	0.808339	TRUE	7.50096e-12	67.8079
ebi-cfb233-GCST90301972	rs998584	A	C	FALSE	-0.0382787	-0.059476	0.0040903	0.0437798	8.095e-21	0.174297	TRUE	5.7172e-13	87.5798
ebi-cfb233-GCST90301973	rs1007205	T	C	FALSE	-0.0917644	-0.134447	0.00419138	0.0497978	2.99e-106	0.00693665	TRUE	1.3436e-65	479.33
ebi-cfb233-GCST90301973	rs10162642	A	G	FALSE	-0.0823476	-0.0757981	0.00518406	0.0616188	8.077e-57	0.218655	TRUE	1.60208e-37	252.327
ebi-cfb233-GCST90301973	rs10455872	A	G	FALSE	0.0803069	-0.080838	0.00852068	0.103064	4.303e-21	0.432839	TRUE	3.77948e-14	88.8296
ebi-cfb233-GCST90301973	rs1077835	A	G	FALSE	-0.231545	-0.00469165	0.00465388	0.0498097	1e-200	0.924957	TRUE	0	2475.39
ebi-cfb233-GCST90301973	rs11039131	T	C	FALSE	0.0266238	-0.0361928	0.00425016	0.0462526	3.748e-10	0.433919	TRUE	9.98982e-07	39.2401
ebi-cfb233-GCST90301973	rs11065397	T	C	FALSE	-0.029969	-0.0533725	0.00455492	0.0484805	4.721e-11	0.270938	TRUE	6.04275e-07	43.2897
ebi-cfb233-GCST90301973	rs11075921	T	C	FALSE	-0.0334326	-0.00913748	0.00571176	0.0579734	4.819e-09	0.87476	TRUE	1.08476e-06	34.261
ebi-cfb233-GCST90301973	rs112259268	A	C	FALSE	0.0804243	-0.138334	0.0125059	0.122882	1.268e-10	0.26027	TRUE	1.22974e-06	41.3566
ebi-cfb233-GCST90301973	rs113293079	A	G	FALSE	0.0321103	-0.0202267	0.0057174	0.0588148	1.951e-08	0.730917	TRUE	4.74295e-06	31.5423
ebi-cfb233-GCST90301973	rs116843064	A	G	FALSE	-0.193851	-0.0536387	0.0154177	0.133099	2.961e-36	0.68695	TRUE	1.67477e-25	158.088
ebi-cfb233-GCST90301973	rs117113213	A	G	FALSE	0.0816609	-0.0117413	0.0113789	0.0887365	7.151e-13	0.894734	TRUE	1.8548e-09	51.5023
ebi-cfb233-GCST90301973	rs11764937	T	C	FALSE	0.0424806	-0.0442918	0.00562255	0.0645603	4.176e-14	0.492679	TRUE	1.57088e-09	57.084
ebi-cfb233-GCST90301973	rs117733303	A	G	FALSE	0.0898866	-0.0376762	0.0158821	0.206446	1.517e-08	0.855191	TRUE	2.62335e-06	32.0312
ebi-cfb233-GCST90301973	rs11789603	T	C	FALSE	0.0401936	0.0322726	0.00671655	0.0816506	2.174e-09	0.692657	TRUE	1.17179e-06	35.8113
ebi-cfb233-GCST90301973	rs11871721	C	G	TRUE	-0.0383718	-0.0313969	0.00628891	0.0700965	1.051e-09	0.654219	TRUE	8.1511e-07	37.2284
ebi-cfb233-GCST90301973	rs12462111	T	C	FALSE	0.0329354	0.0465728	0.00423296	0.0460098	7.213e-15	0.311425	TRUE	1.40824e-09	60.5392
ebi-cfb233-GCST90301973	rs1260326	T	C	FALSE	0.0700217	-0.00132901	0.00417544	0.0455973	4.052e-63	0.976747	TRUE	1.074e-45	281.23
ebi-cfb233-GCST90301973	rs12970	A	G	FALSE	-0.0668303	-0.0219064	0.00818878	0.0817563	3.317e-16	0.78874	TRUE	1.26872e-11	66.6053
ebi-cfb233-GCST90301973	rs13225450	T	C	FALSE	-0.0607784	0.0300999	0.00619886	0.0651804	1.074e-22	0.644229	TRUE	7.54267e-16	96.1336
ebi-cfb233-GCST90301973	rs13266992	T	C	FALSE	-0.0374997	0.0162093	0.00503734	0.0526951	9.742e-14	0.758382	TRUE	8.05518e-10	55.4183
ebi-cfb233-GCST90301973	rs139974673	T	C	FALSE	-0.147466	-0.083932	0.0143797	0.298175	1.122e-24	0.778338	TRUE	1.35812e-17	105.168
ebi-cfb233-GCST90301973	rs141469619	A	G	FALSE	-0.207178	0.568426	0.0241383	0.336261	9.247e-18	0.0909452	TRUE	1.84238e-10	73.6671
ebi-cfb233-GCST90301973	rs1601935	T	G	FALSE	-0.176327	-0.0522637	0.00430097	0.0448042	1e-200	0.243415	TRUE	4.60858e-254	1680.75
ebi-cfb233-GCST90301973	rs187429064	A	G	FALSE	0.111194	-0.1284	0.0150037	0.10128	1.252e-13	0.204877	TRUE	2.07366e-08	54.9247
ebi-cfb233-GCST90301973	rs1943973	A	G	FALSE	0.0664888	-0.0841066	0.00557335	0.0584325	8.28e-33	0.150043	TRUE	9.45869e-21	142.319
ebi-cfb233-GCST90301973	rs2066714	T	C	FALSE	-0.049789	0.142057	0.00598594	0.0748269	8.972e-17	0.0576342	TRUE	1.55347e-09	69.1834
ebi-cfb233-GCST90301973	rs2179011	T	C	FALSE	0.0299776	-0.056865	0.00470107	0.0480818	1.809e-10	0.236939	TRUE	1.79997e-06	40.6631
ebi-cfb233-GCST90301973	rs2292621	T	C	FALSE	0.035286	-0.102693	0.00594561	0.0639644	2.942e-09	0.108392	TRUE	2.97064e-05	35.2219
ebi-cfb233-GCST90301973	rs2317877	T	C	FALSE	-0.0249851	-0.0528771	0.00428818	0.0483195	5.66e-09	0.273814	TRUE	1.32811e-05	33.9481
ebi-cfb233-GCST90301973	rs2331415	A	C	FALSE	0.0449846	0.0533381	0.00499707	0.0508458	2.212e-19	0.29417	TRUE	1.55248e-12	81.0396
ebi-cfb233-GCST90301973	rs241777	T	C	FALSE	0.0226187	0.0135885	0.00408657	0.0437573	3.114e-08	0.756148	TRUE	6.05021e-06	30.6349
ebi-cfb233-GCST90301973	rs247616	T	C	FALSE	-0.0701232	0.0403575	0.00438904	0.0482845	1.852e-57	0.403252	TRUE	3.79831e-39	255.261
ebi-cfb233-GCST90301973	rs2740488	A	C	FALSE	0.0484331	-0.0194135	0.00471687	0.0544077	9.815e-25	0.72123	TRUE	1.74596e-17	105.433
ebi-cfb233-GCST90301973	rs2954021	A	G	FALSE	0.0761414	0.0185961	0.00409795	0.043527	4.635e-77	0.669211	TRUE	2.98436e-54	345.229
ebi-cfb233-GCST90301973	rs35135293	T	C	FALSE	-0.037277	-0.00420743	0.00407467	0.0442351	5.774e-20	0.924223	TRUE	1.3581e-14	83.6946
ebi-cfb233-GCST90301973	rs41279633	T	G	FALSE	0.0306445	-0.035466	0.00540258	0.0538259	1.41e-08	0.509959	TRUE	8.3523e-06	32.1738
ebi-cfb233-GCST90301973	rs442177	T	G	FALSE	0.0353282	0.0224071	0.00396014	0.0436019	4.623e-19	0.607321	TRUE	3.2142e-13	79.5835
ebi-cfb233-GCST90301973	rs4665710	A	C	FALSE	-0.0544488	0.119122	0.00462168	0.0489515	4.881e-32	0.0149551	TRUE	3.68452e-18	138.796
ebi-cfb233-GCST90301973	rs5082	A	G	FALSE	-0.0262057	-0.0546662	0.004244	0.0445404	6.626e-10	0.219695	TRUE	4.65349e-06	38.1278
ebi-cfb233-GCST90301973	rs58542926	T	C	FALSE	-0.0911344	0.188697	0.0078684	0.0884307	5.065e-31	0.0328564	TRUE	3.99723e-18	134.15
ebi-cfb233-GCST90301973	rs6078	A	G	FALSE	0.0769526	-0.103238	0.0102942	0.0947157	7.699e-14	0.275722	TRUE	8.68502e-09	55.8811
ebi-cfb233-GCST90301973	rs61741295	A	G	FALSE	0.0664099	-0.115122	0.0086391	0.0890626	1.505e-14	0.196153	TRUE	5.66437e-09	59.092
ebi-cfb233-GCST90301973	rs62004153	A	G	FALSE	-0.0812964	-0.0619349	0.0134159	0.076362	1.364e-09	0.417326	TRUE	2.55817e-06	36.7202
ebi-cfb233-GCST90301973	rs6458869	A	C	FALSE	-0.0268972	0.0132162	0.00425665	0.0448591	2.635e-10	0.768288	TRUE	2.02219e-07	39.9282
ebi-cfb233-GCST90301973	rs6586884	T	C	FALSE	0.145773	-0.045097	0.00686945	0.0757897	6.18e-100	0.551825	TRUE	9.43341e-70	450.308
ebi-cfb233-GCST90301973	rs687339	T	C	FALSE	0.0369673	0.0240036	0.00489621	0.0605323	4.346e-14	0.691705	TRUE	6.16052e-10	57.0054
ebi-cfb233-GCST90301973	rs6968865	A	T	TRUE	-0.0248442	-0.0217959	0.00423797	0.0459667	4.565e-09	0.635381	TRUE	2.41579e-06	34.3665
ebi-cfb233-GCST90301973	rs7412	T	C	FALSE	0.130071	-0.00980387	0.00774391	0.0963104	2.586e-63	0.91892	TRUE	1.34956e-45	282.124
ebi-cfb233-GCST90301973	rs75679663	A	C	FALSE	-0.115359	-0.256005	0.0169073	0.133034	8.915e-12	0.05431	TRUE	1.94728e-06	46.5535
ebi-cfb233-GCST90301973	rs7599	A	G	FALSE	-0.0233618	-0.0170729	0.00422157	0.0464507	3.131e-08	0.713209	TRUE	7.00494e-06	30.6243
ebi-cfb233-GCST90301973	rs77516617	A	G	FALSE	-0.067925	-0.125085	0.0109775	0.152275	6.106e-10	0.411395	TRUE	1.53725e-06	38.2873
ebi-cfb233-GCST90301973	rs964184	C	G	TRUE	-0.203546	-0.0317377	0.00569978	0.0616551	1e-200	0.60672	TRUE	6.33197e-197	1275.29
ebi-cfb233-GCST90301973	rs9994887	A	G	FALSE	-0.0296794	-0.0268915	0.00429605	0.0436728	4.896e-12	0.53806	TRUE	3.27089e-08	47.728
ebi-cfb233-GCST90301974	rs1047891	A	C	FALSE	-0.061072	0.0186037	0.00443815	0.0467087	4.393e-43	0.690415	TRUE	2.48332e-30	189.357
ebi-cfb233-GCST90301974	rs11132382	T	G	FALSE	-0.0797011	0.0798023	0.00398647	0.0438691	6.351e-89	0.0688954	TRUE	2.21664e-57	399.716
ebi-cfb233-GCST90301974	rs1151624	A	G	FALSE	-0.0294487	-0.161501	0.0047795	0.0559558	7.208e-10	0.00389888	TRUE	0.000226457	37.9634
ebi-cfb233-GCST90301974	rs11626929	T	C	FALSE	-0.034054	-0.0554204	0.00412982	0.0450559	1.639e-16	0.218683	TRUE	2.40561e-10	67.9945
ebi-cfb233-GCST90301974	rs11666424	A	G	FALSE	-0.0304338	0.0405805	0.00457791	0.0490126	2.972e-11	0.407694	TRUE	2.07139e-07	44.1954
ebi-cfb233-GCST90301974	rs117500418	T	C	FALSE	0.0797806	0.148848	0.0140188	0.26866	1.263e-08	0.579551	TRUE	5.96763e-06	32.387
ebi-cfb233-GCST90301974	rs11776164	T	C	FALSE	-0.0370933	-0.0540485	0.00546554	0.0573701	1.147e-11	0.346139	TRUE	1.52283e-07	46.0601
ebi-cfb233-GCST90301974	rs139974673	T	C	FALSE	-0.121839	-0.083932	0.0145573	0.298175	5.78e-17	0.778338	TRUE	3.87917e-12	70.0505
ebi-cfb233-GCST90301974	rs1998848	A	G	FALSE	0.155116	-0.0325379	0.0129528	0.0942088	4.778e-33	0.729809	TRUE	2.24291e-23	143.412
ebi-cfb233-GCST90301974	rs2272662	T	C	FALSE	-0.0374014	0.106774	0.00447066	0.0457124	5.963e-17	0.0195029	TRUE	4.99388e-09	69.9891
ebi-cfb233-GCST90301974	rs2731673	T	C	FALSE	-0.0735068	-0.0527866	0.00457212	0.049424	3.689e-58	0.285504	TRUE	6.29502e-39	258.475
ebi-cfb233-GCST90301974	rs2939302	A	G	FALSE	0.0617823	0.154148	0.00512623	0.053735	1.889e-33	0.00412192	TRUE	3.73719e-18	145.255
ebi-cfb233-GCST90301974	rs5030062	A	C	FALSE	-0.0507764	-0.0447239	0.00407678	0.0455771	1.313e-35	0.326456	TRUE	1.12467e-23	155.128
ebi-cfb233-GCST90301974	rs6029183	C	G	TRUE	0.0254798	0.0286123	0.00417567	0.0456864	1.048e-09	0.531134	TRUE	1.31562e-06	37.234
ebi-cfb233-GCST90301974	rs726869	A	C	FALSE	-0.0819523	0.00492613	0.00410727	0.0437131	1.412e-88	0.910275	TRUE	1.28109e-63	398.122
ebi-cfb233-GCST90301974	rs73216231	A	T	TRUE	-0.0615475	-0.0159316	0.0061265	0.0690085	9.557e-24	0.81742	TRUE	4.92598e-17	100.924
ebi-cfb233-GCST90301974	rs75162346	T	C	FALSE	-0.0764204	0.13484	0.00967471	0.0760135	2.812e-15	0.0760799	TRUE	8.91277e-09	62.3939
ebi-cfb233-GCST90301974	rs78021259	A	G	FALSE	0.0547886	-0.0094998	0.00759762	0.0816164	5.543e-13	0.907339	TRUE	1.467e-09	52.0026
ebi-cfb233-GCST90301974	rs9987289	A	G	FALSE	0.0370636	-0.0792571	0.006749	0.0623427	3.98e-08	0.203617	TRUE	6.95558e-05	30.159
ebi-cfb233-GCST90301975	rs10020631	A	G	FALSE	0.0342891	0.0474254	0.0050386	0.0507818	1.008e-11	0.350352	TRUE	1.36547e-07	46.312
ebi-cfb233-GCST90301975	rs10184673	A	G	FALSE	-0.0247808	-0.0329722	0.00409881	0.043531	1.486e-09	0.448786	TRUE	2.35645e-06	36.5523
ebi-cfb233-GCST90301975	rs10283206	T	C	FALSE	0.0267605	-0.016184	0.00486347	0.051396	3.748e-08	0.752847	TRUE	6.96498e-06	30.2758
ebi-cfb233-GCST90301975	rs10466533	A	G	FALSE	-0.0405575	0.0285355	0.00706934	0.0717475	9.631e-09	0.690836	TRUE	3.32504e-06	32.9143
ebi-cfb233-GCST90301975	rs10903129	A	G	FALSE	-0.0302535	0.042017	0.00402714	0.0435378	5.805e-14	0.33451	TRUE	4.8481e-09	56.4361
ebi-cfb233-GCST90301975	rs111234557	C	G	TRUE	0.0632681	-0.156501	0.00638398	0.075974	3.749e-23	0.0394049	TRUE	2.83219e-13	98.2172
ebi-cfb233-GCST90301975	rs11136343	A	G	FALSE	-0.0273662	0.0598983	0.00426391	0.0445798	1.38e-10	0.179071	TRUE	2.30994e-06	41.1921
ebi-cfb233-GCST90301975	rs111427795	T	G	FALSE	-0.0579667	-0.0272282	0.00416922	0.0478886	6.031e-44	0.569645	TRUE	1.74646e-30	193.308
ebi-cfb233-GCST90301975	rs11206517	T	G	FALSE	-0.0831646	-0.0234144	0.0103742	0.105085	1.088e-15	0.82368	TRUE	2.49756e-11	64.2635
ebi-cfb233-GCST90301975	rs113743631	A	G	FALSE	0.100937	0.143381	0.0177487	0.211368	1.293e-08	0.497549	TRUE	8.26686e-06	32.3419
ebi-cfb233-GCST90301975	rs11571725	A	G	FALSE	0.0323198	0.0626866	0.00479428	0.0519131	1.569e-11	0.227229	TRUE	3.97124e-07	45.4456
ebi-cfb233-GCST90301975	rs11591147	T	G	FALSE	-0.461167	-0.00555726	0.0145546	0.118657	1e-200	0.962645	TRUE	4.29352e-158	1003.96
ebi-cfb233-GCST90301975	rs11601507	A	C	FALSE	0.0530296	0.0936842	0.00732049	0.0805939	4.356e-13	0.245064	TRUE	3.38764e-08	52.4756
ebi-cfb233-GCST90301975	rs117113213	A	G	FALSE	0.133921	-0.0117413	0.0114378	0.0887365	1.152e-31	0.894734	TRUE	6.93656e-23	137.091
ebi-cfb233-GCST90301975	rs118147862	A	G	FALSE	-0.478878	-0.0634805	0.0108327	0.127968	1e-200	0.619849	TRUE	2.41468e-301	1954.24
ebi-cfb233-GCST90301975	rs118170342	T	C	FALSE	-0.151038	0.0336694	0.0106054	0.109596	5.056e-46	0.758681	TRUE	1.1719e-32	202.823
ebi-cfb233-GCST90301975	rs12024817	A	T	TRUE	-0.101963	-0.0642986	0.0186208	0.123026	4.356e-08	0.601222	TRUE	1.28928e-05	29.9843
ebi-cfb233-GCST90301975	rs12914626	T	C	FALSE	-0.0470521	0.041984	0.00436613	0.045642	4.44e-27	0.357648	TRUE	5.56071e-18	116.135
ebi-cfb233-GCST90301975	rs12916	T	C	FALSE	-0.0774464	0.0368056	0.00395067	0.0436304	1.447e-85	0.398905	TRUE	1.0609e-58	384.292
ebi-cfb233-GCST90301975	rs13076933	T	G	FALSE	0.0344598	-0.00958822	0.00473173	0.048809	3.272e-13	0.844263	TRUE	1.3119e-09	53.0376
ebi-cfb233-GCST90301975	rs140798831	T	C	FALSE	0.0446949	0.0246913	0.00434303	0.0462262	7.722e-25	0.593245	TRUE	3.31316e-17	105.908
ebi-cfb233-GCST90301975	rs143424675	T	C	FALSE	0.10455	-0.288841	0.0162919	0.12867	1.387e-10	0.0247799	TRUE	2.18696e-05	41.1814
ebi-cfb233-GCST90301975	rs147711004	A	G	FALSE	0.145338	-0.224655	0.0109795	0.10874	5.343e-40	0.0388302	TRUE	4.67368e-24	175.226
ebi-cfb233-GCST90301975	rs147825223	C	G	TRUE	0.126316	0.0882944	0.0198913	0.110205	2.149e-10	0.423027	TRUE	7.23705e-07	40.3267
ebi-cfb233-GCST90301975	rs148601586	C	G	TRUE	-0.145311	-0.338321	0.0211569	0.40543	6.498e-12	0.404014	TRUE	7.61603e-08	47.1732
ebi-cfb233-GCST90301975	rs1560390	T	C	FALSE	0.0326293	0.0763653	0.00503363	0.059993	9.036e-11	0.203052	TRUE	1.46367e-06	42.0197
ebi-cfb233-GCST90301975	rs174574	A	C	FALSE	-0.0746536	0.11296	0.00410246	0.043993	5.425e-74	0.0102379	TRUE	7.847e-45	331.14
ebi-cfb233-GCST90301975	rs1800961	T	C	FALSE	-0.0650372	-0.0721263	0.0113405	0.1047	9.753e-09	0.490895	TRUE	7.01607e-06	32.8898
ebi-cfb233-GCST90301975	rs1801689	A	C	FALSE	-0.0969211	-0.134659	0.0139074	0.215027	3.191e-12	0.531155	TRUE	2.51874e-08	48.5678
ebi-cfb233-GCST90301975	rs185567543	A	T	TRUE	-0.158911	0.267103	0.0252564	0.150488	3.136e-10	0.0759119	TRUE	1.14266e-05	39.5881
ebi-cfb233-GCST90301975	rs1864163	A	G	FALSE	0.0302174	-0.0657495	0.00463109	0.0534131	6.804e-11	0.218337	TRUE	1.09065e-06	42.5744
ebi-cfb233-GCST90301975	rs2126259	T	C	FALSE	-0.0505603	-0.108519	0.00626958	0.0601425	7.36e-16	0.0711738	TRUE	4.24986e-09	65.0345
ebi-cfb233-GCST90301975	rs219562	A	G	FALSE	-0.0240739	-0.0425974	0.00433206	0.0490082	2.742e-08	0.384743	TRUE	2.16858e-05	30.8818
ebi-cfb233-GCST90301975	rs2244608	A	G	FALSE	-0.0344729	-0.0205548	0.00411216	0.0448437	5.153e-17	0.64669	TRUE	6.93248e-12	70.2773
ebi-cfb233-GCST90301975	rs2255400	A	C	FALSE	0.027328	0.053496	0.00446225	0.0468103	9.111e-10	0.253111	TRUE	4.60722e-06	37.5065
ebi-cfb233-GCST90301975	rs2255443	T	C	FALSE	0.0224947	-0.0304527	0.00410534	0.0466156	4.268e-08	0.513581	TRUE	1.74232e-05	30.0237
ebi-cfb233-GCST90301975	rs2287997	A	G	FALSE	0.0470648	-0.0291912	0.00487556	0.0550297	4.764e-22	0.595791	TRUE	2.86744e-15	93.1843
ebi-cfb233-GCST90301975	rs2539985	A	T	TRUE	0.0259894	-0.0503522	0.00424594	0.0448029	9.299e-10	0.261072	TRUE	4.44888e-06	37.4666
ebi-cfb233-GCST90301975	rs261291	T	C	FALSE	-0.0750991	-0.0456498	0.00408774	0.0445945	2.21e-75	0.305995	TRUE	5.73341e-51	337.522
ebi-cfb233-GCST90301975	rs2618568	A	C	FALSE	-0.0406262	-0.0376662	0.00417188	0.0453039	2.074e-22	0.405741	TRUE	5.7814e-15	94.8308
ebi-cfb233-GCST90301975	rs2740488	A	C	FALSE	0.0365268	-0.0194135	0.00463054	0.0544077	3.065e-15	0.72123	TRUE	8.37394e-11	62.2242
ebi-cfb233-GCST90301975	rs28929474	T	C	FALSE	0.110148	0.230815	0.015175	0.154217	3.912e-13	0.134474	TRUE	8.55913e-08	52.6867
ebi-cfb233-GCST90301975	rs2954021	A	G	FALSE	0.0431097	0.0185961	0.0040672	0.043527	3e-26	0.669211	TRUE	2.0821e-18	112.346
ebi-cfb233-GCST90301975	rs3005923	A	G	FALSE	-0.176802	0.011356	0.0170473	0.139816	3.352e-25	0.935266	TRUE	2.2642e-18	107.562
ebi-cfb233-GCST90301975	rs35081008	T	C	FALSE	-0.0361179	-0.0225711	0.00586781	0.0639896	7.495e-10	0.724291	TRUE	4.96111e-07	37.8873
ebi-cfb233-GCST90301975	rs35135293	T	C	FALSE	-0.0258917	-0.00420743	0.00400492	0.0442351	1.013e-10	0.924223	TRUE	5.73034e-08	41.796
ebi-cfb233-GCST90301975	rs36012880	T	C	FALSE	-0.0249368	0.0422268	0.00398473	0.0446645	3.897e-10	0.344444	TRUE	1.58556e-06	39.1636
ebi-cfb233-GCST90301975	rs3822858	T	C	FALSE	0.0234805	0.00166415	0.00423358	0.0465891	2.919e-08	0.971506	TRUE	2.86584e-06	30.7608
ebi-cfb233-GCST90301975	rs41279633	T	G	FALSE	0.049903	-0.035466	0.0054089	0.0538259	2.807e-20	0.509959	TRUE	8.23231e-14	85.1207
ebi-cfb233-GCST90301975	rs4299376	T	G	FALSE	-0.0629165	0.0337072	0.00453006	0.0525869	7.419e-44	0.521534	TRUE	3.14581e-30	192.895
ebi-cfb233-GCST90301975	rs484084	T	C	FALSE	-0.0368163	-0.109013	0.00396709	0.0438487	1.688e-20	0.0129143	TRUE	6.0638e-11	86.1265
ebi-cfb233-GCST90301975	rs4876611	A	G	FALSE	-0.0292413	-0.0242157	0.00439514	0.0470926	2.87e-11	0.607101	TRUE	8.14849e-08	44.2639
ebi-cfb233-GCST90301975	rs4939883	T	C	FALSE	-0.0293988	0.0912274	0.00519079	0.0568159	1.482e-08	0.108347	TRUE	7.95091e-05	32.0768
ebi-cfb233-GCST90301975	rs563290	A	G	FALSE	0.125432	0.124956	0.00511113	0.0557214	5.4e-133	0.0249276	TRUE	1.98021e-85	602.261
ebi-cfb233-GCST90301975	rs6058322	A	G	FALSE	0.0327605	0.000913039	0.00568488	0.0646745	8.276e-09	0.988736	TRUE	1.08751e-06	33.2092
ebi-cfb233-GCST90301975	rs635634	T	C	FALSE	0.0741199	0.0318628	0.00501119	0.0540423	1.677e-49	0.555465	TRUE	2.55647e-34	218.77
ebi-cfb233-GCST90301975	rs646356	A	T	TRUE	0.0363881	-0.109645	0.00596474	0.0583431	1.057e-09	0.0602019	TRUE	3.03707e-05	37.2164
ebi-cfb233-GCST90301975	rs646776	T	C	FALSE	0.133032	-0.0103995	0.00470539	0.0528905	7.58e-176	0.844122	TRUE	1.73727e-125	799.32
ebi-cfb233-GCST90301975	rs6511720	T	G	FALSE	-0.198256	-0.0951841	0.00643061	0.0721002	1e-200	0.18678	TRUE	3.17532e-142	950.488
ebi-cfb233-GCST90301975	rs653178	T	C	FALSE	0.0321777	0.113434	0.00408094	0.0440973	3.149e-15	0.0101011	TRUE	1.07128e-07	62.171
ebi-cfb233-GCST90301975	rs662138	C	G	TRUE	-0.0392263	-0.0193046	0.00522933	0.0611273	6.324e-14	0.752146	TRUE	6.10729e-10	56.2679
ebi-cfb233-GCST90301975	rs6709904	A	G	FALSE	0.0555943	0.0690049	0.00640919	0.0717372	4.166e-18	0.336094	TRUE	8.0249e-12	75.2409
ebi-cfb233-GCST90301975	rs6882345	A	G	FALSE	0.0352454	0.0451095	0.00408218	0.0461014	5.926e-18	0.327835	TRUE	1.08112e-11	74.5455
ebi-cfb233-GCST90301975	rs693668	A	G	FALSE	0.0591313	-0.0732558	0.00409757	0.0440661	3.312e-47	0.0964317	TRUE	8.19388e-30	208.248
ebi-cfb233-GCST90301975	rs7254892	A	G	FALSE	-0.491701	0.16014	0.0116164	0.148255	1e-200	0.280068	TRUE	1.27556e-271	1791.66
ebi-cfb233-GCST90301975	rs72838098	C	G	TRUE	-0.0513502	0.0688902	0.00781423	0.0836365	4.985e-11	0.410118	TRUE	2.8943e-07	43.1829
ebi-cfb233-GCST90301975	rs73009557	A	G	FALSE	-0.0748624	-0.234331	0.0128576	0.124823	5.8e-09	0.0604756	TRUE	8.28051e-05	33.9007
ebi-cfb233-GCST90301975	rs73066485	T	G	FALSE	-0.047515	0.0171694	0.0048021	0.052928	4.393e-23	0.745641	TRUE	2.20319e-16	97.9035
ebi-cfb233-GCST90301975	rs7330899	A	G	FALSE	0.026393	-0.00164581	0.00464453	0.051268	1.327e-08	0.974391	TRUE	1.60533e-06	32.2919
ebi-cfb233-GCST90301975	rs76970536	A	G	FALSE	0.05135	-0.0176242	0.00685916	0.0679801	7.082e-14	0.795438	TRUE	5.46657e-10	56.0453
ebi-cfb233-GCST90301975	rs77542162	A	G	FALSE	-0.169164	-0.445299	0.0169318	0.266437	1.671e-23	0.0946608	TRUE	3.54543e-14	99.818
ebi-cfb233-GCST90301975	rs77960347	A	G	FALSE	-0.155448	0.362207	0.019857	0.256343	4.941e-15	0.157663	TRUE	4.05059e-09	61.2839
ebi-cfb233-GCST90301975	rs7895472	A	G	FALSE	0.0248589	0.00672346	0.00397216	0.0435053	3.892e-10	0.877181	TRUE	1.78595e-07	39.1661
ebi-cfb233-GCST90301975	rs7915165	A	G	FALSE	0.0216236	-0.0591636	0.00392897	0.0444024	3.72e-08	0.182715	TRUE	7.63948e-05	30.2902
ebi-cfb233-GCST90301975	rs79598313	T	C	FALSE	0.0994692	-0.2246	0.0128131	0.119156	8.287e-15	0.0594415	TRUE	2.45896e-08	60.2659
ebi-cfb233-GCST90301975	rs79920061	A	G	FALSE	-0.0541792	0.146924	0.00871159	0.111837	4.997e-10	0.188935	TRUE	4.84021e-06	38.6786
ebi-cfb233-GCST90301975	rs80094748	A	G	FALSE	0.0392632	-0.0444809	0.00560445	0.0652358	2.457e-12	0.495336	TRUE	2.49673e-08	49.0802
ebi-cfb233-GCST90301975	rs80254170	A	G	FALSE	-0.0667892	-0.012809	0.00782916	0.0848359	1.453e-17	0.879987	TRUE	8.84515e-13	72.775
ebi-cfb233-GCST90301975	rs8078686	T	C	FALSE	0.0295062	0.0443664	0.00402437	0.0434611	2.27e-13	0.307336	TRUE	1.42995e-08	53.7564
ebi-cfb233-GCST90301975	rs833752	A	G	FALSE	-0.0260882	-0.00826292	0.0047582	0.0598424	4.187e-08	0.890179	TRUE	4.82901e-06	30.0609
ebi-cfb233-GCST90301975	rs867772	A	G	FALSE	-0.0296941	-0.061868	0.00438582	0.0480105	1.284e-11	0.197525	TRUE	4.3736e-07	45.8392
ebi-cfb233-GCST90301975	rs9391858	A	G	FALSE	-0.0380982	-0.0550863	0.00534738	0.0522722	1.043e-12	0.291958	TRUE	4.33358e-08	50.7607
ebi-cfb233-GCST90301975	rs9496567	A	G	FALSE	-0.0273911	-0.0196573	0.00491826	0.0537366	2.558e-08	0.714508	TRUE	6.05632e-06	31.0168
ebi-cfb233-GCST90301975	rs9869276	A	G	FALSE	-0.0405915	-0.0977473	0.00717267	0.0803625	1.521e-08	0.223859	TRUE	3.34101e-05	32.0265
ebi-cfb233-GCST90301976	rs10477645	T	C	FALSE	-0.0235232	-0.0263078	0.0042257	0.0469963	2.596e-08	0.575625	TRUE	9.90634e-06	30.9881
ebi-cfb233-GCST90301976	rs10876407	A	T	TRUE	0.0328804	0.0348975	0.00516517	0.0523874	1.943e-10	0.505321	TRUE	4.66246e-07	40.5232
ebi-cfb233-GCST90301976	rs111278137	A	G	FALSE	-0.104631	-0.0536767	0.0161721	0.213276	9.807e-11	0.801291	TRUE	8.89194e-08	41.8595
ebi-cfb233-GCST90301976	rs111427795	T	G	FALSE	-0.0301216	-0.0272282	0.00412742	0.0478886	2.923e-13	0.569645	TRUE	4.0735e-09	53.2595
ebi-cfb233-GCST90301976	rs11591147	T	G	FALSE	-0.257628	-0.00555726	0.0144858	0.118657	9.251e-71	0.962645	TRUE	4.10509e-51	316.303
ebi-cfb233-GCST90301976	rs12149380	C	G	TRUE	0.0256061	-0.0170434	0.00456154	0.0509945	1.983e-08	0.738212	TRUE	4.68009e-06	31.5111
ebi-cfb233-GCST90301976	rs1260326	T	C	FALSE	-0.035533	-0.00132901	0.0039914	0.0455973	5.465e-19	0.976747	TRUE	5.19834e-14	79.2528
ebi-cfb233-GCST90301976	rs1263149	A	G	FALSE	-0.0232291	-0.038539	0.00385567	0.0438458	1.695e-09	0.379419	TRUE	3.52337e-06	36.2966
ebi-cfb233-GCST90301976	rs12679834	T	C	FALSE	-0.0750167	-0.0403979	0.00651742	0.0758331	1.172e-30	0.594226	TRUE	2.84913e-21	132.484
ebi-cfb233-GCST90301976	rs12916	T	C	FALSE	-0.0513913	0.0368056	0.0039089	0.0436304	1.765e-39	0.398905	TRUE	1.1418e-26	172.85
ebi-cfb233-GCST90301976	rs139974673	T	C	FALSE	0.117183	-0.083932	0.0142951	0.298175	2.456e-16	0.778338	TRUE	1.07827e-11	67.1977
ebi-cfb233-GCST90301976	rs1532085	A	G	FALSE	-0.120223	-0.00395129	0.00392175	0.0439688	1e-200	0.928394	TRUE	7.19209e-148	939.761
ebi-cfb233-GCST90301976	rs168622	T	G	FALSE	-0.0287855	0.0637839	0.00405634	0.0456619	1.28e-12	0.162452	TRUE	1.35987e-07	50.3593
ebi-cfb233-GCST90301976	rs16939991	C	G	TRUE	-0.0273716	-0.0199223	0.00450638	0.0534567	1.248e-09	0.709385	TRUE	7.48537e-07	36.8929
ebi-cfb233-GCST90301976	rs174574	A	C	FALSE	-0.0796586	0.11296	0.00405791	0.043993	8.499e-86	0.0102379	TRUE	1.38187e-52	385.354
ebi-cfb233-GCST90301976	rs17561950	A	G	FALSE	0.022818	-0.0714986	0.00394151	0.0445437	7.074e-09	0.108465	TRUE	5.06749e-05	33.5143
ebi-cfb233-GCST90301976	rs2013002	T	C	FALSE	-0.0321429	-0.115375	0.00413546	0.0446799	7.694e-15	0.0098159	TRUE	1.85038e-07	60.412
ebi-cfb233-GCST90301976	rs2126263	A	G	FALSE	0.0684562	0.0611055	0.00632783	0.0618307	2.821e-27	0.32302	TRUE	5.61239e-18	117.035
ebi-cfb233-GCST90301976	rs2156552	A	T	TRUE	-0.0335956	0.0964333	0.00529121	0.0568431	2.163e-10	0.0897946	TRUE	7.51527e-06	40.3139
ebi-cfb233-GCST90301976	rs261337	T	C	FALSE	0.0551328	0.00932807	0.00724882	0.0693166	2.832e-14	0.89295	TRUE	1.86006e-10	57.8476
ebi-cfb233-GCST90301976	rs2618568	A	C	FALSE	-0.0232694	-0.0376662	0.00412518	0.0453039	1.692e-08	0.405741	TRUE	1.43955e-05	31.8188
ebi-cfb233-GCST90301976	rs2642442	T	C	FALSE	0.0325592	0.0522405	0.00426074	0.0479257	2.144e-14	0.2757	TRUE	3.73634e-09	58.3954
ebi-cfb233-GCST90301976	rs2803608	T	C	FALSE	0.0267008	0.0536916	0.00442624	0.046834	1.615e-09	0.25162	TRUE	6.72558e-06	36.3899
ebi-cfb233-GCST90301976	rs28465467	A	T	TRUE	0.0386084	-0.0741575	0.0058953	0.0597476	5.792e-11	0.214539	TRUE	1.01075e-06	42.8896
ebi-cfb233-GCST90301976	rs2954022	A	C	FALSE	0.0246061	-0.029802	0.00419741	0.0434747	4.568e-09	0.493028	TRUE	4.16856e-06	34.3654
ebi-cfb233-GCST90301976	rs34672995	T	C	FALSE	-0.0287419	0.00515212	0.00471457	0.0522563	1.085e-09	0.921461	TRUE	3.1723e-07	37.1661
ebi-cfb233-GCST90301976	rs35659126	T	C	FALSE	0.047726	0.0490435	0.00511247	0.0567783	1.008e-20	0.387714	TRUE	9.32122e-14	87.1462
ebi-cfb233-GCST90301976	rs3775228	T	C	FALSE	-0.0273958	0.00298779	0.00410622	0.0446359	2.527e-11	0.946632	TRUE	1.94121e-08	44.5124
ebi-cfb233-GCST90301976	rs41272086	A	G	FALSE	-0.0397286	0.141553	0.00689949	0.0722976	8.502e-09	0.05024	TRUE	0.000123591	33.1567
ebi-cfb233-GCST90301976	rs41289512	C	G	TRUE	-0.0952834	0.188455	0.00998217	0.0953679	1.356e-21	0.048146	TRUE	1.95811e-12	91.114
ebi-cfb233-GCST90301976	rs41290120	A	G	FALSE	-0.406795	-0.0827874	0.0103412	0.128443	1e-200	0.519223	TRUE	9.46451e-238	1547.43
ebi-cfb233-GCST90301976	rs4149056	T	C	FALSE	0.0394059	0.149859	0.00542396	0.0556933	3.726e-13	0.0071282	TRUE	2.28617e-06	52.7825
ebi-cfb233-GCST90301976	rs4299376	T	G	FALSE	-0.0417163	0.0337072	0.00447408	0.0525869	1.12e-20	0.521534	TRUE	4.06164e-14	86.937
ebi-cfb233-GCST90301976	rs499974	A	C	FALSE	-0.0297371	-0.0446198	0.0050358	0.051615	3.523e-09	0.387328	TRUE	5.51651e-06	34.8707
ebi-cfb233-GCST90301976	rs588136	T	C	FALSE	0.154415	-0.0121358	0.00468685	0.0514758	1e-200	0.813621	TRUE	1.58238e-169	1085.47
ebi-cfb233-GCST90301976	rs6073971	T	C	FALSE	-0.0471008	0.0584158	0.00522486	0.0607403	1.973e-19	0.336185	TRUE	1.02801e-12	81.2656
ebi-cfb233-GCST90301976	rs61679753	A	T	TRUE	-0.444409	0.155436	0.0115057	0.150512	1e-200	0.301739	TRUE	2.38263e-226	1491.89
ebi-cfb233-GCST90301976	rs635634	T	C	FALSE	0.0446591	0.0318628	0.00495482	0.0540423	2e-19	0.555465	TRUE	2.42315e-13	81.239
ebi-cfb233-GCST90301976	rs646776	T	C	FALSE	0.0579429	-0.0103995	0.0046549	0.0528905	1.439e-35	0.844122	TRUE	1.61801e-25	154.946
ebi-cfb233-GCST90301976	rs6511720	T	G	FALSE	-0.101972	-0.0951841	0.00635364	0.0721002	5.772e-58	0.18678	TRUE	4.90889e-38	257.583
ebi-cfb233-GCST90301976	rs6680258	T	G	FALSE	-0.029903	0.10494	0.00467211	0.0516486	1.551e-10	0.0421726	TRUE	1.40128e-05	40.9641
ebi-cfb233-GCST90301976	rs693668	A	G	FALSE	0.0410603	-0.0732558	0.00405664	0.0440661	4.425e-24	0.0964317	TRUE	1.44607e-14	102.45
ebi-cfb233-GCST90301976	rs72836561	T	C	FALSE	-0.0716638	-0.15003	0.0119953	0.122235	2.31e-09	0.219677	TRUE	1.03367e-05	35.6929
ebi-cfb233-GCST90301976	rs75679663	A	C	FALSE	0.134577	-0.256005	0.0167075	0.133034	7.955e-16	0.05431	TRUE	6.53807e-09	64.8812
ebi-cfb233-GCST90301976	rs7654754	A	G	FALSE	-0.0242523	-0.0053667	0.00398845	0.0434368	1.197e-09	0.90167	TRUE	3.65099e-07	36.9742
ebi-cfb233-GCST90301976	rs77542162	A	G	FALSE	-0.0928733	-0.445299	0.0167295	0.266437	2.833e-08	0.0946608	TRUE	0.000135648	30.8187
ebi-cfb233-GCST90301976	rs77960347	A	G	FALSE	-0.142268	0.362207	0.0194593	0.256343	2.651e-13	0.157663	TRUE	5.21465e-08	53.4511
ebi-cfb233-GCST90301976	rs7924036	T	G	FALSE	0.0338678	-0.0183169	0.00384825	0.0434595	1.358e-18	0.673411	TRUE	4.74372e-13	77.4548
ebi-cfb233-GCST90301976	rs822928	A	C	FALSE	-0.0220701	-0.0727238	0.00395122	0.0443747	2.329e-08	0.101243	TRUE	0.000112391	31.1993
ebi-cfb233-GCST90301976	rs934197	A	G	FALSE	0.0364515	0.0328617	0.00426404	0.0483131	1.246e-17	0.49639	TRUE	5.92759e-12	73.0786
ebi-cfb233-GCST90301976	rs964184	C	G	TRUE	0.0962035	-0.0317377	0.00546698	0.0616551	2.588e-69	0.60672	TRUE	1.77747e-48	309.661
ebi-cfb233-GCST90301977	rs10184673	A	G	FALSE	-0.0239225	-0.0329722	0.00409826	0.043531	5.308e-09	0.448786	TRUE	5.53472e-06	34.0732
ebi-cfb233-GCST90301977	rs10466533	A	G	FALSE	-0.0492291	0.0285355	0.00700972	0.0717475	2.172e-12	0.690836	TRUE	9.52305e-09	49.3222
ebi-cfb233-GCST90301977	rs10903129	A	G	FALSE	-0.0290709	0.042017	0.00402655	0.0435378	5.206e-13	0.33451	TRUE	2.0893e-08	52.1256
ebi-cfb233-GCST90301977	rs11136343	A	G	FALSE	-0.0262554	0.0598983	0.00426323	0.0445798	7.341e-10	0.179071	TRUE	6.65791e-06	37.9279
ebi-cfb233-GCST90301977	rs1117816	A	C	FALSE	-0.0338871	-0.0533046	0.00497788	0.0508418	9.929e-12	0.294436	TRUE	1.87924e-07	46.3425
ebi-cfb233-GCST90301977	rs113743631	A	G	FALSE	0.0996851	0.143381	0.0177444	0.211368	1.934e-08	0.497549	TRUE	1.08467e-05	31.5601
ebi-cfb233-GCST90301977	rs11571725	A	G	FALSE	0.0312845	0.0626866	0.00479356	0.0519131	6.739e-11	0.227229	TRUE	1.01755e-06	42.5934
ebi-cfb233-GCST90301977	rs11591147	T	G	FALSE	-0.454266	-0.00555726	0.014552	0.118657	1e-200	0.962645	TRUE	1.61357e-153	974.49
ebi-cfb233-GCST90301977	rs11601507	A	C	FALSE	0.0521857	0.0936842	0.00731991	0.0805939	1.009e-12	0.245064	TRUE	5.86284e-08	50.8266
ebi-cfb233-GCST90301977	rs117113213	A	G	FALSE	0.135327	-0.0117413	0.0114368	0.0887365	2.649e-32	0.894734	TRUE	2.42721e-23	140.01
ebi-cfb233-GCST90301977	rs118147862	A	G	FALSE	-0.469287	-0.0634805	0.0108312	0.127968	1e-200	0.619849	TRUE	1.58293e-289	1877.24
ebi-cfb233-GCST90301977	rs118170342	T	C	FALSE	-0.152144	0.0336694	0.0106048	0.109596	1.118e-46	0.758681	TRUE	4.02052e-33	205.826
ebi-cfb233-GCST90301977	rs12024817	A	T	TRUE	-0.101767	-0.0642986	0.0186214	0.123026	4.628e-08	0.601222	TRUE	1.34404e-05	29.8666
ebi-cfb233-GCST90301977	rs12670798	T	C	FALSE	-0.0443804	-0.023096	0.00450783	0.0505525	7.191e-23	0.647763	TRUE	5.57632e-16	96.9275
ebi-cfb233-GCST90301977	rs12914626	T	C	FALSE	-0.0394135	0.041984	0.00429224	0.045642	4.212e-20	0.357648	TRUE	3.07559e-13	84.3184
ebi-cfb233-GCST90301977	rs12916	T	C	FALSE	-0.0775822	0.0368056	0.00395004	0.0436304	6.92e-86	0.398905	TRUE	6.33826e-59	385.764
ebi-cfb233-GCST90301977	rs13076933	T	G	FALSE	0.0339999	-0.00958822	0.00473104	0.048809	6.644e-13	0.844263	TRUE	2.17056e-09	51.6468
ebi-cfb233-GCST90301977	rs140798831	T	C	FALSE	0.0440076	0.0246913	0.00434249	0.0462262	3.896e-24	0.593245	TRUE	1.0238e-16	102.702
ebi-cfb233-GCST90301977	rs143424675	T	C	FALSE	0.10043	-0.288841	0.0162888	0.12867	7.022e-10	0.0247799	TRUE	5.53822e-05	38.0145
ebi-cfb233-GCST90301977	rs147711004	A	G	FALSE	0.1449	-0.224655	0.0109795	0.10874	9.087e-40	0.0388302	TRUE	6.59838e-24	174.17
ebi-cfb233-GCST90301977	rs147825223	C	G	TRUE	0.123861	0.0882944	0.0198929	0.110205	4.773e-10	0.423027	TRUE	1.23523e-06	38.7681
ebi-cfb233-GCST90301977	rs148601586	C	G	TRUE	-0.144179	-0.338321	0.0211466	0.40543	9.228e-12	0.404014	TRUE	9.63596e-08	46.4859
ebi-cfb233-GCST90301977	rs1560390	T	C	FALSE	0.0290688	0.0763653	0.00503298	0.059993	7.665e-09	0.203052	TRUE	2.47017e-05	33.3583
ebi-cfb233-GCST90301977	rs1590381	A	T	TRUE	0.0308968	-0.0787153	0.00510708	0.0614179	1.45e-09	0.199971	TRUE	8.78442e-06	36.6
ebi-cfb233-GCST90301977	rs174574	A	C	FALSE	-0.0705602	0.11296	0.00410214	0.043993	2.618e-66	0.0102379	TRUE	8.17055e-40	295.868
ebi-cfb233-GCST90301977	rs1800961	T	C	FALSE	-0.0642908	-0.0721263	0.0113396	0.1047	1.431e-08	0.490895	TRUE	9.08724e-06	32.1444
ebi-cfb233-GCST90301977	rs1801689	A	C	FALSE	-0.0924814	-0.134659	0.0140466	0.215027	4.583e-11	0.531155	TRUE	1.55714e-07	43.3476
ebi-cfb233-GCST90301977	rs185567543	A	T	TRUE	-0.153679	0.267103	0.0252519	0.150488	1.159e-09	0.0759119	TRUE	2.5125e-05	37.0375
ebi-cfb233-GCST90301977	rs1864163	A	G	FALSE	0.0373313	-0.0657495	0.00463039	0.0534131	7.491e-16	0.218337	TRUE	6.53853e-10	64.9997
ebi-cfb233-GCST90301977	rs2126259	T	C	FALSE	-0.0505812	-0.108519	0.00626895	0.0601425	7.115e-16	0.0711738	TRUE	4.16101e-09	65.1011
ebi-cfb233-GCST90301977	rs2244608	A	G	FALSE	-0.0336929	-0.0205548	0.00411153	0.0448437	2.512e-16	0.64669	TRUE	2.09241e-11	67.1536
ebi-cfb233-GCST90301977	rs2255400	A	C	FALSE	0.0261108	0.053496	0.00446158	0.0468103	4.846e-09	0.253111	TRUE	1.35165e-05	34.2501
ebi-cfb233-GCST90301977	rs2255443	T	C	FALSE	0.0225487	-0.0304527	0.00410475	0.0466156	3.944e-08	0.513581	TRUE	1.6519e-05	30.1766
ebi-cfb233-GCST90301977	rs2278426	T	C	FALSE	-0.0644748	0.109613	0.00871341	0.089242	1.367e-13	0.219347	TRUE	1.94439e-08	54.7525
ebi-cfb233-GCST90301977	rs2287997	A	G	FALSE	0.0458657	-0.0291912	0.00487524	0.0550297	5.063e-21	0.595791	TRUE	1.48585e-14	88.5081
ebi-cfb233-GCST90301977	rs2539985	A	T	TRUE	0.0256734	-0.0503522	0.00424521	0.0448029	1.47e-09	0.261072	TRUE	5.98072e-06	36.5737
ebi-cfb233-GCST90301977	rs2569550	T	C	FALSE	-0.0511768	-0.0551731	0.00398251	0.0444779	8.558e-38	0.214805	TRUE	1.49807e-24	165.132
ebi-cfb233-GCST90301977	rs261291	T	C	FALSE	-0.0651496	-0.0456498	0.00408751	0.0445945	3.413e-57	0.305995	TRUE	2.14244e-38	254.042
ebi-cfb233-GCST90301977	rs2618568	A	C	FALSE	-0.0401321	-0.0376662	0.0041714	0.0453039	6.532e-22	0.405741	TRUE	1.26549e-14	92.5597
ebi-cfb233-GCST90301977	rs2740488	A	C	FALSE	0.036826	-0.0194135	0.00462981	0.0544077	1.805e-15	0.72123	TRUE	5.77248e-11	63.2675
ebi-cfb233-GCST90301977	rs28929474	T	C	FALSE	0.108059	0.230815	0.0151719	0.154217	1.061e-12	0.134474	TRUE	1.61018e-07	50.7272
ebi-cfb233-GCST90301977	rs2954021	A	G	FALSE	0.0463038	0.0185961	0.00406661	0.043527	4.891e-30	0.669211	TRUE	4.54265e-21	129.649
ebi-cfb233-GCST90301977	rs35081008	T	C	FALSE	-0.036215	-0.0225711	0.00586708	0.0639896	6.718e-10	0.724291	TRUE	4.59532e-07	38.1008
ebi-cfb233-GCST90301977	rs35135293	T	C	FALSE	-0.0260726	-0.00420743	0.00400437	0.0442351	7.463e-11	0.924223	TRUE	4.60187e-08	42.3938
ebi-cfb233-GCST90301977	rs36012880	T	C	FALSE	-0.0241998	0.0422268	0.00398421	0.0446645	1.248e-09	0.344444	TRUE	3.41506e-06	36.8927
ebi-cfb233-GCST90301977	rs3737810	C	G	TRUE	-0.0774239	-0.0442386	0.00955503	0.0930472	5.364e-16	0.634471	TRUE	3.77612e-11	65.6577
ebi-cfb233-GCST90301977	rs3822858	T	C	FALSE	0.0233693	0.00166415	0.00423299	0.0465891	3.375e-08	0.971506	TRUE	3.18341e-06	30.4787
ebi-cfb233-GCST90301977	rs41279633	T	G	FALSE	0.0510841	-0.035466	0.00540832	0.0538259	3.539e-21	0.509959	TRUE	1.97315e-14	89.2167
ebi-cfb233-GCST90301977	rs4299376	T	G	FALSE	-0.0631072	0.0337072	0.00452928	0.0525869	3.983e-44	0.521534	TRUE	2.03748e-30	194.133
ebi-cfb233-GCST90301977	rs484084	T	C	FALSE	-0.0367628	-0.109013	0.00396653	0.0438487	1.892e-20	0.0129143	TRUE	6.4967e-11	85.9006
ebi-cfb233-GCST90301977	rs4876611	A	G	FALSE	-0.0284223	-0.0242157	0.00439435	0.0470926	9.936e-11	0.607101	TRUE	1.92004e-07	41.8339
ebi-cfb233-GCST90301977	rs4939883	T	C	FALSE	-0.030165	0.0912274	0.00519011	0.0568159	6.172e-09	0.108347	TRUE	4.6695e-05	33.7796
ebi-cfb233-GCST90301977	rs563290	A	G	FALSE	0.12081	0.124956	0.0051109	0.0557214	1.58e-123	0.0249276	TRUE	4.83528e-79	558.739
ebi-cfb233-GCST90301977	rs58542926	T	C	FALSE	-0.111796	0.188697	0.00779249	0.0884307	1.117e-46	0.0328564	TRUE	3.07138e-28	205.828
ebi-cfb233-GCST90301977	rs6058322	A	G	FALSE	0.0322153	0.000913039	0.00568435	0.0646745	1.45e-08	0.988736	TRUE	1.63247e-06	32.119
ebi-cfb233-GCST90301977	rs635634	T	C	FALSE	0.0733385	0.0318628	0.00501054	0.0540423	1.635e-48	0.555465	TRUE	1.26014e-33	214.237
ebi-cfb233-GCST90301977	rs646356	A	T	TRUE	0.0350607	-0.109645	0.00596295	0.0583431	4.109e-09	0.0602019	TRUE	6.78705e-05	34.5715
ebi-cfb233-GCST90301977	rs646776	T	C	FALSE	0.12908	-0.0103995	0.00470487	0.0528905	1.03e-165	0.844122	TRUE	2.88445e-118	752.708
ebi-cfb233-GCST90301977	rs6511720	T	G	FALSE	-0.196825	-0.0951841	0.00642958	0.0721002	1e-200	0.18678	TRUE	3.33473e-140	937.123
ebi-cfb233-GCST90301977	rs653178	T	C	FALSE	0.0315735	0.113434	0.00408039	0.0440973	1.011e-14	0.0101011	TRUE	2.10668e-07	59.8744
ebi-cfb233-GCST90301977	rs662138	C	G	TRUE	-0.03997	-0.0193046	0.00522865	0.0611273	2.099e-14	0.752146	TRUE	2.80918e-10	58.437
ebi-cfb233-GCST90301977	rs6709904	A	G	FALSE	0.0568058	0.0690049	0.00640763	0.0717372	7.627e-19	0.336094	TRUE	2.55865e-12	78.5943
ebi-cfb233-GCST90301977	rs687339	T	C	FALSE	0.0273992	0.0240036	0.00490675	0.0605323	2.351e-08	0.691705	TRUE	6.16759e-06	31.181
ebi-cfb233-GCST90301977	rs6882345	A	G	FALSE	0.0354229	0.0451095	0.00408171	0.0461014	4.012e-18	0.327835	TRUE	8.31909e-12	75.3155
ebi-cfb233-GCST90301977	rs693668	A	G	FALSE	0.0591736	-0.0732558	0.00409703	0.0440661	2.773e-47	0.0964317	TRUE	7.27913e-30	208.601
ebi-cfb233-GCST90301977	rs7254892	A	G	FALSE	-0.481689	0.16014	0.0116141	0.148255	1e-200	0.280068	TRUE	9.84581e-261	1720.12
ebi-cfb233-GCST90301977	rs72838098	C	G	TRUE	-0.051642	0.0688902	0.00781347	0.0836365	3.86e-11	0.410118	TRUE	2.43829e-07	43.6836
ebi-cfb233-GCST90301977	rs73009557	A	G	FALSE	-0.0749207	-0.234331	0.0128539	0.124823	5.588e-09	0.0604756	TRUE	8.10076e-05	33.9731
ebi-cfb233-GCST90301977	rs7534572	C	G	TRUE	-0.0449061	-0.138785	0.00438075	0.0498193	1.174e-24	0.00533998	TRUE	5.80783e-13	105.079
ebi-cfb233-GCST90301977	rs76970536	A	G	FALSE	0.0516692	-0.0176242	0.00685848	0.0679801	4.935e-14	0.795438	TRUE	4.23427e-10	56.7554
ebi-cfb233-GCST90301977	rs77542162	A	G	FALSE	-0.166521	-0.445299	0.016927	0.266437	7.755e-23	0.0946608	TRUE	9.5623e-14	96.778
ebi-cfb233-GCST90301977	rs77960347	A	G	FALSE	-0.157169	0.362207	0.0198531	0.256343	2.441e-15	0.157663	TRUE	2.57164e-09	62.6728
ebi-cfb233-GCST90301977	rs7895472	A	G	FALSE	0.0242073	0.00672346	0.00397149	0.0435053	1.093e-09	0.877181	TRUE	3.73015e-07	37.1523
ebi-cfb233-GCST90301977	rs79598313	T	C	FALSE	0.0992186	-0.2246	0.012807	0.119156	9.391e-15	0.0594415	TRUE	2.65612e-08	60.0198
ebi-cfb233-GCST90301977	rs80094748	A	G	FALSE	0.037453	-0.0444809	0.00560366	0.0652358	2.33e-11	0.495336	TRUE	1.15375e-07	44.6716
ebi-cfb233-GCST90301977	rs80215559	T	C	FALSE	0.0528995	-0.124627	0.008986	0.112539	3.936e-09	0.268114	TRUE	1.0844e-05	34.6553
ebi-cfb233-GCST90301977	rs80254170	A	G	FALSE	-0.0692227	-0.012809	0.00782813	0.0848359	9.334e-19	0.879987	TRUE	1.24735e-13	78.1953
ebi-cfb233-GCST90301977	rs8078686	T	C	FALSE	0.0288209	0.0443664	0.00402376	0.0434611	7.912e-13	0.307336	TRUE	3.26829e-08	51.3038
ebi-cfb233-GCST90301977	rs867772	A	G	FALSE	-0.0294685	-0.061868	0.00438512	0.0480105	1.816e-11	0.197525	TRUE	5.46349e-07	45.1599
ebi-cfb233-GCST90301977	rs9391858	A	G	FALSE	-0.0381334	-0.0550863	0.00534785	0.0522722	9.992e-13	0.291958	TRUE	4.21175e-08	50.8456
ebi-cfb233-GCST90301977	rs9496567	A	G	FALSE	-0.027031	-0.0196573	0.00491763	0.0537366	3.868e-08	0.714508	TRUE	8.08255e-06	30.2145
ebi-cfb233-GCST90301977	rs9869276	A	G	FALSE	-0.0411236	-0.0977473	0.00717148	0.0803625	9.79e-09	0.223859	TRUE	2.52516e-05	32.8826
ebi-cfb233-GCST90301978	rs102275	T	C	FALSE	0.0470117	-0.112741	0.00411937	0.043235	3.627e-30	0.00911696	TRUE	1.19801e-16	130.242
ebi-cfb233-GCST90301978	rs11591147	T	G	FALSE	-0.16965	-0.00555726	0.0144993	0.118657	1.266e-31	0.962645	TRUE	4.72021e-23	136.904
ebi-cfb233-GCST90301978	rs11854242	T	C	FALSE	0.0502148	-0.0780929	0.00456787	0.0543687	4.127e-28	0.150901	TRUE	1.22834e-17	120.847
ebi-cfb233-GCST90301978	rs12702449	A	C	FALSE	0.0229024	-0.0257351	0.00394486	0.0436013	6.412e-09	0.555033	TRUE	4.11528e-06	33.7055
ebi-cfb233-GCST90301978	rs12916	T	C	FALSE	-0.0415273	0.0368056	0.00391047	0.0436304	2.418e-26	0.398905	TRUE	1.24475e-17	112.774
ebi-cfb233-GCST90301978	rs139630820	T	C	FALSE	-0.11743	0.0596824	0.0206293	0.152131	1.253e-08	0.694831	TRUE	3.93779e-06	32.4032
ebi-cfb233-GCST90301978	rs147711004	A	G	FALSE	0.0778703	-0.224655	0.0109699	0.10874	1.261e-12	0.0388302	TRUE	8.78709e-07	50.3894
ebi-cfb233-GCST90301978	rs168622	T	G	FALSE	-0.0304614	0.0637839	0.00405812	0.0456619	6.083e-14	0.162452	TRUE	1.93417e-08	56.3442
ebi-cfb233-GCST90301978	rs1800961	T	C	FALSE	-0.0617543	-0.0721263	0.0112098	0.1047	3.61e-08	0.490895	TRUE	1.6948e-05	30.3485
ebi-cfb233-GCST90301978	rs2126263	A	G	FALSE	0.052565	0.0611055	0.00633125	0.0618307	1.02e-16	0.32302	TRUE	7.55222e-11	68.931
ebi-cfb233-GCST90301978	rs2156552	A	T	TRUE	-0.0329754	0.0964333	0.00530298	0.0568431	5.027e-10	0.0897946	TRUE	1.25662e-05	38.6669
ebi-cfb233-GCST90301978	rs2272296	T	C	FALSE	0.0366163	0.0339333	0.00522022	0.0527173	2.311e-12	0.519781	TRUE	2.13063e-08	49.2006
ebi-cfb233-GCST90301978	rs261290	T	C	FALSE	-0.152748	0.0564167	0.00404004	0.0447574	1e-200	0.207489	TRUE	3.4145e-215	1429.48
ebi-cfb233-GCST90301978	rs28807203	A	C	FALSE	0.0595601	0.0191416	0.00891348	0.0893932	2.357e-11	0.830447	TRUE	2.89484e-08	44.6495
ebi-cfb233-GCST90301978	rs3020575	A	T	TRUE	-0.0465068	-0.0429526	0.00577736	0.0459487	8.291e-16	0.349894	TRUE	2.55464e-10	64.7997
ebi-cfb233-GCST90301978	rs347119	T	C	FALSE	0.0981545	0.109332	0.0117339	0.11667	6.008e-17	0.348702	TRUE	4.41428e-11	69.9744
ebi-cfb233-GCST90301978	rs3747207	A	G	FALSE	-0.0361186	-0.0256129	0.00473111	0.051877	2.271e-14	0.621501	TRUE	5.43907e-10	58.2822
ebi-cfb233-GCST90301978	rs3764261	A	C	FALSE	-0.0377044	0.0477116	0.00416962	0.0482695	1.529e-19	0.322936	TRUE	9.5985e-13	81.7693
ebi-cfb233-GCST90301978	rs4149056	T	C	FALSE	0.0369017	0.149859	0.00538131	0.0556933	7.013e-12	0.0071282	TRUE	1.182e-05	47.0237
ebi-cfb233-GCST90301978	rs4245791	T	C	FALSE	-0.0362053	0.045367	0.00446002	0.0523388	4.749e-16	0.386055	TRUE	1.38715e-10	65.8978
ebi-cfb233-GCST90301978	rs533617	T	C	FALSE	-0.0705065	-0.105034	0.009531	0.0871017	1.387e-13	0.227863	TRUE	1.83195e-08	54.7245
ebi-cfb233-GCST90301978	rs553741	C	G	TRUE	0.0334903	-0.0939463	0.0041008	0.0453953	3.167e-16	0.0384982	TRUE	5.88228e-09	66.6963
ebi-cfb233-GCST90301978	rs56252442	T	G	FALSE	0.0249432	-0.0374275	0.00447316	0.0495492	2.458e-08	0.450033	TRUE	1.53652e-05	31.0939
ebi-cfb233-GCST90301978	rs58542926	T	C	FALSE	-0.0616159	0.188697	0.00770182	0.0884307	1.243e-15	0.0328564	TRUE	1.65404e-08	64.0027
ebi-cfb233-GCST90301978	rs633695	A	G	FALSE	0.132586	0.025792	0.00435602	0.0471117	1e-200	0.584059	TRUE	4.25861e-143	926.436
ebi-cfb233-GCST90301978	rs6511720	T	G	FALSE	-0.0727642	-0.0951841	0.00635781	0.0721002	2.495e-30	0.18678	TRUE	2.37106e-19	130.985
ebi-cfb233-GCST90301978	rs673335	T	C	FALSE	0.0301772	0.0408066	0.00496955	0.0507804	1.26e-09	0.421634	TRUE	2.37979e-06	36.8742
ebi-cfb233-GCST90301978	rs7412	T	C	FALSE	-0.313376	-0.00980387	0.00780429	0.0963104	1e-200	0.91892	TRUE	6.22555e-252	1612.37
ebi-cfb233-GCST90301978	rs75679663	A	C	FALSE	0.129917	-0.256005	0.0167299	0.133034	8.131e-15	0.05431	TRUE	2.74049e-08	60.3034
ebi-cfb233-GCST90301978	rs77303550	T	C	FALSE	0.0371102	0.0241837	0.00493952	0.0553395	5.782e-14	0.662107	TRUE	8.61292e-10	56.4439
ebi-cfb233-GCST90301978	rs77960347	A	G	FALSE	-0.125644	0.362207	0.0194977	0.256343	1.163e-10	0.157663	TRUE	2.48482e-06	41.5259
ebi-cfb233-GCST90301978	rs7924036	T	G	FALSE	0.026526	-0.0183169	0.00391886	0.0434595	1.298e-11	0.673411	TRUE	3.56633e-08	45.8168
ebi-cfb233-GCST90301978	rs7930786	C	G	TRUE	-0.051058	-0.0830034	0.00722892	0.0807673	1.629e-12	0.304098	TRUE	5.37727e-08	49.8862
ebi-cfb233-GCST90301979	rs10020631	A	G	FALSE	0.0334056	0.0474254	0.0050413	0.0507818	3.44e-11	0.350352	TRUE	3.08358e-07	43.9089
ebi-cfb233-GCST90301979	rs10188514	T	C	FALSE	-0.0448826	-0.0350981	0.0042473	0.0458284	4.223e-26	0.443761	TRUE	1.27669e-17	111.669
ebi-cfb233-GCST90301979	rs10252234	T	C	FALSE	0.0297753	0.0422405	0.00469058	0.0519589	2.183e-10	0.416241	TRUE	7.55308e-07	40.2958
ebi-cfb233-GCST90301979	rs10903129	A	G	FALSE	-0.0317151	0.042017	0.00402937	0.0435378	3.519e-15	0.33451	TRUE	7.4574e-10	61.9523
ebi-cfb233-GCST90301979	rs111234557	C	G	TRUE	0.0508955	-0.156501	0.00638772	0.075974	1.616e-15	0.0394049	TRUE	1.54459e-08	63.4845
ebi-cfb233-GCST90301979	rs11136343	A	G	FALSE	-0.0286781	0.0598983	0.00426635	0.0445798	1.793e-11	0.179071	TRUE	6.30525e-07	45.1845
ebi-cfb233-GCST90301979	rs111427795	T	G	FALSE	-0.0580427	-0.0272282	0.00417165	0.0478886	5.237e-44	0.569645	TRUE	1.58209e-30	193.588
ebi-cfb233-GCST90301979	rs11206517	T	G	FALSE	-0.0819811	-0.0234144	0.0103791	0.105085	2.82e-15	0.82368	TRUE	4.90764e-11	62.3885
ebi-cfb233-GCST90301979	rs113743631	A	G	FALSE	0.101099	0.143381	0.0177657	0.211368	1.265e-08	0.497549	TRUE	8.1475e-06	32.3837
ebi-cfb233-GCST90301979	rs11571717	A	G	FALSE	-0.0338188	-0.0653728	0.00479203	0.0518658	1.698e-12	0.207518	TRUE	1.09678e-07	49.8055
ebi-cfb233-GCST90301979	rs11591147	T	G	FALSE	-0.463145	-0.00555726	0.0145605	0.118657	1e-200	0.962645	TRUE	2.63569e-159	1011.77
ebi-cfb233-GCST90301979	rs11601507	A	C	FALSE	0.0539088	0.0936842	0.00732335	0.0805939	1.822e-13	0.245064	TRUE	1.91603e-08	54.1875
ebi-cfb233-GCST90301979	rs116858122	T	C	FALSE	0.0634212	-0.0527046	0.0113448	0.112745	2.266e-08	0.640167	TRUE	7.18073e-06	31.2518
ebi-cfb233-GCST90301979	rs117113213	A	G	FALSE	0.12738	-0.0117413	0.0114418	0.0887365	8.679e-29	0.894734	TRUE	7.88078e-21	123.941
ebi-cfb233-GCST90301979	rs118147862	A	G	FALSE	-0.486442	-0.0634805	0.0108408	0.127968	1e-200	0.619849	TRUE	0	2013.42
ebi-cfb233-GCST90301979	rs118170342	T	C	FALSE	-0.14518	0.0336694	0.0106104	0.109596	1.286e-42	0.758681	TRUE	3.04098e-30	187.219
ebi-cfb233-GCST90301979	rs12620918	T	C	FALSE	-0.0320492	0.0517004	0.00495648	0.056317	1.005e-10	0.358606	TRUE	6.00878e-07	41.8107
ebi-cfb233-GCST90301979	rs12709888	A	G	FALSE	0.129798	0.0869766	0.0199761	0.110058	8.158e-11	0.429363	TRUE	3.66672e-07	42.2195
ebi-cfb233-GCST90301979	rs12914626	T	C	FALSE	-0.0611748	0.041984	0.00436804	0.045642	1.451e-44	0.357648	TRUE	5.55711e-30	196.143
ebi-cfb233-GCST90301979	rs12916	T	C	FALSE	-0.0746703	0.0368056	0.00395284	0.0436304	1.37e-79	0.398905	TRUE	1.57036e-54	356.844
ebi-cfb233-GCST90301979	rs13076933	T	G	FALSE	0.034512	-0.00958822	0.00473451	0.048809	3.112e-13	0.844263	TRUE	1.26598e-09	53.1361
ebi-cfb233-GCST90301979	rs13229619	A	G	FALSE	0.0368475	0.0204831	0.00602501	0.065007	9.61e-10	0.752693	TRUE	5.32199e-07	37.4024
ebi-cfb233-GCST90301979	rs137928795	T	C	FALSE	0.191799	-0.560556	0.0340162	0.688733	1.716e-08	0.415706	TRUE	1.39245e-05	31.7922
ebi-cfb233-GCST90301979	rs143424675	T	C	FALSE	0.112316	-0.288841	0.016308	0.12867	5.69e-12	0.0247799	TRUE	3.43394e-06	47.4335
ebi-cfb233-GCST90301979	rs147711004	A	G	FALSE	0.142679	-0.224655	0.0109841	0.10874	1.401e-38	0.0388302	TRUE	3.89457e-23	168.73
ebi-cfb233-GCST90301979	rs148601586	C	G	TRUE	-0.143153	-0.338321	0.0211861	0.40543	1.41e-11	0.404014	TRUE	1.28017e-07	45.656
ebi-cfb233-GCST90301979	rs1560390	T	C	FALSE	0.0410314	0.0763653	0.00503632	0.059993	3.727e-16	0.203052	TRUE	4.77025e-10	66.3753
ebi-cfb233-GCST90301979	rs174574	A	C	FALSE	-0.0814907	0.11296	0.00410424	0.043993	9.925e-88	0.0102379	TRUE	7.35344e-54	394.231
ebi-cfb233-GCST90301979	rs17561950	A	G	FALSE	0.0220451	-0.0714986	0.00398867	0.0445437	3.259e-08	0.108465	TRUE	0.000127968	30.547
ebi-cfb233-GCST90301979	rs1800961	T	C	FALSE	-0.0642404	-0.0721263	0.0113444	0.1047	1.49e-08	0.490895	TRUE	9.33595e-06	32.0666
ebi-cfb233-GCST90301979	rs1801689	A	C	FALSE	-0.110447	-0.134659	0.0139175	0.215027	2.091e-15	0.531155	TRUE	1.64851e-10	62.9775
ebi-cfb233-GCST90301979	rs185567543	A	T	TRUE	-0.16729	0.267103	0.0252613	0.150488	3.535e-11	0.0759119	TRUE	3.03839e-06	43.8557
ebi-cfb233-GCST90301979	rs2126259	T	C	FALSE	-0.0490433	-0.108519	0.00627242	0.0601425	5.329e-15	0.0711738	TRUE	1.46013e-08	61.1349
ebi-cfb233-GCST90301979	rs219562	A	G	FALSE	-0.0254629	-0.0425974	0.00433412	0.0490082	4.229e-09	0.384743	TRUE	6.29978e-06	34.5155
ebi-cfb233-GCST90301979	rs2239619	A	C	FALSE	0.0232267	-0.0241785	0.0040057	0.0443294	6.694e-09	0.58546	TRUE	3.77956e-06	33.6217
ebi-cfb233-GCST90301979	rs2244608	A	G	FALSE	-0.0361605	-0.0205548	0.00411439	0.0448437	1.512e-18	0.64669	TRUE	5.90571e-13	77.2428
ebi-cfb233-GCST90301979	rs261291	T	C	FALSE	-0.0973914	-0.0456498	0.00408875	0.0445945	2.11e-125	0.305995	TRUE	9.53791e-86	567.361
ebi-cfb233-GCST90301979	rs2618568	A	C	FALSE	-0.0405001	-0.0376662	0.00417371	0.0453039	2.91e-22	0.405741	TRUE	7.28586e-15	94.1603
ebi-cfb233-GCST90301979	rs2642442	T	C	FALSE	0.0294638	0.0522405	0.00438897	0.0479257	1.905e-11	0.2757	TRUE	3.24138e-07	45.0662
ebi-cfb233-GCST90301979	rs2740488	A	C	FALSE	0.0343585	-0.0194135	0.00463332	0.0544077	1.211e-13	0.72123	TRUE	1.1062e-09	54.9899
ebi-cfb233-GCST90301979	rs2803606	T	C	FALSE	0.0306077	0.0510315	0.00453401	0.0479899	1.471e-11	0.28761	TRUE	2.5388e-07	45.5719
ebi-cfb233-GCST90301979	rs28601761	C	G	TRUE	0.0357024	0.0175363	0.0042432	0.044145	3.962e-17	0.691188	TRUE	4.59192e-12	70.7958
ebi-cfb233-GCST90301979	rs28929474	T	C	FALSE	0.113514	0.230815	0.0153058	0.154217	1.204e-13	0.134474	TRUE	4.05059e-08	55.0029
ebi-cfb233-GCST90301979	rs3005923	A	G	FALSE	-0.182175	0.011356	0.0170516	0.139816	1.213e-26	0.935266	TRUE	2.09864e-19	114.142
ebi-cfb233-GCST90301979	rs3184504	T	C	FALSE	-0.0325557	-0.112867	0.00407938	0.0440517	1.457e-15	0.010403	TRUE	6.63901e-08	63.6891
ebi-cfb233-GCST90301979	rs35081008	T	C	FALSE	-0.0342034	-0.0225711	0.00587171	0.0639896	5.707e-09	0.724291	TRUE	2.0532e-06	33.9321
ebi-cfb233-GCST90301979	rs35135293	T	C	FALSE	-0.0238722	-0.00420743	0.00400683	0.0442351	2.555e-09	0.924223	TRUE	5.81083e-07	35.4962
ebi-cfb233-GCST90301979	rs35882350	A	G	FALSE	-0.0250064	0.024001	0.00457058	0.0490341	4.471e-08	0.624505	TRUE	1.21095e-05	29.9336
ebi-cfb233-GCST90301979	rs36012880	T	C	FALSE	-0.0262148	0.0422268	0.0039868	0.0446645	4.852e-11	0.344444	TRUE	3.99985e-07	43.2359
ebi-cfb233-GCST90301979	rs3735687	A	G	FALSE	0.031711	-0.0310227	0.00412993	0.0441425	1.612e-14	0.48219	TRUE	8.66809e-10	58.957
ebi-cfb233-GCST90301979	rs3822858	T	C	FALSE	0.0233089	0.00166415	0.00423566	0.0465891	3.733e-08	0.971506	TRUE	3.42403e-06	30.2832
ebi-cfb233-GCST90301979	rs41279633	T	G	FALSE	0.0457369	-0.035466	0.00541152	0.0538259	2.869e-17	0.509959	TRUE	9.71589e-12	71.4323
ebi-cfb233-GCST90301979	rs4299376	T	G	FALSE	-0.0601188	0.0337072	0.004533	0.0525869	3.821e-40	0.521534	TRUE	1.22417e-27	175.893
ebi-cfb233-GCST90301979	rs4794048	A	C	FALSE	-0.0304436	-0.0191163	0.00391948	0.043492	8.021e-15	0.660274	TRUE	2.19117e-10	60.3302
ebi-cfb233-GCST90301979	rs484084	T	C	FALSE	-0.0362223	-0.109013	0.00396934	0.0438487	7.139e-20	0.0129143	TRUE	1.4462e-10	83.2753
ebi-cfb233-GCST90301979	rs4876611	A	G	FALSE	-0.0299025	-0.0242157	0.00439749	0.0470926	1.047e-11	0.607101	TRUE	4.06136e-08	46.2386
ebi-cfb233-GCST90301979	rs4902813	A	G	FALSE	0.0340742	0.0363251	0.00559838	0.0607536	1.154e-09	0.5499	TRUE	1.30305e-06	37.0447
ebi-cfb233-GCST90301979	rs55730499	T	C	FALSE	0.069581	0.0857578	0.00826352	0.103386	3.757e-17	0.406826	TRUE	2.18095e-11	70.9008
ebi-cfb233-GCST90301979	rs563290	A	G	FALSE	0.133953	0.124956	0.0051136	0.0557214	2.99e-151	0.0249276	TRUE	8.81235e-98	686.204
ebi-cfb233-GCST90301979	rs6058322	A	G	FALSE	0.0337772	0.000913039	0.00568696	0.0646745	2.861e-09	0.988736	TRUE	5.04039e-07	35.2765
ebi-cfb233-GCST90301979	rs62217829	T	C	FALSE	-0.0461793	-0.0767636	0.00827536	0.0856506	2.401e-08	0.370124	TRUE	2.11802e-05	31.1401
ebi-cfb233-GCST90301979	rs635634	T	C	FALSE	0.0731823	0.0318628	0.0050139	0.0540423	2.983e-48	0.555465	TRUE	1.92057e-33	213.04
ebi-cfb233-GCST90301979	rs646356	A	T	TRUE	0.0373838	-0.109645	0.00585707	0.0583431	1.74e-10	0.0602019	TRUE	1.03511e-05	40.7386
ebi-cfb233-GCST90301979	rs646776	T	C	FALSE	0.139441	-0.0103995	0.0047081	0.0528905	8.97e-193	0.844122	TRUE	1.52417e-137	877.179
ebi-cfb233-GCST90301979	rs6511720	T	G	FALSE	-0.197089	-0.0951841	0.00643505	0.0721002	1e-200	0.18678	TRUE	2.4213e-140	938.042
ebi-cfb233-GCST90301979	rs6709904	A	G	FALSE	0.0515778	0.0690049	0.00641315	0.0717372	8.802e-16	0.336094	TRUE	2.91846e-10	64.682
ebi-cfb233-GCST90301979	rs6882345	A	G	FALSE	0.033868	0.0451095	0.00408419	0.0461014	1.109e-16	0.327835	TRUE	7.7194e-11	68.7647
ebi-cfb233-GCST90301979	rs693668	A	G	FALSE	0.0571212	-0.0732558	0.00409968	0.0440661	3.988e-44	0.0964317	TRUE	9.26401e-28	194.131
ebi-cfb233-GCST90301979	rs7254892	A	G	FALSE	-0.498484	0.16014	0.0116312	0.148255	1e-200	0.280068	TRUE	1.73818e-278	1836.77
ebi-cfb233-GCST90301979	rs72836561	T	C	FALSE	-0.0706877	-0.15003	0.012144	0.122235	5.857e-09	0.219677	TRUE	1.86958e-05	33.8817
ebi-cfb233-GCST90301979	rs72838098	C	G	TRUE	-0.0486432	0.0688902	0.00781801	0.0836365	4.91e-10	0.410118	TRUE	1.33701e-06	38.7126
ebi-cfb233-GCST90301979	rs72926966	A	C	FALSE	-0.0255114	-0.0614936	0.00452226	0.04856	1.688e-08	0.20539	TRUE	4.00567e-05	31.8241
ebi-cfb233-GCST90301979	rs73009557	A	G	FALSE	-0.0690217	-0.234331	0.0125511	0.124823	3.814e-08	0.0604756	TRUE	0.000249932	30.2417
ebi-cfb233-GCST90301979	rs73066485	T	G	FALSE	-0.0470312	0.0171694	0.00480466	0.052928	1.26e-22	0.745641	TRUE	4.63409e-16	95.8179
ebi-cfb233-GCST90301979	rs7330899	A	G	FALSE	0.0299622	-0.00164581	0.00464738	0.051268	1.14e-10	0.974391	TRUE	5.17058e-08	41.5652
ebi-cfb233-GCST90301979	rs76970536	A	G	FALSE	0.0493069	-0.0176242	0.00686157	0.0679801	6.674e-13	0.795438	TRUE	2.67132e-09	51.6379
ebi-cfb233-GCST90301979	rs77542162	A	G	FALSE	-0.172336	-0.445299	0.0169461	0.266437	2.707e-24	0.0946608	TRUE	1.09154e-14	103.423
ebi-cfb233-GCST90301979	rs7776156	A	G	FALSE	-0.0327501	-0.0142707	0.00409097	0.043848	1.19e-15	0.744835	TRUE	3.8517e-11	64.0872
ebi-cfb233-GCST90301979	rs77960347	A	G	FALSE	-0.142667	0.362207	0.0196856	0.256343	4.253e-13	0.157663	TRUE	7.05337e-08	52.5227
ebi-cfb233-GCST90301979	rs7895472	A	G	FALSE	0.0253162	0.00672346	0.00397443	0.0435053	1.893e-10	0.877181	TRUE	1.06787e-07	40.5738
ebi-cfb233-GCST90301979	rs7910726	A	G	FALSE	-0.0226875	0.0614131	0.00394789	0.044628	9.098e-09	0.168788	TRUE	3.50063e-05	33.0249
ebi-cfb233-GCST90301979	rs79598313	T	C	FALSE	0.0949121	-0.2246	0.0128155	0.119156	1.301e-13	0.0594415	TRUE	1.3372e-07	54.8495
ebi-cfb233-GCST90301979	rs79920061	A	G	FALSE	-0.0570714	0.146924	0.00871642	0.111837	5.848e-11	0.188935	TRUE	1.236e-06	42.8707
ebi-cfb233-GCST90301979	rs9376092	A	C	FALSE	-0.0245967	0.0314229	0.00448611	0.0458461	4.185e-08	0.493092	TRUE	1.85662e-05	30.0618
ebi-cfb233-GCST90301979	rs9391858	A	G	FALSE	-0.0367457	-0.0550863	0.00534836	0.0522722	6.4e-12	0.291958	TRUE	1.43004e-07	47.2032
ebi-cfb233-GCST90301979	rs9496567	A	G	FALSE	-0.0276335	-0.0196573	0.00492096	0.0537366	1.96e-08	0.714508	TRUE	5.02958e-06	31.5335
ebi-cfb233-GCST90301980	rs10096633	T	C	FALSE	0.138733	0.0310631	0.00604729	0.0729538	1.8e-116	0.67026	TRUE	3.72477e-82	526.305
ebi-cfb233-GCST90301980	rs1024137	T	G	FALSE	-0.0298425	0.0852538	0.00418966	0.0452117	1.057e-12	0.0593417	TRUE	4.81823e-07	50.7356
ebi-cfb233-GCST90301980	rs10455872	A	G	FALSE	-0.14349	-0.080838	0.00828892	0.103064	3.878e-67	0.432839	TRUE	4.75729e-46	299.675
ebi-cfb233-GCST90301980	rs10761772	T	G	FALSE	0.0284605	0.0111259	0.0038574	0.0435441	1.605e-13	0.798329	TRUE	9.62894e-10	54.4374
ebi-cfb233-GCST90301980	rs10774625	A	G	FALSE	-0.0278145	-0.115911	0.00402911	0.0436235	5.078e-12	0.00788206	TRUE	9.09018e-06	47.6566
ebi-cfb233-GCST90301980	rs10863570	T	C	FALSE	-0.0323612	-0.09661	0.00449112	0.0481868	5.779e-13	0.0449728	TRUE	4.65175e-07	51.9206
ebi-cfb233-GCST90301980	rs11057418	C	G	TRUE	-0.0303387	0.00606651	0.00493711	0.0503494	7.995e-10	0.904096	TRUE	2.71129e-07	37.7614
ebi-cfb233-GCST90301980	rs11075253	A	C	FALSE	0.0307404	-0.0576923	0.00438502	0.0483302	2.378e-12	0.232591	TRUE	1.12338e-07	49.1446
ebi-cfb233-GCST90301980	rs111278137	A	G	FALSE	-0.0916856	-0.0536767	0.016216	0.213276	1.567e-08	0.801291	TRUE	3.21101e-06	31.9681
ebi-cfb233-GCST90301980	rs112563428	T	C	FALSE	-0.0363786	0.00581429	0.00603203	0.0558133	1.63e-09	0.917031	TRUE	4.31613e-07	36.3718
ebi-cfb233-GCST90301980	rs11591147	T	G	FALSE	-0.242222	-0.00555726	0.0144923	0.118657	1.04e-62	0.962645	TRUE	2.41329e-45	279.351
ebi-cfb233-GCST90301980	rs116843064	A	G	FALSE	0.217792	-0.0536387	0.0149226	0.133099	3.032e-48	0.68695	TRUE	5.80872e-34	213.008
ebi-cfb233-GCST90301980	rs117733303	A	G	FALSE	-0.125685	-0.0376762	0.0157957	0.206446	1.764e-15	0.855191	TRUE	3.04249e-11	63.3127
ebi-cfb233-GCST90301980	rs12212146	T	C	FALSE	0.056598	-0.099183	0.00834902	0.0915251	1.21e-11	0.278511	TRUE	2.36586e-07	45.9549
ebi-cfb233-GCST90301980	rs1260326	T	C	FALSE	-0.0734624	-0.00132901	0.00399696	0.0455973	1.915e-75	0.976747	TRUE	1.56214e-54	337.808
ebi-cfb233-GCST90301980	rs1265075	A	C	FALSE	-0.0492481	-0.108526	0.00706008	0.0661394	3.046e-12	0.100825	TRUE	4.68892e-07	48.6586
ebi-cfb233-GCST90301980	rs12916	T	C	FALSE	-0.0298174	0.0368056	0.00391654	0.0436304	2.674e-14	0.398905	TRUE	1.94622e-09	57.961
ebi-cfb233-GCST90301980	rs13240065	A	G	FALSE	0.093052	0.0131322	0.00585239	0.0647166	6.355e-57	0.839199	TRUE	1.03485e-40	252.804
ebi-cfb233-GCST90301980	rs13389219	T	C	FALSE	0.0375502	0.0139462	0.00406788	0.0455397	2.684e-20	0.75942	TRUE	1.88962e-14	85.2095
ebi-cfb233-GCST90301980	rs138430	T	C	FALSE	0.0223594	0.0123696	0.00406249	0.0448989	3.716e-08	0.782932	TRUE	6.27351e-06	30.2924
ebi-cfb233-GCST90301980	rs139974673	T	C	FALSE	0.127019	-0.083932	0.014691	0.298175	5.331e-18	0.778338	TRUE	7.195e-13	74.7542
ebi-cfb233-GCST90301980	rs141469619	A	G	FALSE	0.212964	0.568426	0.0244682	0.336261	3.212e-18	0.0909452	TRUE	9.40528e-11	75.7543
ebi-cfb233-GCST90301980	rs141522237	A	G	FALSE	0.104215	-0.164863	0.0170274	0.164389	9.331e-10	0.315918	TRUE	3.27112e-06	37.4599
ebi-cfb233-GCST90301980	rs147711004	A	G	FALSE	0.0672084	-0.224655	0.0111034	0.10874	1.422e-09	0.0388302	TRUE	5.54898e-05	36.6381
ebi-cfb233-GCST90301980	rs17248776	C	G	TRUE	-0.0711098	-0.0421537	0.0063312	0.0720203	2.851e-29	0.558344	TRUE	3.4388e-20	126.15
ebi-cfb233-GCST90301980	rs17380788	A	G	FALSE	0.0425242	0.0429499	0.0076022	0.092862	2.223e-08	0.643714	TRUE	6.99899e-06	31.2891
ebi-cfb233-GCST90301980	rs174574	A	C	FALSE	-0.086529	0.11296	0.00406584	0.043993	1.67e-100	0.0102379	TRUE	2.62095e-62	452.92
ebi-cfb233-GCST90301980	rs17561950	A	G	FALSE	0.0237771	-0.0714986	0.00391431	0.0445437	1.244e-09	0.108465	TRUE	1.75357e-05	36.8984
ebi-cfb233-GCST90301980	rs17605615	A	G	FALSE	-0.0314057	0.0044941	0.00410312	0.0446034	1.947e-14	0.919744	TRUE	1.26442e-10	58.5854
ebi-cfb233-GCST90301980	rs183130	T	C	FALSE	0.116223	0.0439123	0.00418456	0.0482804	8.89e-170	0.363073	TRUE	2.44395e-117	771.407
ebi-cfb233-GCST90301980	rs2296558	T	C	FALSE	0.0265744	0.0339529	0.00402478	0.0452974	4.037e-11	0.453523	TRUE	2.03496e-07	43.5957
ebi-cfb233-GCST90301980	rs2618566	T	G	FALSE	-0.0247319	-0.0289597	0.00420581	0.0467772	4.092e-09	0.535852	TRUE	3.26353e-06	34.5794
ebi-cfb233-GCST90301980	rs2792735	A	G	FALSE	-0.0291606	-0.0504811	0.00440318	0.0462543	3.529e-11	0.275104	TRUE	4.868e-07	43.8591
ebi-cfb233-GCST90301980	rs28807203	A	C	FALSE	0.0709344	0.0191416	0.00892174	0.0893932	1.854e-15	0.830447	TRUE	3.53274e-11	63.2143
ebi-cfb233-GCST90301980	rs2954021	A	G	FALSE	-0.0480142	0.0185961	0.00391857	0.043527	1.619e-34	0.669211	TRUE	3.20668e-24	150.136
ebi-cfb233-GCST90301980	rs4631704	T	C	FALSE	0.027567	0.0416636	0.00399083	0.043685	4.93e-12	0.340221	TRUE	8.99389e-08	47.7147
ebi-cfb233-GCST90301980	rs4722551	T	C	FALSE	-0.0479541	-0.00853338	0.00521394	0.0536526	3.671e-20	0.87363	TRUE	1.28171e-14	84.5902
ebi-cfb233-GCST90301980	rs481069	A	G	FALSE	0.0649664	0.144612	0.0056465	0.0629899	1.236e-30	0.021687	TRUE	1.49062e-17	132.379
ebi-cfb233-GCST90301980	rs4841133	A	G	FALSE	-0.0532933	-0.079428	0.00647719	0.0623447	1.906e-16	0.202659	TRUE	3.08818e-10	67.6974
ebi-cfb233-GCST90301980	rs508049	T	C	FALSE	-0.048146	-0.0429411	0.00860377	0.0757284	2.195e-08	0.570686	TRUE	8.99127e-06	31.3143
ebi-cfb233-GCST90301980	rs59347135	C	G	TRUE	0.0663636	-0.0294728	0.00966459	0.111289	6.572e-12	0.791139	TRUE	1.36936e-08	47.1512
ebi-cfb233-GCST90301980	rs6065904	A	G	FALSE	-0.0545068	-0.0202284	0.00468718	0.052088	2.939e-31	0.697757	TRUE	5.14414e-22	135.231
ebi-cfb233-GCST90301980	rs61965607	C	G	TRUE	0.0306699	-0.0014587	0.00467447	0.0513398	5.34e-11	0.977333	TRUE	2.95793e-08	43.0486
ebi-cfb233-GCST90301980	rs635634	T	C	FALSE	0.0340331	0.0318628	0.00496514	0.0540423	7.16e-12	0.555465	TRUE	3.92227e-08	46.983
ebi-cfb233-GCST90301980	rs646776	T	C	FALSE	0.0805018	-0.0103995	0.00466369	0.0528905	9.188e-67	0.844122	TRUE	9.60877e-48	297.955
ebi-cfb233-GCST90301980	rs6576127	T	C	FALSE	0.0323298	-0.0481468	0.00564018	0.0461367	9.922e-09	0.296686	TRUE	1.68985e-05	32.8565
ebi-cfb233-GCST90301980	rs704	A	G	FALSE	0.0230981	-0.0484985	0.00400752	0.0439261	8.229e-09	0.269552	TRUE	1.73105e-05	33.2202
ebi-cfb233-GCST90301980	rs7112577	C	G	TRUE	-0.0815732	0.0512168	0.0101998	0.0911689	1.269e-15	0.574267	TRUE	9.32723e-11	63.9608
ebi-cfb233-GCST90301980	rs7120957	A	G	FALSE	-0.0352894	0.0489499	0.00405735	0.0443431	3.388e-18	0.269642	TRUE	1.18031e-11	75.6491
ebi-cfb233-GCST90301980	rs72836561	T	C	FALSE	-0.147976	-0.15003	0.0120208	0.122235	7.999e-35	0.219677	TRUE	1.41967e-22	151.537
ebi-cfb233-GCST90301980	rs7412	T	C	FALSE	-0.372864	-0.00980387	0.00782277	0.0963104	1e-200	0.91892	TRUE	0	2271.85
ebi-cfb233-GCST90301980	rs7534572	C	G	TRUE	0.033315	-0.138785	0.00447462	0.0498193	9.671e-14	0.00533998	TRUE	1.37554e-06	55.4329
ebi-cfb233-GCST90301980	rs7551981	T	G	FALSE	0.0250809	-0.0427356	0.00397561	0.0438168	2.814e-10	0.329399	TRUE	1.38514e-06	39.7996
ebi-cfb233-GCST90301980	rs78058190	A	G	FALSE	-0.0590296	-0.024704	0.0100277	0.0794088	3.941e-09	0.755725	TRUE	1.41887e-06	34.6524
ebi-cfb233-GCST90301980	rs80123226	A	T	TRUE	-0.0296417	-0.0550793	0.0042689	0.0458785	3.821e-12	0.229927	TRUE	1.55914e-07	48.2143
ebi-cfb233-GCST90301980	rs964184	C	G	TRUE	0.172275	-0.0317377	0.00547447	0.0616551	1e-200	0.60672	TRUE	4.14709e-153	990.289
ebi-cfb233-GCST90301980	rs9686661	T	C	FALSE	-0.0352045	-0.0156171	0.00517205	0.0640146	9.987e-12	0.80726	TRUE	1.72595e-08	46.3309
ebi-cfb233-GCST90301980	rs9905583	T	C	FALSE	0.023866	0.0146935	0.00387691	0.0435048	7.464e-10	0.735556	TRUE	4.74539e-07	37.8955
ebi-cfb233-GCST90301980	rs998584	A	C	FALSE	-0.0318855	-0.059476	0.00406326	0.0437798	4.251e-15	0.174297	TRUE	3.08454e-09	61.58
ebi-cfb233-GCST90301981	rs10177080	A	G	FALSE	-0.0251942	-0.034652	0.00410117	0.0435481	8.089e-10	0.426197	TRUE	1.73312e-06	37.7385
ebi-cfb233-GCST90301981	rs10283206	T	C	FALSE	0.0281914	-0.016184	0.00486552	0.051396	6.869e-09	0.752847	TRUE	2.11684e-06	33.5717
ebi-cfb233-GCST90301981	rs1077834	T	C	FALSE	-0.115334	-0.00470387	0.00463317	0.0498075	8.82e-137	0.924759	TRUE	3.79566e-98	619.67
ebi-cfb233-GCST90301981	rs111234557	C	G	TRUE	0.0650744	-0.156501	0.00638667	0.075974	2.218e-24	0.0394049	TRUE	4.76719e-14	103.818
ebi-cfb233-GCST90301981	rs11136343	A	G	FALSE	-0.0265839	0.0598983	0.0042657	0.0445798	4.605e-10	0.179071	TRUE	4.95795e-06	38.8379
ebi-cfb233-GCST90301981	rs1117816	A	C	FALSE	-0.0362704	-0.0533046	0.00497788	0.0508418	3.186e-13	0.294436	TRUE	1.94864e-08	53.0903
ebi-cfb233-GCST90301981	rs113743631	A	G	FALSE	0.097402	0.143381	0.0177489	0.211368	4.07e-08	0.497549	TRUE	1.79179e-05	30.1156
ebi-cfb233-GCST90301981	rs11571717	A	G	FALSE	-0.034288	-0.0653728	0.00479122	0.0518658	8.281e-13	0.207518	TRUE	6.89524e-08	51.2143
ebi-cfb233-GCST90301981	rs11591147	T	G	FALSE	-0.454683	-0.00555726	0.0145529	0.118657	1e-200	0.962645	TRUE	8.89285e-154	976.157
ebi-cfb233-GCST90301981	rs11601507	A	C	FALSE	0.0545485	0.0936842	0.00732264	0.0805939	9.385e-14	0.245064	TRUE	1.24079e-08	55.4918
ebi-cfb233-GCST90301981	rs117113213	A	G	FALSE	0.137146	-0.0117413	0.0114343	0.0887365	3.808e-33	0.894734	TRUE	6.07113e-24	143.862
ebi-cfb233-GCST90301981	rs118147862	A	G	FALSE	-0.457287	-0.0634805	0.0108389	0.127968	1e-200	0.619849	TRUE	1.37191e-274	1779.93
ebi-cfb233-GCST90301981	rs118170342	T	C	FALSE	-0.151259	0.0336694	0.0106099	0.109596	4.093e-46	0.758681	TRUE	1.00886e-32	203.244
ebi-cfb233-GCST90301981	rs12916	T	C	FALSE	-0.0751674	0.0368056	0.00395223	0.0436304	1.188e-80	0.398905	TRUE	2.85139e-55	361.722
ebi-cfb233-GCST90301981	rs13076933	T	G	FALSE	0.0333369	-0.00958822	0.00473391	0.048809	1.893e-12	0.844263	TRUE	4.56881e-09	49.592
ebi-cfb233-GCST90301981	rs140798831	T	C	FALSE	0.0480703	0.0246913	0.00434464	0.0462262	1.87e-28	0.593245	TRUE	9.9283e-20	122.418
ebi-cfb233-GCST90301981	rs143424675	T	C	FALSE	0.1081	-0.288841	0.0162848	0.12867	3.178e-11	0.0247799	TRUE	9.3386e-06	44.064
ebi-cfb233-GCST90301981	rs147711004	A	G	FALSE	0.142642	-0.224655	0.0109863	0.10874	1.515e-38	0.0388302	TRUE	4.09637e-23	168.575
ebi-cfb233-GCST90301981	rs147825223	C	G	TRUE	0.123912	0.0882944	0.0198837	0.110205	4.61e-10	0.423027	TRUE	1.20688e-06	38.8357
ebi-cfb233-GCST90301981	rs148601586	C	G	TRUE	-0.140107	-0.338321	0.0211546	0.40543	3.519e-11	0.404014	TRUE	2.36328e-07	43.8644
ebi-cfb233-GCST90301981	rs1590381	A	T	TRUE	0.0313203	-0.0787153	0.00510972	0.0614179	8.813e-10	0.199971	TRUE	6.40123e-06	37.5714
ebi-cfb233-GCST90301981	rs174574	A	C	FALSE	-0.0667746	0.11296	0.00410412	0.043993	1.609e-59	0.0102379	TRUE	2.09782e-35	264.717
ebi-cfb233-GCST90301981	rs1801689	A	C	FALSE	-0.103502	-0.134659	0.0139075	0.215027	9.902e-14	0.531155	TRUE	2.33232e-09	55.3863
ebi-cfb233-GCST90301981	rs185567543	A	T	TRUE	-0.169897	0.267103	0.025245	0.150488	1.697e-11	0.0759119	TRUE	1.94229e-06	45.292
ebi-cfb233-GCST90301981	rs1864163	A	G	FALSE	0.0349603	-0.0657495	0.00463306	0.0534131	4.494e-14	0.218337	TRUE	9.50058e-09	56.9396
ebi-cfb233-GCST90301981	rs2043085	T	C	FALSE	0.0976531	-0.00132804	0.00408171	0.0440023	1.7e-126	0.975922	TRUE	4.24807e-91	572.385
ebi-cfb233-GCST90301981	rs2126259	T	C	FALSE	-0.0444421	-0.108519	0.00632347	0.0601425	2.093e-12	0.0711738	TRUE	5.84415e-07	49.3944
ebi-cfb233-GCST90301981	rs219562	A	G	FALSE	-0.0265332	-0.0425974	0.00441441	0.0490082	1.848e-09	0.384743	TRUE	3.63984e-06	36.1272
ebi-cfb233-GCST90301981	rs2239619	A	C	FALSE	0.0221402	-0.0241785	0.00400539	0.0443294	3.246e-08	0.58546	TRUE	1.11432e-05	30.5544
ebi-cfb233-GCST90301981	rs2244608	A	G	FALSE	-0.0368287	-0.0205548	0.00411365	0.0448437	3.466e-19	0.64669	TRUE	2.11097e-13	80.1527
ebi-cfb233-GCST90301981	rs2287997	A	G	FALSE	0.0476075	-0.0291912	0.00487722	0.0550297	1.652e-22	0.595791	TRUE	1.37131e-15	95.2809
ebi-cfb233-GCST90301981	rs2539985	A	T	TRUE	0.0261748	-0.0503522	0.00424542	0.0448029	7.03e-10	0.261072	TRUE	3.71246e-06	38.0124
ebi-cfb233-GCST90301981	rs2618568	A	C	FALSE	-0.0395604	-0.0376662	0.00417371	0.0453039	2.581e-21	0.405741	TRUE	3.23119e-14	89.8413
ebi-cfb233-GCST90301981	rs2740488	A	C	FALSE	0.0365243	-0.0194135	0.00463285	0.0544077	3.176e-15	0.72123	TRUE	8.58672e-11	62.1538
ebi-cfb233-GCST90301981	rs2803606	T	C	FALSE	0.0256945	0.0510315	0.00453323	0.0479899	1.444e-08	0.28761	TRUE	2.25919e-05	32.1266
ebi-cfb233-GCST90301981	rs28929474	T	C	FALSE	0.112693	0.230815	0.0151721	0.154217	1.105e-13	0.134474	TRUE	3.83698e-08	55.1705
ebi-cfb233-GCST90301981	rs2954021	A	G	FALSE	0.0509657	0.0185961	0.00406855	0.043527	5.331e-36	0.669211	TRUE	2.90085e-25	156.919
ebi-cfb233-GCST90301981	rs3184504	T	C	FALSE	-0.0298222	-0.112867	0.00407868	0.0440517	2.637e-13	0.010403	TRUE	1.33748e-06	53.4613
ebi-cfb233-GCST90301981	rs3185010	A	G	FALSE	0.0602359	0.00292966	0.00423541	0.0479774	6.694e-46	0.951309	TRUE	2.96592e-33	202.265
ebi-cfb233-GCST90301981	rs35081008	T	C	FALSE	-0.0351823	-0.0225711	0.00587084	0.0639896	2.064e-09	0.724291	TRUE	1.00789e-06	35.9125
ebi-cfb233-GCST90301981	rs35135293	T	C	FALSE	-0.0262473	-0.00420743	0.00400633	0.0442351	5.697e-11	0.924223	TRUE	3.79166e-08	42.9218
ebi-cfb233-GCST90301981	rs36012880	T	C	FALSE	-0.0247007	0.0422268	0.00398657	0.0446645	5.792e-10	0.344444	TRUE	2.05922e-06	38.3902
ebi-cfb233-GCST90301981	rs3737810	C	G	TRUE	-0.0805707	-0.0442386	0.00956029	0.0930472	3.527e-17	0.634471	TRUE	5.67171e-12	71.0253
ebi-cfb233-GCST90301981	rs3822858	T	C	FALSE	0.024186	0.00166415	0.00423507	0.0465891	1.124e-08	0.971506	TRUE	1.43781e-06	32.6141
ebi-cfb233-GCST90301981	rs41279633	T	G	FALSE	0.0499177	-0.035466	0.00541082	0.0538259	2.822e-20	0.509959	TRUE	8.262e-14	85.1104
ebi-cfb233-GCST90301981	rs4299376	T	G	FALSE	-0.061061	0.0337072	0.00453218	0.0525869	2.262e-41	0.521534	TRUE	1.70407e-28	181.516
ebi-cfb233-GCST90301981	rs4794048	A	C	FALSE	-0.0276665	-0.0191163	0.00392025	0.043492	1.697e-12	0.660274	TRUE	9.14291e-09	49.8059
ebi-cfb233-GCST90301981	rs484084	T	C	FALSE	-0.0368637	-0.109013	0.00396869	0.0438487	1.563e-20	0.0129143	TRUE	5.78875e-11	86.2786
ebi-cfb233-GCST90301981	rs4876611	A	G	FALSE	-0.0312637	-0.0242157	0.00439689	0.0470926	1.157e-12	0.607101	TRUE	8.85984e-09	50.5581
ebi-cfb233-GCST90301981	rs4902813	A	G	FALSE	0.0323461	0.0363251	0.00559735	0.0607536	7.522e-09	0.5499	TRUE	4.67927e-06	33.3948
ebi-cfb233-GCST90301981	rs563290	A	G	FALSE	0.131294	0.124956	0.00511271	0.0557214	1.96e-145	0.0249276	TRUE	7.67729e-94	659.454
ebi-cfb233-GCST90301981	rs6124297	A	C	FALSE	-0.025482	-0.00398642	0.00435774	0.0459622	4.989e-09	0.930884	TRUE	9.18384e-07	34.1935
ebi-cfb233-GCST90301981	rs635634	T	C	FALSE	0.0728844	0.0318628	0.00501338	0.0540423	6.962e-48	0.555465	TRUE	3.47739e-33	211.353
ebi-cfb233-GCST90301981	rs646356	A	T	TRUE	0.0358089	-0.109645	0.00596407	0.0583431	1.924e-09	0.0602019	TRUE	4.33286e-05	36.0492
ebi-cfb233-GCST90301981	rs646776	T	C	FALSE	0.133904	-0.0103995	0.00470735	0.0528905	5.51e-178	0.844122	TRUE	5.20272e-127	809.158
ebi-cfb233-GCST90301981	rs6699113	T	C	FALSE	0.0317183	-0.0417275	0.00404546	0.0435391	4.488e-15	0.337866	TRUE	8.58174e-10	61.4731
ebi-cfb233-GCST90301981	rs6709904	A	G	FALSE	0.0545695	0.0690049	0.00641138	0.0717372	1.719e-17	0.336094	TRUE	2.08148e-11	72.4429
ebi-cfb233-GCST90301981	rs687339	T	C	FALSE	0.0299062	0.0240036	0.0049098	0.0605323	1.121e-09	0.691705	TRUE	7.41328e-07	37.1019
ebi-cfb233-GCST90301981	rs6882345	A	G	FALSE	0.037963	0.0451095	0.00408403	0.0461014	1.466e-20	0.327835	TRUE	1.90079e-13	86.4058
ebi-cfb233-GCST90301981	rs693668	A	G	FALSE	0.0565076	-0.0732558	0.00409918	0.0440661	3.133e-43	0.0964317	TRUE	3.65173e-27	190.029
ebi-cfb233-GCST90301981	rs7250778	A	G	FALSE	0.0238831	-0.0380547	0.00399367	0.0437064	2.228e-09	0.383923	TRUE	4.13567e-06	35.7633
ebi-cfb233-GCST90301981	rs7254892	A	G	FALSE	-0.464625	0.16014	0.0116234	0.148255	1e-200	0.280068	TRUE	3.97704e-242	1597.87
ebi-cfb233-GCST90301981	rs72838098	C	G	TRUE	-0.0507563	0.0688902	0.007817	0.0836365	8.411e-11	0.410118	TRUE	4.10852e-07	42.1598
ebi-cfb233-GCST90301981	rs73015024	T	G	FALSE	-0.196742	-0.100136	0.00642976	0.0723037	1e-200	0.166071	TRUE	1.065e-139	936.279
ebi-cfb233-GCST90301981	rs73066485	T	G	FALSE	-0.0491275	0.0171694	0.00480412	0.052928	1.515e-24	0.745641	TRUE	2.04445e-17	104.573
ebi-cfb233-GCST90301981	rs7330899	A	G	FALSE	0.0257631	-0.00164581	0.0046463	0.051268	2.942e-08	0.974391	TRUE	2.85536e-06	30.7454
ebi-cfb233-GCST90301981	rs7534572	C	G	TRUE	-0.0457127	-0.138785	0.0043814	0.0498193	1.746e-25	0.00533998	TRUE	1.84549e-13	108.855
ebi-cfb233-GCST90301981	rs75488469	A	G	FALSE	-0.0429352	0.0444761	0.00559586	0.0652358	1.685e-14	0.495381	TRUE	8.32902e-10	58.8698
ebi-cfb233-GCST90301981	rs77542162	A	G	FALSE	-0.167585	-0.445299	0.0169314	0.266437	4.252e-23	0.0946608	TRUE	6.48569e-14	97.968
ebi-cfb233-GCST90301981	rs7776156	A	G	FALSE	-0.0324261	-0.0142707	0.00409042	0.043848	2.239e-15	0.744835	TRUE	6.01023e-11	62.8423
ebi-cfb233-GCST90301981	rs77960347	A	G	FALSE	-0.143423	0.362207	0.019855	0.256343	5.066e-13	0.157663	TRUE	7.88729e-08	52.179
ebi-cfb233-GCST90301981	rs78689694	C	G	TRUE	0.0405428	-0.0283739	0.00560911	0.0624487	4.9e-13	0.649573	TRUE	4.03757e-09	52.2444
ebi-cfb233-GCST90301981	rs7915165	A	G	FALSE	0.0221743	-0.0591636	0.00393047	0.0444024	1.684e-08	0.182715	TRUE	4.65432e-05	31.828
ebi-cfb233-GCST90301981	rs79598313	T	C	FALSE	0.103698	-0.2246	0.0128069	0.119156	5.631e-16	0.0594415	TRUE	4.65552e-09	65.5622
ebi-cfb233-GCST90301981	rs80215559	T	C	FALSE	0.0531871	-0.124627	0.00899093	0.112539	3.306e-09	0.268114	TRUE	9.68941e-06	34.9948
ebi-cfb233-GCST90301981	rs867772	A	G	FALSE	-0.0260675	-0.061868	0.00438777	0.0480105	2.834e-09	0.197525	TRUE	1.36648e-05	35.2948
ebi-cfb233-GCST90301981	rs9376092	A	C	FALSE	-0.0250111	0.0314229	0.00448561	0.0458461	2.463e-08	0.493092	TRUE	1.2991e-05	31.0902
ebi-cfb233-GCST90301981	rs9391858	A	G	FALSE	-0.041059	-0.0550863	0.00534965	0.0522722	1.653e-14	0.291958	TRUE	2.79881e-09	58.907
ebi-cfb233-GCST90301981	rs9496567	A	G	FALSE	-0.0288602	-0.0196573	0.00492057	0.0537366	4.486e-09	0.714508	TRUE	1.79595e-06	34.4006
ebi-cfb233-GCST90301981	rs964184	C	G	TRUE	-0.0497803	-0.0317377	0.00567035	0.0616551	1.649e-18	0.60672	TRUE	7.81029e-13	77.0718
ebi-cfb233-GCST90301981	rs9869276	A	G	FALSE	-0.0399487	-0.0977473	0.00705638	0.0803625	1.502e-08	0.223859	TRUE	3.31438e-05	32.051
ebi-cfb233-GCST90301982	rs10177080	A	G	FALSE	-0.0252358	-0.034652	0.00410122	0.0435481	7.592e-10	0.426197	TRUE	1.66101e-06	37.8623
ebi-cfb233-GCST90301982	rs10283206	T	C	FALSE	0.0283596	-0.016184	0.00486548	0.051396	5.585e-09	0.752847	TRUE	1.83065e-06	33.9741
ebi-cfb233-GCST90301982	rs1077834	T	C	FALSE	-0.125219	-0.00470387	0.00463301	0.0498075	7.02e-161	0.924759	TRUE	2.31237e-115	730.487
ebi-cfb233-GCST90301982	rs1117816	A	C	FALSE	-0.036842	-0.0533046	0.0049778	0.0508418	1.349e-13	0.294436	TRUE	1.10433e-08	54.7786
ebi-cfb233-GCST90301982	rs11571725	A	G	FALSE	0.0342953	0.0626866	0.00479639	0.0519131	8.663e-13	0.227229	TRUE	6.06964e-08	51.126
ebi-cfb233-GCST90301982	rs11591147	T	G	FALSE	-0.447903	-0.00555726	0.0145539	0.118657	1e-200	0.962645	TRUE	2.85168e-149	947.131
ebi-cfb233-GCST90301982	rs11601507	A	C	FALSE	0.0546661	0.0936842	0.00732295	0.0805939	8.328e-14	0.245064	TRUE	1.14738e-08	55.7267
ebi-cfb233-GCST90301982	rs117113213	A	G	FALSE	0.138044	-0.0117413	0.0114333	0.0887365	1.451e-33	0.894734	TRUE	3.04729e-24	145.779
ebi-cfb233-GCST90301982	rs118147862	A	G	FALSE	-0.443012	-0.0634805	0.0108405	0.127968	1e-200	0.619849	TRUE	1.02608e-257	1670.04
ebi-cfb233-GCST90301982	rs118170342	T	C	FALSE	-0.150814	0.0336694	0.0106109	0.109596	7.602e-46	0.758681	TRUE	1.56483e-32	202.011
ebi-cfb233-GCST90301982	rs12916	T	C	FALSE	-0.0741868	0.0368056	0.00395234	0.0436304	1.321e-78	0.398905	TRUE	7.62492e-54	352.325
ebi-cfb233-GCST90301982	rs13076933	T	G	FALSE	0.0325908	-0.00958822	0.00473426	0.048809	5.818e-12	0.844263	TRUE	1.01495e-08	47.39
ebi-cfb233-GCST90301982	rs140798831	T	C	FALSE	0.0489607	0.0246913	0.00434486	0.0462262	1.874e-29	0.593245	TRUE	1.99123e-20	126.982
ebi-cfb233-GCST90301982	rs143424675	T	C	FALSE	0.108066	-0.288841	0.0162865	0.12867	3.239e-11	0.0247799	TRUE	9.44128e-06	44.0271
ebi-cfb233-GCST90301982	rs147711004	A	G	FALSE	0.139949	-0.224655	0.0109877	0.10874	3.685e-37	0.0388302	TRUE	3.23866e-22	162.23
ebi-cfb233-GCST90301982	rs147825223	C	G	TRUE	0.121926	0.0882944	0.0198812	0.110205	8.638e-10	0.423027	TRUE	1.83716e-06	37.6106
ebi-cfb233-GCST90301982	rs148601586	C	G	TRUE	-0.135892	-0.338321	0.0211535	0.40543	1.327e-10	0.404014	TRUE	5.74185e-07	41.269
ebi-cfb233-GCST90301982	rs1532085	A	G	FALSE	0.104678	-0.00395129	0.00407798	0.0439688	2.58e-145	0.928394	TRUE	2.87935e-104	658.909
ebi-cfb233-GCST90301982	rs1590381	A	T	TRUE	0.0314763	-0.0787153	0.00511	0.0614179	7.286e-10	0.199971	TRUE	5.67196e-06	37.9424
ebi-cfb233-GCST90301982	rs174574	A	C	FALSE	-0.0631964	0.11296	0.00410438	0.043993	1.706e-53	0.0102379	TRUE	1.63693e-31	237.077
ebi-cfb233-GCST90301982	rs17509575	T	C	FALSE	-0.0497448	0.0129149	0.00775106	0.0817263	1.383e-10	0.874436	TRUE	8.62025e-08	41.1883
ebi-cfb233-GCST90301982	rs1801689	A	C	FALSE	-0.104937	-0.134659	0.0139094	0.215027	4.547e-14	0.531155	TRUE	1.36723e-09	56.9166
ebi-cfb233-GCST90301982	rs185567543	A	T	TRUE	-0.171155	0.267103	0.0252402	0.150488	1.193e-11	0.0759119	TRUE	1.56605e-06	45.9823
ebi-cfb233-GCST90301982	rs1864163	A	G	FALSE	0.0380424	-0.0657495	0.0046333	0.0534131	2.2e-16	0.218337	TRUE	2.92724e-10	67.4147
ebi-cfb233-GCST90301982	rs2126259	T	C	FALSE	-0.041501	-0.108519	0.00632362	0.0601425	5.279e-11	0.0711738	TRUE	4.18148e-06	43.0711
ebi-cfb233-GCST90301982	rs2244608	A	G	FALSE	-0.036966	-0.0205548	0.00411373	0.0448437	2.564e-19	0.64669	TRUE	1.71021e-13	80.7482
ebi-cfb233-GCST90301982	rs2278426	T	C	FALSE	-0.0598368	0.109613	0.00871681	0.089242	6.671e-12	0.219347	TRUE	2.42138e-07	47.1218
ebi-cfb233-GCST90301982	rs2287997	A	G	FALSE	0.0473791	-0.0291912	0.00487752	0.0550297	2.634e-22	0.595791	TRUE	1.89789e-15	94.3572
ebi-cfb233-GCST90301982	rs2539985	A	T	TRUE	0.0261523	-0.0503522	0.0042453	0.0448029	7.261e-10	0.261072	TRUE	3.79108e-06	37.9492
ebi-cfb233-GCST90301982	rs2569550	T	C	FALSE	-0.0507505	-0.0551731	0.00398486	0.0444779	3.738e-37	0.214805	TRUE	4.05848e-24	162.202
ebi-cfb233-GCST90301982	rs2618568	A	C	FALSE	-0.038704	-0.0376662	0.00417382	0.0453039	1.809e-20	0.405741	TRUE	1.21891e-13	85.9894
ebi-cfb233-GCST90301982	rs2740488	A	C	FALSE	0.0365138	-0.0194135	0.00463327	0.0544077	3.253e-15	0.72123	TRUE	8.73163e-11	62.1069
ebi-cfb233-GCST90301982	rs28929474	T	C	FALSE	0.113794	0.230815	0.0151716	0.154217	6.36e-14	0.134474	TRUE	2.70014e-08	56.2568
ebi-cfb233-GCST90301982	rs2954021	A	G	FALSE	0.0545386	0.0185961	0.00406869	0.043527	5.694e-41	0.669211	TRUE	9.1401e-29	179.679
ebi-cfb233-GCST90301982	rs3184504	T	C	FALSE	-0.0289113	-0.112867	0.00407877	0.0440517	1.358e-12	0.010403	TRUE	3.40458e-06	50.243
ebi-cfb233-GCST90301982	rs34733337	C	G	TRUE	0.0276634	0.126858	0.00493236	0.0493261	2.04e-08	0.0101163	TRUE	0.000708992	31.4558
ebi-cfb233-GCST90301982	rs35050325	T	C	FALSE	-0.0325254	-0.0356766	0.00559967	0.0607691	6.305e-09	0.557147	TRUE	4.03594e-06	33.7381
ebi-cfb233-GCST90301982	rs35081008	T	C	FALSE	-0.0348859	-0.0225711	0.00587126	0.0639896	2.819e-09	0.724291	TRUE	1.25358e-06	35.3051
ebi-cfb233-GCST90301982	rs35135293	T	C	FALSE	-0.026656	-0.00420743	0.00400655	0.0442351	2.87e-11	0.924223	TRUE	2.3186e-08	44.2636
ebi-cfb233-GCST90301982	rs36012880	T	C	FALSE	-0.0242592	0.0422268	0.00398678	0.0446645	1.166e-09	0.344444	TRUE	3.26469e-06	37.0261
ebi-cfb233-GCST90301982	rs3737810	C	G	TRUE	-0.0808557	-0.0442386	0.00956032	0.0930472	2.733e-17	0.634471	TRUE	4.74888e-12	71.5281
ebi-cfb233-GCST90301982	rs3822858	T	C	FALSE	0.0241032	0.00166415	0.00423523	0.0465891	1.262e-08	0.971506	TRUE	1.56344e-06	32.3888
ebi-cfb233-GCST90301982	rs41279633	T	G	FALSE	0.049828	-0.035466	0.005411	0.0538259	3.302e-20	0.509959	TRUE	9.2087e-14	84.7993
ebi-cfb233-GCST90301982	rs4299376	T	G	FALSE	-0.0603361	0.0337072	0.00453245	0.0525869	1.971e-40	0.521534	TRUE	7.71388e-28	177.21
ebi-cfb233-GCST90301982	rs4794048	A	C	FALSE	-0.0268345	-0.0191163	0.00392043	0.043492	7.659e-12	0.660274	TRUE	2.60876e-08	46.8511
ebi-cfb233-GCST90301982	rs484084	T	C	FALSE	-0.0361174	-0.109013	0.00396876	0.0438487	8.998e-20	0.0129143	TRUE	1.66236e-10	82.8177
ebi-cfb233-GCST90301982	rs4876611	A	G	FALSE	-0.0317763	-0.0242157	0.00439688	0.0470926	4.937e-13	0.607101	TRUE	4.91565e-09	52.2299
ebi-cfb233-GCST90301982	rs56207135	C	G	TRUE	0.0260412	-0.0720104	0.0043197	0.0447837	1.655e-09	0.107844	TRUE	2.10238e-05	36.3423
ebi-cfb233-GCST90301982	rs563290	A	G	FALSE	0.131872	0.124956	0.00511282	0.0557214	1.08e-146	0.0249276	TRUE	1.07827e-94	665.244
ebi-cfb233-GCST90301982	rs58542926	T	C	FALSE	-0.110059	0.188697	0.00779847	0.0884307	3.162e-45	0.0328564	TRUE	2.71547e-27	199.174
ebi-cfb233-GCST90301982	rs6124297	A	C	FALSE	-0.0255941	-0.00398642	0.00435798	0.0459622	4.282e-09	0.930884	TRUE	8.22776e-07	34.4913
ebi-cfb233-GCST90301982	rs635634	T	C	FALSE	0.0712632	0.0318628	0.00501358	0.0540423	7.497e-46	0.555465	TRUE	9.21211e-32	202.039
ebi-cfb233-GCST90301982	rs646356	A	T	TRUE	0.0357178	-0.109645	0.0059639	0.0583431	2.111e-09	0.0602019	TRUE	4.5779e-05	35.8682
ebi-cfb233-GCST90301982	rs646776	T	C	FALSE	0.132083	-0.0103995	0.0047075	0.0528905	3.19e-173	0.844122	TRUE	1.28533e-123	787.252
ebi-cfb233-GCST90301982	rs6699113	T	C	FALSE	0.0319082	-0.0417275	0.00404556	0.0435391	3.09e-15	0.337866	TRUE	6.68537e-10	62.2081
ebi-cfb233-GCST90301982	rs6709904	A	G	FALSE	0.0542934	0.0690049	0.0064113	0.0717372	2.488e-17	0.336094	TRUE	2.66812e-11	71.7137
ebi-cfb233-GCST90301982	rs687339	T	C	FALSE	0.0310651	0.0240036	0.00491005	0.0605323	2.502e-10	0.691705	TRUE	2.60634e-07	40.0289
ebi-cfb233-GCST90301982	rs6882345	A	G	FALSE	0.0388344	0.0451095	0.00408427	0.0461014	1.938e-21	0.327835	TRUE	4.85121e-14	90.4077
ebi-cfb233-GCST90301982	rs693668	A	G	FALSE	0.0555377	-0.0732558	0.00409929	0.0440661	8.131e-42	0.0964317	TRUE	3.18096e-26	183.551
ebi-cfb233-GCST90301982	rs7254892	A	G	FALSE	-0.448174	0.16014	0.0116253	0.148255	1e-200	0.280068	TRUE	3.88767e-225	1486.23
ebi-cfb233-GCST90301982	rs73015024	T	G	FALSE	-0.194595	-0.100136	0.00643021	0.0723037	1e-200	0.166071	TRUE	1.30691e-136	915.823
ebi-cfb233-GCST90301982	rs73066485	T	G	FALSE	-0.049731	0.0171694	0.00480443	0.052928	4.139e-25	0.745641	TRUE	8.17736e-18	107.145
ebi-cfb233-GCST90301982	rs7534572	C	G	TRUE	-0.0473074	-0.138785	0.0043813	0.0498193	3.535e-27	0.00533998	TRUE	1.74691e-14	116.587
ebi-cfb233-GCST90301982	rs75488469	A	G	FALSE	-0.043489	0.0444761	0.00559616	0.0652358	7.773e-15	0.495381	TRUE	4.90803e-10	60.3919
ebi-cfb233-GCST90301982	rs77542162	A	G	FALSE	-0.164831	-0.445299	0.0169305	0.266437	2.123e-22	0.0946608	TRUE	1.83173e-13	94.7843
ebi-cfb233-GCST90301982	rs7776156	A	G	FALSE	-0.0322128	-0.0142707	0.00409083	0.043848	3.424e-15	0.744835	TRUE	8.10368e-11	62.0062
ebi-cfb233-GCST90301982	rs77960347	A	G	FALSE	-0.139071	0.362207	0.0198545	0.256343	2.479e-12	0.157663	TRUE	2.1699e-07	49.063
ebi-cfb233-GCST90301982	rs780093	T	C	FALSE	0.0277818	-0.0180724	0.00411602	0.0455307	1.482e-11	0.69142	TRUE	3.63114e-08	45.5582
ebi-cfb233-GCST90301982	rs78689694	C	G	TRUE	0.0400569	-0.0283739	0.00560955	0.0624487	9.276e-13	0.649573	TRUE	6.29293e-09	50.9915
ebi-cfb233-GCST90301982	rs7915165	A	G	FALSE	0.0219892	-0.0591636	0.0039306	0.0444024	2.214e-08	0.182715	TRUE	5.5236e-05	31.2969
ebi-cfb233-GCST90301982	rs79598313	T	C	FALSE	0.107041	-0.2246	0.0128092	0.119156	6.456e-17	0.0594415	TRUE	1.21024e-09	69.8324
ebi-cfb233-GCST90301982	rs80215559	T	C	FALSE	0.0517516	-0.124627	0.00899124	0.112539	8.624e-09	0.268114	TRUE	1.79834e-05	33.1291
ebi-cfb233-GCST90301982	rs867772	A	G	FALSE	-0.0241798	-0.061868	0.00438779	0.0480105	3.574e-08	0.197525	TRUE	6.75713e-05	30.3679
ebi-cfb233-GCST90301982	rs9376092	A	C	FALSE	-0.0248281	0.0314229	0.00448569	0.0458461	3.113e-08	0.493092	TRUE	1.52109e-05	30.6358
ebi-cfb233-GCST90301982	rs9391858	A	G	FALSE	-0.0415897	-0.0550863	0.00535005	0.0522722	7.622e-15	0.291958	TRUE	1.67527e-09	60.4305
ebi-cfb233-GCST90301982	rs9496567	A	G	FALSE	-0.0293269	-0.0196573	0.00492063	0.0537366	2.523e-09	0.714508	TRUE	1.20132e-06	35.5214
ebi-cfb233-GCST90301982	rs964184	C	G	TRUE	-0.0602007	-0.0317377	0.00567115	0.0616551	2.531e-26	0.60672	TRUE	2.78881e-18	112.684
ebi-cfb233-GCST90301982	rs9869276	A	G	FALSE	-0.0393609	-0.0977473	0.00705693	0.0803625	2.438e-08	0.223859	TRUE	4.50796e-05	31.1099
ebi-cfb233-GCST90301983	rs10020631	A	G	FALSE	0.0346325	0.0474254	0.00503889	0.0507818	6.284e-12	0.350352	TRUE	9.97203e-08	47.2388
ebi-cfb233-GCST90301983	rs10184673	A	G	FALSE	-0.0249939	-0.0329722	0.00411175	0.043531	1.212e-09	0.448786	TRUE	2.05476e-06	36.95
ebi-cfb233-GCST90301983	rs10283206	T	C	FALSE	0.0276988	-0.016184	0.004878	0.051396	1.36e-08	0.752847	TRUE	3.42009e-06	32.2432
ebi-cfb233-GCST90301983	rs111234557	C	G	TRUE	0.0593051	-0.156501	0.00640381	0.075974	2.027e-20	0.0394049	TRUE	1.45862e-11	85.7643
ebi-cfb233-GCST90301983	rs11136343	A	G	FALSE	-0.0262637	0.0598983	0.00427824	0.0445798	8.31e-10	0.179071	TRUE	7.20018e-06	37.6861
ebi-cfb233-GCST90301983	rs11206517	T	G	FALSE	-0.0826679	-0.0234144	0.0104052	0.105085	1.944e-15	0.82368	TRUE	3.76951e-11	63.1208
ebi-cfb233-GCST90301983	rs11571725	A	G	FALSE	0.0337495	0.0626866	0.00480865	0.0519131	2.242e-12	0.227229	TRUE	1.12586e-07	49.2595
ebi-cfb233-GCST90301983	rs11591147	T	G	FALSE	-0.459338	-0.00555726	0.0145549	0.118657	1e-200	0.962645	TRUE	7.46261e-157	995.975
ebi-cfb233-GCST90301983	rs11601507	A	C	FALSE	0.0542756	0.0936842	0.00733892	0.0805939	1.408e-13	0.245064	TRUE	1.61824e-08	54.6946
ebi-cfb233-GCST90301983	rs116858122	T	C	FALSE	0.0644769	-0.0527046	0.011462	0.112745	1.852e-08	0.640167	TRUE	6.24679e-06	31.6436
ebi-cfb233-GCST90301983	rs117113213	A	G	FALSE	0.132312	-0.0117413	0.0114356	0.0887365	5.838e-31	0.894734	TRUE	2.2115e-22	133.869
ebi-cfb233-GCST90301983	rs11753995	A	G	FALSE	0.0398195	0.047345	0.00540827	0.0621279	1.802e-13	0.446026	TRUE	5.43344e-09	54.2096
ebi-cfb233-GCST90301983	rs118147862	A	G	FALSE	-0.471475	-0.0634805	0.0108702	0.127968	1e-200	0.619849	TRUE	3.87758e-290	1881.22
ebi-cfb233-GCST90301983	rs118170342	T	C	FALSE	-0.150092	0.0336694	0.0106387	0.109596	3.384e-45	0.758681	TRUE	4.51024e-32	199.04
ebi-cfb233-GCST90301983	rs12287066	T	G	FALSE	0.0492885	0.156533	0.00838735	0.0881855	4.19e-09	0.075891	TRUE	5.43059e-05	34.5336
ebi-cfb233-GCST90301983	rs12620918	T	C	FALSE	-0.030782	0.0517004	0.00496918	0.056317	5.844e-10	0.358606	TRUE	1.92749e-06	38.3727
ebi-cfb233-GCST90301983	rs12637102	A	G	FALSE	-0.0277098	-0.0268656	0.00489538	0.0615437	1.51e-08	0.662453	TRUE	5.01724e-06	32.0402
ebi-cfb233-GCST90301983	rs12914626	T	C	FALSE	-0.0602094	0.041984	0.00437868	0.045642	5.053e-43	0.357648	TRUE	6.42117e-29	189.078
ebi-cfb233-GCST90301983	rs12916	T	C	FALSE	-0.0756609	0.0368056	0.00396268	0.0436304	2.868e-81	0.398905	TRUE	1.05819e-55	364.556
ebi-cfb233-GCST90301983	rs13076933	T	G	FALSE	0.0320651	-0.00958822	0.0047487	0.048809	1.454e-11	0.844263	TRUE	1.94655e-08	45.5948
ebi-cfb233-GCST90301983	rs140798831	T	C	FALSE	0.0487051	0.0246913	0.00435716	0.0462262	5.216e-29	0.593245	TRUE	4.07017e-20	124.951
ebi-cfb233-GCST90301983	rs143424675	T	C	FALSE	0.11167	-0.288841	0.016292	0.12867	7.166e-12	0.0247799	TRUE	3.92846e-06	46.9815
ebi-cfb233-GCST90301983	rs147711004	A	G	FALSE	0.145783	-0.224655	0.0110254	0.10874	6.51e-40	0.0388302	TRUE	5.31352e-24	174.833
ebi-cfb233-GCST90301983	rs147825223	C	G	TRUE	0.123721	0.0882944	0.0198872	0.110205	4.936e-10	0.423027	TRUE	1.26343e-06	38.7023
ebi-cfb233-GCST90301983	rs148601586	C	G	TRUE	-0.142734	-0.338321	0.0211552	0.40543	1.509e-11	0.404014	TRUE	1.34023e-07	45.522
ebi-cfb233-GCST90301983	rs1560390	T	C	FALSE	0.0398146	0.0763653	0.00505008	0.059993	3.172e-15	0.203052	TRUE	1.93037e-09	62.1566
ebi-cfb233-GCST90301983	rs174574	A	C	FALSE	-0.0635454	0.11296	0.00411501	0.043993	8.494e-54	0.0102379	TRUE	1.0446e-31	238.466
ebi-cfb233-GCST90301983	rs1801689	A	C	FALSE	-0.107266	-0.134659	0.0139077	0.215027	1.232e-14	0.531155	TRUE	5.57827e-10	59.4852
ebi-cfb233-GCST90301983	rs185567543	A	T	TRUE	-0.179705	0.267103	0.0252536	0.150488	1.111e-12	0.0759119	TRUE	3.64871e-07	50.638
ebi-cfb233-GCST90301983	rs1864163	A	G	FALSE	0.0301518	-0.0657495	0.00464626	0.0534131	8.614e-11	0.218337	TRUE	1.26921e-06	42.1133
ebi-cfb233-GCST90301983	rs2126259	T	C	FALSE	-0.0475577	-0.108519	0.00633934	0.0601425	6.285e-14	0.0711738	TRUE	6.74846e-08	56.2799
ebi-cfb233-GCST90301983	rs219562	A	G	FALSE	-0.0262996	-0.0425974	0.00434579	0.0490082	1.433e-09	0.384743	TRUE	3.074e-06	36.6235
ebi-cfb233-GCST90301983	rs2239619	A	C	FALSE	0.0223081	-0.0241785	0.00401597	0.0443294	2.778e-08	0.58546	TRUE	1.00172e-05	30.8564
ebi-cfb233-GCST90301983	rs2244608	A	G	FALSE	-0.0362103	-0.0205548	0.00412376	0.0448437	1.622e-18	0.64669	TRUE	6.20233e-13	77.1042
ebi-cfb233-GCST90301983	rs2287997	A	G	FALSE	0.0472614	-0.0291912	0.00488965	0.0550297	4.221e-22	0.595791	TRUE	2.63555e-15	93.424
ebi-cfb233-GCST90301983	rs261291	T	C	FALSE	-0.0926117	-0.0456498	0.00406222	0.0445945	4.76e-115	0.305995	TRUE	1.56845e-78	519.764
ebi-cfb233-GCST90301983	rs2618568	A	C	FALSE	-0.0397044	-0.0376662	0.00418564	0.0453039	2.404e-21	0.405741	TRUE	3.07865e-14	89.9816
ebi-cfb233-GCST90301983	rs2740488	A	C	FALSE	0.0341566	-0.0194135	0.00464589	0.0544077	1.952e-13	0.72123	TRUE	1.54614e-09	54.052
ebi-cfb233-GCST90301983	rs2803606	T	C	FALSE	0.0282088	0.0510315	0.00454497	0.0479899	5.415e-10	0.28761	TRUE	2.68095e-06	38.5217
ebi-cfb233-GCST90301983	rs28601761	C	G	TRUE	0.0485259	0.0175363	0.00425548	0.044145	4.032e-30	0.691188	TRUE	3.40624e-21	130.032
ebi-cfb233-GCST90301983	rs28929474	T	C	FALSE	0.111	0.230815	0.0151747	0.154217	2.577e-13	0.134474	TRUE	6.56835e-08	53.5068
ebi-cfb233-GCST90301983	rs3005923	A	G	FALSE	-0.176351	0.011356	0.0170518	0.139816	4.545e-25	0.935266	TRUE	2.81611e-18	106.959
ebi-cfb233-GCST90301983	rs3184504	T	C	FALSE	-0.0288881	-0.112867	0.00409062	0.0440517	1.641e-12	0.010403	TRUE	3.78983e-06	49.8725
ebi-cfb233-GCST90301983	rs3185010	A	G	FALSE	0.0603913	0.00292966	0.00424711	0.0479774	6.945e-46	0.951309	TRUE	3.04547e-33	202.191
ebi-cfb233-GCST90301983	rs35081008	T	C	FALSE	-0.0342136	-0.0225711	0.00589005	0.0639896	6.296e-09	0.724291	TRUE	2.1991e-06	33.7411
ebi-cfb233-GCST90301983	rs35135293	T	C	FALSE	-0.0253991	-0.00420743	0.00401751	0.0442351	2.58e-10	0.924223	TRUE	1.12078e-07	39.9689
ebi-cfb233-GCST90301983	rs36012880	T	C	FALSE	-0.0257477	0.0422268	0.00399788	0.0446645	1.192e-10	0.344444	TRUE	7.25014e-07	41.478
ebi-cfb233-GCST90301983	rs3822858	T	C	FALSE	0.0244519	0.00166415	0.0042467	0.0465891	8.518e-09	0.971506	TRUE	1.1768e-06	33.1531
ebi-cfb233-GCST90301983	rs41279633	T	G	FALSE	0.0495231	-0.035466	0.00542616	0.0538259	7.061e-20	0.509959	TRUE	1.55482e-13	83.297
ebi-cfb233-GCST90301983	rs4299376	T	G	FALSE	-0.0603265	0.0337072	0.00454603	0.0525869	3.449e-40	0.521534	TRUE	1.13971e-27	176.097
ebi-cfb233-GCST90301983	rs4794048	A	C	FALSE	-0.0278434	-0.0191163	0.00392931	0.043492	1.38e-12	0.660274	TRUE	7.91464e-09	50.2126
ebi-cfb233-GCST90301983	rs484084	T	C	FALSE	-0.0360709	-0.109013	0.00397945	0.0438487	1.254e-19	0.0129143	TRUE	2.02972e-10	82.1614
ebi-cfb233-GCST90301983	rs4876611	A	G	FALSE	-0.0307823	-0.0242157	0.00440918	0.0470926	2.922e-12	0.607101	TRUE	1.68147e-08	48.7402
ebi-cfb233-GCST90301983	rs4902813	A	G	FALSE	0.0336296	0.0363251	0.00561313	0.0607536	2.082e-09	0.5499	TRUE	1.94906e-06	35.895
ebi-cfb233-GCST90301983	rs548145	T	C	FALSE	-0.132894	-0.125581	0.00513606	0.0561653	1.28e-147	0.0253577	TRUE	2.36583e-95	669.503
ebi-cfb233-GCST90301983	rs6124297	A	C	FALSE	-0.0249194	-0.00398642	0.00436933	0.0459622	1.175e-08	0.930884	TRUE	1.70016e-06	32.5272
ebi-cfb233-GCST90301983	rs635634	T	C	FALSE	0.0743897	0.0318628	0.00502651	0.0540423	1.476e-49	0.555465	TRUE	2.3377e-34	219.024
ebi-cfb233-GCST90301983	rs646356	A	T	TRUE	0.0366577	-0.109645	0.00585278	0.0583431	3.769e-10	0.0602019	TRUE	1.6432e-05	39.2288
ebi-cfb233-GCST90301983	rs646776	T	C	FALSE	0.138443	-0.0103995	0.00471961	0.0528905	3.87e-189	0.844122	TRUE	5.91579e-135	860.458
ebi-cfb233-GCST90301983	rs6699113	T	C	FALSE	0.0319041	-0.0417275	0.00405687	0.0435391	3.714e-15	0.337866	TRUE	7.56081e-10	61.8459
ebi-cfb233-GCST90301983	rs6709904	A	G	FALSE	0.0535006	0.0690049	0.00643048	0.0717372	8.808e-17	0.336094	TRUE	6.23553e-11	69.2199
ebi-cfb233-GCST90301983	rs6882345	A	G	FALSE	0.0358253	0.0451095	0.00409483	0.0461014	2.154e-18	0.327835	TRUE	5.47682e-12	76.5436
ebi-cfb233-GCST90301983	rs693668	A	G	FALSE	0.0565406	-0.0732558	0.00411022	0.0440661	4.68e-43	0.0964317	TRUE	4.76913e-27	189.231
ebi-cfb233-GCST90301983	rs7250778	A	G	FALSE	0.0229559	-0.0380547	0.00400409	0.0437064	9.86e-09	0.383923	TRUE	1.10731e-05	32.8687
ebi-cfb233-GCST90301983	rs7254892	A	G	FALSE	-0.482587	0.16014	0.0116597	0.148255	1e-200	0.280068	TRUE	1.16458e-259	1713.07
[truncated: 10,721 more rows]

## Sheet: Table S3
Table S3. Characteristics of the genetic variants associated with the 338 CSF metabolites.
					beta		se		pval		steiger test
Exposure	SNP	Effect allele	Other allele	Palindromic	Exposure	Outcome	Exposure	Outcome	Exposure	Outcome	Direction	pval	F
ebi-cfmet338-GCST90025999	rs10002199	T	G	FALSE	0.0213	-0.00251732	0.0051	0.0436419	2.45e-05	0.954002	TRUE	3.70704e-05	17.4429
ebi-cfmet338-GCST90025999	rs10282526	C	T	FALSE	-0.0257	-0.0037934	0.0055	0.0530854	3.347e-06	0.943033	TRUE	4.14781e-06	21.8344
ebi-cfmet338-GCST90025999	rs10466855	A	G	FALSE	0.0217	0.0241508	0.0052	0.0488779	2.737e-05	0.621232	TRUE	3.97121e-05	17.4146
ebi-cfmet338-GCST90025999	rs10488031	A	G	FALSE	-0.049	0.0795131	0.0115	0.0910507	1.985e-05	0.382508	TRUE	2.8738e-05	18.155
ebi-cfmet338-GCST90025999	rs10495103	A	G	FALSE	-0.0298	0.0615053	0.0073	0.0887758	4.392e-05	0.488425	TRUE	5.93728e-05	16.6643
ebi-cfmet338-GCST90025999	rs10806858	C	T	FALSE	0.0209	0.00112565	0.0049	0.0449844	1.668e-05	0.980037	TRUE	2.53127e-05	18.1928
ebi-cfmet338-GCST90025999	rs11036158	A	G	FALSE	0.045	0.253722	0.0107	0.169704	2.376e-05	0.134892	TRUE	3.92575e-05	17.6871
ebi-cfmet338-GCST90025999	rs11089873	T	C	FALSE	-0.0436	-0.177964	0.0098	0.100874	8.282e-06	0.0776945	TRUE	1.42878e-05	19.7934
ebi-cfmet338-GCST90025999	rs111874679	T	C	FALSE	0.091	-0.513144	0.0208	0.296365	1.259e-05	0.08337	TRUE	1.96456e-05	19.1406
ebi-cfmet338-GCST90025999	rs1126147	A	G	FALSE	0.0277	0.00797196	0.0066	0.053986	2.928e-05	0.882606	TRUE	3.4386e-05	17.6146
ebi-cfmet338-GCST90025999	rs112761954	G	A	FALSE	0.0394	-0.0137602	0.0092	0.0708742	1.869e-05	0.846059	TRUE	2.40151e-05	18.3407
ebi-cfmet338-GCST90025999	rs112910828	A	T	TRUE	0.0839	-0.164178	0.0178	0.124559	2.515e-06	0.187482	TRUE	4.08332e-06	22.2169
ebi-cfmet338-GCST90025999	rs113302137	G	A	FALSE	0.0714	-0.142383	0.0172	0.127736	3.3e-05	0.264996	TRUE	4.70097e-05	17.2322
ebi-cfmet338-GCST90025999	rs113644051	G	A	FALSE	0.1021	0.596332	0.0198	0.258751	2.484e-07	0.0211856	TRUE	5.63731e-07	26.5902
ebi-cfmet338-GCST90025999	rs114325865	C	T	FALSE	0.065	-0.00666958	0.0155	0.185933	2.863e-05	0.971385	TRUE	3.43997e-05	17.5858
ebi-cfmet338-GCST90025999	rs114398927	C	A	FALSE	0.0945	0.0348603	0.0219	0.151102	1.649e-05	0.817543	TRUE	2.09789e-05	18.6198
ebi-cfmet338-GCST90025999	rs114826466	T	C	FALSE	0.0552	0.0207554	0.013	0.109186	2.17e-05	0.849236	TRUE	2.80563e-05	18.0298
ebi-cfmet338-GCST90025999	rs115244262	T	C	FALSE	0.0497	0.0928434	0.0114	0.138413	1.238e-05	0.502366	TRUE	1.83047e-05	19.0065
ebi-cfmet338-GCST90025999	rs115383258	G	A	FALSE	0.1	-0.210991	0.0242	0.133057	3.656e-05	0.112802	TRUE	5.389e-05	17.0753
ebi-cfmet338-GCST90025999	rs115411818	T	C	FALSE	0.1077	0.213029	0.0224	0.199981	1.528e-06	0.286765	TRUE	2.53568e-06	23.1172
ebi-cfmet338-GCST90025999	rs116551591	G	C	TRUE	0.1113	-0.307718	0.0222	0.238995	5.437e-07	0.197902	TRUE	9.79007e-07	25.1353
ebi-cfmet338-GCST90025999	rs116961120	T	C	FALSE	0.0746	0.158756	0.0172	0.110556	1.54e-05	0.151007	TRUE	2.22654e-05	18.8114
ebi-cfmet338-GCST90025999	rs117083731	G	A	FALSE	0.1818	-0.140336	0.0409	0.31027	8.986e-06	0.651051	TRUE	1.22348e-05	19.7579
ebi-cfmet338-GCST90025999	rs117767939	T	A	TRUE	0.1167	0.059865	0.026	0.131901	7.366e-06	0.649926	TRUE	1.00883e-05	20.1463
ebi-cfmet338-GCST90025999	rs117879121	C	G	TRUE	0.104	-0.0432629	0.0242	0.106123	1.664e-05	0.683518	TRUE	2.31485e-05	18.4687
ebi-cfmet338-GCST90025999	rs118043772	T	C	FALSE	0.1258	0.0507325	0.024	0.165643	1.613e-07	0.759394	TRUE	2.71733e-07	27.4751
ebi-cfmet338-GCST90025999	rs12516947	C	G	TRUE	0.0595	0.000702686	0.0136	0.0881153	1.242e-05	0.993637	TRUE	1.57042e-05	19.1406
ebi-cfmet338-GCST90025999	rs12820617	G	A	FALSE	0.0494	-0.00500398	0.0108	0.111762	4.967e-06	0.964288	TRUE	6.49459e-06	20.9222
ebi-cfmet338-GCST90025999	rs12966148	G	A	FALSE	0.0246	0.0908573	0.0055	0.0474393	6.631e-06	0.0554626	TRUE	1.31282e-05	20.0053
ebi-cfmet338-GCST90025999	rs13136346	T	C	FALSE	0.0211	-0.015429	0.0052	0.04537	4.53e-05	0.733804	TRUE	6.28931e-05	16.4649
ebi-cfmet338-GCST90025999	rs138515355	G	T	FALSE	0.0946	0.585492	0.0216	0.359552	1.166e-05	0.103441	TRUE	1.90002e-05	19.1812
ebi-cfmet338-GCST90025999	rs140584719	A	C	FALSE	0.1225	-0.188175	0.0288	0.324498	2.155e-05	0.561985	TRUE	2.85742e-05	18.092
ebi-cfmet338-GCST90025999	rs142337898	C	T	FALSE	0.0734	0.23672	0.0144	0.195524	3.575e-07	0.226012	TRUE	6.42143e-07	25.9817
ebi-cfmet338-GCST90025999	rs142724359	T	C	FALSE	0.0501	-0.0986435	0.0121	0.0971953	3.769e-05	0.310154	TRUE	4.85391e-05	17.1437
ebi-cfmet338-GCST90025999	rs145189837	G	C	TRUE	0.0961	-0.308771	0.0186	0.155265	2.33e-07	0.046738	TRUE	5.11361e-07	26.6944
ebi-cfmet338-GCST90025999	rs145530098	T	C	FALSE	0.0816	-0.346592	0.0197	0.192438	3.525e-05	0.0716935	TRUE	5.31165e-05	17.1573
ebi-cfmet338-GCST90025999	rs147281586	T	C	FALSE	0.0991	0.157111	0.0218	0.322186	5.684e-06	0.625804	TRUE	7.83426e-06	20.6649
ebi-cfmet338-GCST90025999	rs147783727	A	G	FALSE	0.0859	0.178666	0.0209	0.187059	3.905e-05	0.339511	TRUE	5.46605e-05	16.8925
ebi-cfmet338-GCST90025999	rs148251390	C	T	FALSE	0.1269	-1.0347	0.0278	0.808795	4.969e-06	0.20079	TRUE	8.00562e-06	20.8369
ebi-cfmet338-GCST90025999	rs148671651	G	T	FALSE	0.1202	-0.615767	0.0262	0.633973	4.357e-06	0.331407	TRUE	6.92071e-06	21.0478
ebi-cfmet338-GCST90025999	rs149281462	A	G	FALSE	0.064	-0.107937	0.0142	0.143981	6.527e-06	0.45346	TRUE	9.65906e-06	20.3134
ebi-cfmet338-GCST90025999	rs150829462	C	T	FALSE	0.0878	-0.0367997	0.0216	0.164872	4.588e-05	0.823379	TRUE	6.0215e-05	16.5227
ebi-cfmet338-GCST90025999	rs16829588	C	T	FALSE	0.0324	0.070271	0.0077	0.0797492	2.652e-05	0.378236	TRUE	3.6021e-05	17.7055
ebi-cfmet338-GCST90025999	rs168518	G	A	FALSE	0.0318	-0.0518489	0.0066	0.0546133	1.512e-06	0.342426	TRUE	2.37799e-06	23.2149
ebi-cfmet338-GCST90025999	rs17024711	T	G	FALSE	0.0237	-0.0124948	0.0058	0.0481847	3.974e-05	0.795395	TRUE	5.53787e-05	16.6971
ebi-cfmet338-GCST90025999	rs17111018	T	C	FALSE	0.069	-0.152356	0.0165	0.184038	3.03e-05	0.407757	TRUE	3.99106e-05	17.4876
ebi-cfmet338-GCST90025999	rs17124197	A	G	FALSE	-0.0261	0.0247722	0.0063	0.0492001	3.874e-05	0.614613	TRUE	4.5116e-05	17.1633
ebi-cfmet338-GCST90025999	rs17198373	G	A	FALSE	0.0268	0.0410575	0.0062	0.0574757	1.412e-05	0.475014	TRUE	2.16139e-05	18.6847
ebi-cfmet338-GCST90025999	rs17243220	T	C	FALSE	0.0651	0.217322	0.0133	0.27852	9.527e-07	0.435229	TRUE	1.61342e-06	23.9584
ebi-cfmet338-GCST90025999	rs17388160	C	T	FALSE	0.0241	-0.0723279	0.0051	0.0475261	2.526e-06	0.128045	TRUE	3.97347e-06	22.3303
ebi-cfmet338-GCST90025999	rs17539289	A	C	FALSE	0.0559	0.134304	0.0113	0.101459	7.962e-07	0.185594	TRUE	1.35861e-06	24.4718
ebi-cfmet338-GCST90025999	rs17599587	C	T	FALSE	0.0543	-0.144468	0.0116	0.117083	2.968e-06	0.217242	TRUE	4.6874e-06	21.9121
ebi-cfmet338-GCST90025999	rs1765766	G	C	TRUE	-0.0341	-0.0387859	0.008	0.0806263	2.121e-05	0.630475	TRUE	2.71515e-05	18.1689
ebi-cfmet338-GCST90025999	rs17661579	A	T	TRUE	0.0365	0.0347851	0.0088	0.0909924	3.577e-05	0.702249	TRUE	4.3548e-05	17.2036
ebi-cfmet338-GCST90025999	rs17758213	G	A	FALSE	0.0523	0.148168	0.0121	0.0999003	1.574e-05	0.138033	TRUE	2.38827e-05	18.6824
ebi-cfmet338-GCST90025999	rs185509930	G	A	FALSE	0.1212	0.489389	0.0258	0.263937	2.606e-06	0.0637118	TRUE	4.72964e-06	22.0681
ebi-cfmet338-GCST90025999	rs186822399	G	T	FALSE	0.1194	0.0728696	0.0263	0.167115	5.404e-06	0.662804	TRUE	7.99126e-06	20.6109
ebi-cfmet338-GCST90025999	rs191662454	T	C	FALSE	0.0632	0.218919	0.0149	0.226126	2.136e-05	0.332978	TRUE	3.15658e-05	17.9913
ebi-cfmet338-GCST90025999	rs192176124	T	C	FALSE	0.0845	0.0213024	0.0202	0.0883379	2.834e-05	0.809441	TRUE	3.68775e-05	17.4989
ebi-cfmet338-GCST90025999	rs2001728	T	G	FALSE	0.0207	0.062382	0.005	0.0449022	4.051e-05	0.164746	TRUE	5.09387e-05	17.1396
ebi-cfmet338-GCST90025999	rs2051534	C	T	FALSE	0.0285	-0.0957171	0.0064	0.0613175	8.272e-06	0.118522	TRUE	1.36603e-05	19.8303
ebi-cfmet338-GCST90025999	rs2134163	C	G	TRUE	0.2788	0.199941	0.0572	0.0924763	1.08e-06	0.0306119	TRUE	2.16859e-06	23.7571
ebi-cfmet338-GCST90025999	rs2304655	T	C	FALSE	0.0221	0.00513996	0.0052	0.0434661	2.201e-05	0.905868	TRUE	2.73486e-05	18.0625
ebi-cfmet338-GCST90025999	rs2312262	T	C	FALSE	0.0233	0.0166752	0.0051	0.0442685	4.628e-06	0.706409	TRUE	6.96368e-06	20.8724
ebi-cfmet338-GCST90025999	rs2360957	G	A	FALSE	-0.0233	-0.0386516	0.0054	0.0490121	1.393e-05	0.430338	TRUE	2.25641e-05	18.6176
ebi-cfmet338-GCST90025999	rs2586445	C	G	TRUE	0.0253	0.00474864	0.0053	0.0466502	2.208e-06	0.918921	TRUE	2.60253e-06	22.7871
ebi-cfmet338-GCST90025999	rs2685221	C	A	FALSE	0.0815	-0.0949139	0.0196	0.116691	3.251e-05	0.416001	TRUE	4.39841e-05	17.2903
ebi-cfmet338-GCST90025999	rs2738734	A	C	FALSE	0.0553	-0.0503772	0.013	0.102283	2.107e-05	0.622346	TRUE	2.8214e-05	18.0952
ebi-cfmet338-GCST90025999	rs28625915	C	T	FALSE	0.0692	-0.135528	0.0166	0.173217	2.974e-05	0.43397	TRUE	4.19318e-05	17.3778
ebi-cfmet338-GCST90025999	rs28999383	A	G	FALSE	-0.0719	0.099487	0.0175	0.184754	3.828e-05	0.590245	TRUE	5.22494e-05	16.8804
ebi-cfmet338-GCST90025999	rs2941846	G	A	FALSE	0.03	0.0631109	0.0069	0.0565095	1.462e-05	0.264072	TRUE	2.04119e-05	18.9036
ebi-cfmet338-GCST90025999	rs3124945	T	A	TRUE	-0.0287	0.0492304	0.007	0.0694875	4.53e-05	0.478649	TRUE	5.52772e-05	16.81
ebi-cfmet338-GCST90025999	rs34290300	G	T	FALSE	0.0267	0.109684	0.0062	0.056326	1.756e-05	0.051498	TRUE	2.71211e-05	18.5455
ebi-cfmet338-GCST90025999	rs35332504	A	G	FALSE	-0.022	0.025952	0.0054	0.043823	4.142e-05	0.553717	TRUE	6.06381e-05	16.5981
ebi-cfmet338-GCST90025999	rs35332669	T	C	FALSE	-0.0224	0.00295723	0.0051	0.0460783	1.187e-05	0.948828	TRUE	1.46738e-05	19.291
ebi-cfmet338-GCST90025999	rs35608124	C	A	FALSE	-0.0518	0.109971	0.0119	0.155702	1.403e-05	0.480006	TRUE	1.89329e-05	18.9481
ebi-cfmet338-GCST90025999	rs35710963	G	A	FALSE	-0.0503	0.0217924	0.0119	0.0894726	2.443e-05	0.807568	TRUE	3.06608e-05	17.8666
ebi-cfmet338-GCST90025999	rs36092677	G	A	FALSE	-0.0488	0.0451573	0.0113	0.0860645	1.575e-05	0.599798	TRUE	2.14599e-05	18.6502
ebi-cfmet338-GCST90025999	rs4238896	G	A	FALSE	-0.0273	-0.0491168	0.0063	0.0558944	1.462e-05	0.37954	TRUE	2.10747e-05	18.7778
ebi-cfmet338-GCST90025999	rs467053	C	T	FALSE	-0.0224	0.00167637	0.005	0.044808	8.67e-06	0.970156	TRUE	9.9106e-06	20.0704
ebi-cfmet338-GCST90025999	rs4885016	C	T	FALSE	-0.0278	0.0643843	0.0061	0.0638042	5.523e-06	0.312931	TRUE	7.97999e-06	20.7697
ebi-cfmet338-GCST90025999	rs56136110	G	C	TRUE	0.044	0.0687825	0.0101	0.116675	1.248e-05	0.555509	TRUE	1.83677e-05	18.9785
ebi-cfmet338-GCST90025999	rs56317162	G	A	FALSE	-0.0322	-0.0278252	0.0078	0.0715687	3.673e-05	0.697432	TRUE	4.72789e-05	17.0421
ebi-cfmet338-GCST90025999	rs61810426	G	A	FALSE	0.0565	-0.0668383	0.0137	0.110701	3.8e-05	0.545995	TRUE	4.93898e-05	17.0081
ebi-cfmet338-GCST90025999	rs61854284	C	G	TRUE	0.0398	-0.00891305	0.0091	0.0641386	1.298e-05	0.889478	TRUE	1.60714e-05	19.1286
ebi-cfmet338-GCST90025999	rs62085087	G	A	FALSE	0.0764	0.0450928	0.0186	0.211097	4.212e-05	0.830849	TRUE	5.04174e-05	16.8718
ebi-cfmet338-GCST90025999	rs62204235	A	G	FALSE	-0.0318	0.0377197	0.0076	0.0581795	2.643e-05	0.51677	TRUE	3.86358e-05	17.5076
ebi-cfmet338-GCST90025999	rs62293004	A	G	FALSE	-0.0297	0.0659002	0.0066	0.0594949	7.665e-06	0.268008	TRUE	1.04545e-05	20.25
ebi-cfmet338-GCST90025999	rs62377727	T	C	FALSE	0.1094	-0.0347468	0.0256	0.192268	1.92e-05	0.856587	TRUE	2.49364e-05	18.2623
ebi-cfmet338-GCST90025999	rs67300858	G	A	FALSE	0.0269	-0.0563404	0.0062	0.0521267	1.548e-05	0.27977	TRUE	2.1134e-05	18.8244
ebi-cfmet338-GCST90025999	rs690771	C	T	FALSE	-0.0392	0.172729	0.0094	0.088167	2.918e-05	0.0500991	TRUE	4.82109e-05	17.3907
ebi-cfmet338-GCST90025999	rs6920581	T	C	FALSE	0.0236	0.0936265	0.0049	0.04533	1.473e-06	0.0388812	TRUE	2.80832e-06	23.197
ebi-cfmet338-GCST90025999	rs7195698	A	C	FALSE	0.0203	0.0140471	0.005	0.0437941	4.665e-05	0.748399	TRUE	6.21537e-05	16.4836
ebi-cfmet338-GCST90025999	rs7246061	C	T	FALSE	0.0199	0.032434	0.0049	0.044385	4.901e-05	0.464936	TRUE	6.50092e-05	16.4935
ebi-cfmet338-GCST90025999	rs72743290	T	C	FALSE	0.0365	-0.0235244	0.0082	0.0665171	8.267e-06	0.723594	TRUE	1.17476e-05	19.8134
ebi-cfmet338-GCST90025999	rs72754107	G	C	TRUE	0.0736	-0.142951	0.0172	0.164259	1.899e-05	0.384151	TRUE	2.65804e-05	18.3104
ebi-cfmet338-GCST90025999	rs72785296	C	T	FALSE	0.074	0.216043	0.0171	0.160616	1.56e-05	0.178595	TRUE	2.2948e-05	18.7271
ebi-cfmet338-GCST90025999	rs72829318	A	C	FALSE	0.0975	-0.13784	0.0204	0.0971822	1.725e-06	0.156083	TRUE	3.04786e-06	22.8428
ebi-cfmet338-GCST90025999	rs72843240	G	C	TRUE	0.0755	0.0990514	0.0184	0.166765	3.897e-05	0.552542	TRUE	5.37758e-05	16.8367
ebi-cfmet338-GCST90025999	rs72916513	T	A	TRUE	0.0705	-0.00223245	0.0148	0.112846	1.909e-06	0.984216	TRUE	2.69733e-06	22.6911
ebi-cfmet338-GCST90025999	rs73118076	C	T	FALSE	0.0391	0.0380708	0.0083	0.0644531	2.705e-06	0.554738	TRUE	3.73643e-06	22.192
ebi-cfmet338-GCST90025999	rs73180152	A	C	FALSE	0.1396	-0.0952476	0.0291	0.27785	1.596e-06	0.731747	TRUE	2.40867e-06	23.0136
ebi-cfmet338-GCST90025999	rs73180862	A	G	FALSE	0.0362	0.0688056	0.0088	0.0789928	4.158e-05	0.383734	TRUE	5.33022e-05	16.922
ebi-cfmet338-GCST90025999	rs74251746	T	C	FALSE	-0.0276	-0.0671352	0.0064	0.0563624	1.376e-05	0.233601	TRUE	2.39967e-05	18.5977
ebi-cfmet338-GCST90025999	rs74942200	A	G	FALSE	0.0903	-0.0215733	0.0197	0.457078	4.5e-06	0.962355	TRUE	6.21698e-06	21.0108
ebi-cfmet338-GCST90025999	rs76044941	T	C	FALSE	0.1019	0.285184	0.0224	0.226445	5.276e-06	0.207888	TRUE	8.56577e-06	20.6944
ebi-cfmet338-GCST90025999	rs76282443	C	T	FALSE	0.0859	-0.037633	0.0208	0.186509	3.76e-05	0.840092	TRUE	4.58894e-05	17.0553
ebi-cfmet338-GCST90025999	rs76401846	G	A	FALSE	0.1012	0.270695	0.0221	0.211976	4.616e-06	0.2016	TRUE	7.49893e-06	20.9689
ebi-cfmet338-GCST90025999	rs7651825	A	G	FALSE	-0.0215	-0.0547613	0.0049	0.0438663	1.147e-05	0.211897	TRUE	1.74587e-05	19.2524
ebi-cfmet338-GCST90025999	rs77221276	G	A	FALSE	0.1198	0.131449	0.022	0.0975122	5.409e-08	0.177651	TRUE	1.12043e-07	29.653
ebi-cfmet338-GCST90025999	rs77810627	C	T	FALSE	0.0646	-0.0251304	0.0153	0.0934104	2.325e-05	0.787905	TRUE	3.13753e-05	17.8272
ebi-cfmet338-GCST90025999	rs7804290	C	A	FALSE	0.0801	0.316325	0.019	0.177447	2.413e-05	0.0746449	TRUE	3.89911e-05	17.7729
ebi-cfmet338-GCST90025999	rs78508470	G	A	FALSE	0.0594	0.0954751	0.0146	0.205032	4.863e-05	0.641459	TRUE	6.10937e-05	16.5526
ebi-cfmet338-GCST90025999	rs7855540	A	G	FALSE	-0.0274	-0.00095013	0.0059	0.0500632	3.477e-06	0.984858	TRUE	4.69966e-06	21.5674
ebi-cfmet338-GCST90025999	rs78717230	T	C	FALSE	0.0867	0.185967	0.0189	0.224693	4.331e-06	0.40787	TRUE	6.80216e-06	21.0433
ebi-cfmet338-GCST90025999	rs78998474	C	T	FALSE	0.1066	0.305711	0.0259	0.327413	3.758e-05	0.35045	TRUE	5.32294e-05	16.9401
ebi-cfmet338-GCST90025999	rs79455526	T	C	FALSE	0.062	0.102926	0.0145	0.130858	1.827e-05	0.431545	TRUE	2.66616e-05	18.283
ebi-cfmet338-GCST90025999	rs79663732	G	A	FALSE	0.0754	0.27637	0.0185	0.201886	4.614e-05	0.171017	TRUE	6.62201e-05	16.6111
ebi-cfmet338-GCST90025999	rs80287632	C	T	FALSE	0.0328	-0.0309915	0.0073	0.0727303	6.847e-06	0.670025	TRUE	9.8429e-06	20.1884
ebi-cfmet338-GCST90025999	rs881997	T	C	FALSE	0.025	-0.00659266	0.0056	0.0476122	6.686e-06	0.889872	TRUE	1.07735e-05	19.9298
ebi-cfmet338-GCST90025999	rs921256	A	G	FALSE	0.0232	0.113311	0.0055	0.0459961	2.399e-05	0.0137594	TRUE	4.20231e-05	17.7931
ebi-cfmet338-GCST90026000	rs1025276	T	C	FALSE	0.0351	-0.065543	0.0077	0.0936513	5.309e-06	0.484014	TRUE	7.61751e-06	20.7794
ebi-cfmet338-GCST90026000	rs11017241	C	T	FALSE	-0.0364	0.12089	0.0088	0.160224	3.383e-05	0.450546	TRUE	4.7816e-05	17.1095
ebi-cfmet338-GCST90026000	rs111859325	C	T	FALSE	0.0873	0.16164	0.0184	0.162263	1.957e-06	0.319171	TRUE	3.38011e-06	22.5109
ebi-cfmet338-GCST90026000	rs112088237	T	G	FALSE	0.0541	0.0768193	0.0115	0.0780333	2.393e-06	0.324898	TRUE	4.06698e-06	22.1309
ebi-cfmet338-GCST90026000	rs112170149	A	G	FALSE	0.0836	0.432447	0.0186	0.264415	7.161e-06	0.101947	TRUE	1.14846e-05	20.2016
ebi-cfmet338-GCST90026000	rs11222282	G	A	FALSE	0.0492	0.111602	0.012	0.166006	4.442e-05	0.501407	TRUE	5.50321e-05	16.81
ebi-cfmet338-GCST90026000	rs112233576	C	A	FALSE	-0.0378	0.134043	0.0092	0.111242	3.845e-05	0.228215	TRUE	5.6677e-05	16.8814
ebi-cfmet338-GCST90026000	rs113422699	C	A	FALSE	0.0688	0.0768241	0.016	0.155987	1.682e-05	0.622363	TRUE	2.31534e-05	18.49
ebi-cfmet338-GCST90026000	rs114560945	A	G	FALSE	0.0399	-0.0229868	0.0097	0.139587	3.56e-05	0.869198	TRUE	4.89064e-05	16.9201
ebi-cfmet338-GCST90026000	rs115070292	G	A	FALSE	0.1303	0.0570426	0.0312	0.272532	2.94e-05	0.834209	TRUE	3.78108e-05	17.4413
ebi-cfmet338-GCST90026000	rs11599831	T	G	FALSE	0.0214	0.0215136	0.0052	0.0538639	3.661e-05	0.689593	TRUE	4.99314e-05	16.9364
ebi-cfmet338-GCST90026000	rs117032417	A	G	FALSE	0.058	0.138905	0.0134	0.100465	1.544e-05	0.166783	TRUE	2.29723e-05	18.7347
ebi-cfmet338-GCST90026000	rs117199712	T	C	FALSE	0.0469	-0.0211153	0.0106	0.118039	8.897e-06	0.858029	TRUE	1.2918e-05	19.5765
ebi-cfmet338-GCST90026000	rs11739594	G	A	FALSE	0.0215	0.0332257	0.0048	0.0454089	7.391e-06	0.464352	TRUE	1.09105e-05	20.0629
ebi-cfmet338-GCST90026000	rs117648469	C	T	FALSE	0.0965	0.343096	0.0214	0.283206	6.758e-06	0.225714	TRUE	1.01677e-05	20.3342
ebi-cfmet338-GCST90026000	rs117715598	T	C	FALSE	-0.0584	0.197154	0.0139	0.109797	2.788e-05	0.0725538	TRUE	4.14753e-05	17.6521
ebi-cfmet338-GCST90026000	rs11777577	G	A	FALSE	-0.0354	-0.0936104	0.0087	0.0947346	4.248e-05	0.323087	TRUE	6.4984e-05	16.5565
ebi-cfmet338-GCST90026000	rs11784301	G	T	FALSE	-0.0246	-0.053257	0.0051	0.0451372	1.41e-06	0.238044	TRUE	2.39572e-06	23.2664
ebi-cfmet338-GCST90026000	rs118140503	T	C	FALSE	0.058	-0.103968	0.013	0.144837	8.17e-06	0.472866	TRUE	1.17767e-05	19.9053
ebi-cfmet338-GCST90026000	rs12031700	T	C	FALSE	0.0314	-0.0705139	0.0075	0.0610263	2.878e-05	0.247899	TRUE	4.07389e-05	17.5282
ebi-cfmet338-GCST90026000	rs12079411	T	C	FALSE	0.0494	-0.0705052	0.0113	0.103898	1.134e-05	0.497393	TRUE	1.73884e-05	19.1116
ebi-cfmet338-GCST90026000	rs12496026	C	G	TRUE	0.0595	-0.253844	0.0133	0.219049	7.765e-06	0.246518	TRUE	1.18305e-05	20.0139
ebi-cfmet338-GCST90026000	rs12619818	A	G	FALSE	0.0219	0.0600274	0.0046	0.0463365	2.141e-06	0.19516	TRUE	3.26669e-06	22.6659
ebi-cfmet338-GCST90026000	rs12886598	C	T	FALSE	0.0249	0.178687	0.006	0.0555015	3.045e-05	0.00128416	TRUE	6.11818e-05	17.2225
ebi-cfmet338-GCST90026000	rs1308153	A	G	FALSE	0.0719	0.106201	0.0174	0.174146	3.573e-05	0.541966	TRUE	4.77917e-05	17.0749
ebi-cfmet338-GCST90026000	rs13100425	T	C	FALSE	0.0241	0.0939186	0.0059	0.0565221	4.151e-05	0.0965873	TRUE	6.6119e-05	16.6851
ebi-cfmet338-GCST90026000	rs138678996	T	C	FALSE	0.1167	0.518898	0.0269	0.292332	1.453e-05	0.0758927	TRUE	2.31477e-05	18.8208
ebi-cfmet338-GCST90026000	rs1403294	G	A	FALSE	-0.0214	0.015417	0.005	0.0477291	1.94e-05	0.746688	TRUE	2.46892e-05	18.3184
ebi-cfmet338-GCST90026000	rs142179280	C	A	FALSE	0.062	0.11416	0.0144	0.261719	1.637e-05	0.662697	TRUE	2.24434e-05	18.5378
ebi-cfmet338-GCST90026000	rs142585812	T	C	FALSE	0.1011	-0.0295048	0.0225	0.18712	7.063e-06	0.87471	TRUE	9.48856e-06	20.19
ebi-cfmet338-GCST90026000	rs143110202	T	G	FALSE	0.0756	0.00621131	0.0183	0.149066	3.777e-05	0.966763	TRUE	4.47368e-05	17.0664
ebi-cfmet338-GCST90026000	rs145842392	G	T	FALSE	0.111	0.0412885	0.0223	0.188731	6.123e-07	0.82683	TRUE	9.97036e-07	24.7763
ebi-cfmet338-GCST90026000	rs146355959	T	C	FALSE	0.0831	0.184753	0.02	0.174208	3.17e-05	0.288902	TRUE	4.59556e-05	17.264
ebi-cfmet338-GCST90026000	rs147143327	C	G	TRUE	0.0982	-0.193732	0.0237	0.503841	3.509e-05	0.7006	TRUE	4.43432e-05	17.1683
ebi-cfmet338-GCST90026000	rs16853051	A	G	FALSE	0.0479	0.0160424	0.0109	0.083714	1.069e-05	0.84803	TRUE	1.47685e-05	19.3116
ebi-cfmet338-GCST90026000	rs169476	C	T	FALSE	0.026	0.0486533	0.006	0.0638052	1.57e-05	0.445745	TRUE	2.07615e-05	18.7778
ebi-cfmet338-GCST90026000	rs17157475	C	T	FALSE	0.0259	-0.00659558	0.0063	0.0672674	4.652e-05	0.921893	TRUE	4.89695e-05	16.9012
ebi-cfmet338-GCST90026000	rs17248153	T	A	TRUE	0.0279	0.0527478	0.0066	0.0608865	2.745e-05	0.386309	TRUE	3.31145e-05	17.8698
ebi-cfmet338-GCST90026000	rs172756	G	T	FALSE	0.0205	0.0575918	0.0049	0.0451918	3.481e-05	0.202527	TRUE	4.18684e-05	17.5031
ebi-cfmet338-GCST90026000	rs17875581	C	T	FALSE	0.0555	-0.0815026	0.0133	0.0737764	3.024e-05	0.269279	TRUE	4.28771e-05	17.4134
ebi-cfmet338-GCST90026000	rs1939857	C	T	FALSE	-0.0195	0.0847876	0.0047	0.0492219	2.953e-05	0.0849689	TRUE	5.11449e-05	17.2137
ebi-cfmet338-GCST90026000	rs1983537	C	A	FALSE	-0.0222	-0.0564488	0.0052	0.0529636	2.179e-05	0.286513	TRUE	2.84182e-05	18.2263
ebi-cfmet338-GCST90026000	rs1986624	T	A	TRUE	0.055	0.0999691	0.0126	0.139349	1.206e-05	0.473126	TRUE	1.79859e-05	19.0539
ebi-cfmet338-GCST90026000	rs2410414	A	G	FALSE	-0.0402	-0.0863124	0.0094	0.0692946	1.927e-05	0.212916	TRUE	2.81759e-05	18.2893
ebi-cfmet338-GCST90026000	rs2759282	T	C	FALSE	0.0413	-0.345352	0.0095	0.117455	1.392e-05	0.00327914	TRUE	2.58414e-05	18.8996
ebi-cfmet338-GCST90026000	rs283899	G	A	FALSE	-0.0546	0.128463	0.0123	0.109599	9.914e-06	0.241147	TRUE	1.38106e-05	19.7049
ebi-cfmet338-GCST90026000	rs3202002	A	G	FALSE	-0.0188	0.0421402	0.0045	0.0442322	3.213e-05	0.34074	TRUE	4.12291e-05	17.4538
ebi-cfmet338-GCST90026000	rs34196162	C	T	FALSE	0.0262	0.000931016	0.0057	0.0647822	4.194e-06	0.988534	TRUE	5.84037e-06	21.1277
ebi-cfmet338-GCST90026000	rs34741230	T	C	FALSE	0.0529	0.0423346	0.0127	0.136645	3.21e-05	0.756702	TRUE	4.00871e-05	17.3502
ebi-cfmet338-GCST90026000	rs34950927	G	A	FALSE	0.0248	0.044017	0.006	0.0637664	3.341e-05	0.490015	TRUE	4.80393e-05	17.0844
ebi-cfmet338-GCST90026000	rs35003992	A	G	FALSE	-0.0216	0.00154291	0.0051	0.0496159	2.114e-05	0.975192	TRUE	2.87985e-05	17.9377
ebi-cfmet338-GCST90026000	rs36060579	A	G	FALSE	0.0233	-0.00309631	0.0057	0.0599947	4.629e-05	0.95884	TRUE	5.36477e-05	16.7094
ebi-cfmet338-GCST90026000	rs3738596	A	G	FALSE	0.0545	0.0143774	0.0123	0.0976302	9.089e-06	0.882924	TRUE	1.25075e-05	19.6328
ebi-cfmet338-GCST90026000	rs3784945	G	C	TRUE	0.0522	-0.0868572	0.012	0.107758	1.49e-05	0.420219	TRUE	1.94251e-05	18.9225
ebi-cfmet338-GCST90026000	rs4417309	T	A	TRUE	-0.0875	-0.0580494	0.0207	0.0728446	2.294e-05	0.425513	TRUE	3.28566e-05	17.868
ebi-cfmet338-GCST90026000	rs4704653	G	A	FALSE	-0.0202	-0.0739006	0.0048	0.0438513	2.582e-05	0.091939	TRUE	3.97438e-05	17.7101
ebi-cfmet338-GCST90026000	rs4775582	T	G	FALSE	-0.0199	-0.0209094	0.0046	0.0444827	1.483e-05	0.638313	TRUE	2.06296e-05	18.715
ebi-cfmet338-GCST90026000	rs519651	C	T	FALSE	-0.0192	0.0526023	0.0046	0.0444939	3.433e-05	0.237112	TRUE	4.31152e-05	17.4216
ebi-cfmet338-GCST90026000	rs55837102	T	C	FALSE	0.0429	-0.0645674	0.0098	0.103488	1.216e-05	0.532687	TRUE	1.68289e-05	19.163
ebi-cfmet338-GCST90026000	rs55939103	A	C	FALSE	-0.0516	-0.0785173	0.0124	0.106656	3.365e-05	0.461626	TRUE	4.29988e-05	17.3163
ebi-cfmet338-GCST90026000	rs58468318	T	C	FALSE	0.0216	-0.0599366	0.0046	0.0452533	2.51e-06	0.185347	TRUE	4.43749e-06	22.0491
ebi-cfmet338-GCST90026000	rs6026243	G	T	FALSE	0.0193	-0.0628615	0.0047	0.0435824	3.914e-05	0.1492	TRUE	5.89068e-05	16.8624
ebi-cfmet338-GCST90026000	rs60467252	A	G	FALSE	0.0305	-0.0563597	0.0063	0.0616586	1.377e-06	0.360685	TRUE	2.12141e-06	23.4379
ebi-cfmet338-GCST90026000	rs61348606	G	A	FALSE	0.0377	-0.0286467	0.009	0.118151	2.677e-05	0.808425	TRUE	3.60051e-05	17.5468
ebi-cfmet338-GCST90026000	rs61750721	T	C	FALSE	0.1252	0.24652	0.0283	0.269982	9.812e-06	0.361191	TRUE	1.42588e-05	19.572
ebi-cfmet338-GCST90026000	rs61870389	C	T	FALSE	0.0399	-0.0102515	0.0085	0.0663241	3.091e-06	0.877162	TRUE	3.80027e-06	22.0347
ebi-cfmet338-GCST90026000	rs62057952	T	C	FALSE	0.0547	-0.170942	0.0129	0.155906	2.324e-05	0.272885	TRUE	3.22586e-05	17.9802
ebi-cfmet338-GCST90026000	rs6753273	T	C	FALSE	0.0733	0.0743266	0.0168	0.12456	1.226e-05	0.5507	TRUE	1.78599e-05	19.0366
ebi-cfmet338-GCST90026000	rs6772814	G	A	FALSE	0.0199	-0.0496894	0.0046	0.0441447	1.609e-05	0.260333	TRUE	2.24453e-05	18.715
ebi-cfmet338-GCST90026000	rs6984612	T	C	FALSE	0.0423	0.0176276	0.0091	0.131994	3.584e-06	0.89376	TRUE	4.68127e-06	21.6072
ebi-cfmet338-GCST90026000	rs7222021	T	C	FALSE	0.0323	0.0220164	0.0074	0.0555342	1.21e-05	0.691775	TRUE	1.72676e-05	19.052
ebi-cfmet338-GCST90026000	rs72554008	G	A	FALSE	0.0526	-0.073702	0.0129	0.108323	4.25e-05	0.496259	TRUE	6.04329e-05	16.6262
ebi-cfmet338-GCST90026000	rs72703973	C	T	FALSE	0.0317	-0.0918768	0.0078	0.0591214	4.957e-05	0.120176	TRUE	7.1001e-05	16.5169
ebi-cfmet338-GCST90026000	rs72732875	A	G	FALSE	0.054	0.140185	0.0117	0.081618	3.72e-06	0.0858737	TRUE	6.75776e-06	21.3018
ebi-cfmet338-GCST90026000	rs72765283	G	A	FALSE	-0.0303	0.0369867	0.0072	0.106522	2.366e-05	0.728425	TRUE	3.36065e-05	17.7101
ebi-cfmet338-GCST90026000	rs73200234	A	G	FALSE	-0.0299	0.0172199	0.0072	0.100072	3.291e-05	0.863379	TRUE	4.15372e-05	17.2456
ebi-cfmet338-GCST90026000	rs73290096	T	G	FALSE	0.0615	-0.18548	0.0142	0.530524	1.474e-05	0.726628	TRUE	1.98853e-05	18.7574
ebi-cfmet338-GCST90026000	rs73292576	G	C	TRUE	0.0413	0.13889	0.0101	0.153121	4.35e-05	0.364374	TRUE	5.92385e-05	16.7208
ebi-cfmet338-GCST90026000	rs74482314	A	G	FALSE	0.0318	-0.000269189	0.0072	0.0758638	8.993e-06	0.997169	TRUE	1.30687e-05	19.5069
ebi-cfmet338-GCST90026000	rs75826829	T	C	FALSE	0.053	-0.226559	0.0125	0.185732	2.203e-05	0.222534	TRUE	3.28074e-05	17.9776
ebi-cfmet338-GCST90026000	rs76216151	A	G	FALSE	0.0939	0.210584	0.022	0.175735	1.953e-05	0.230798	TRUE	2.90294e-05	18.2174
ebi-cfmet338-GCST90026000	rs76320935	G	C	TRUE	0.0429	0.0778089	0.0101	0.0879508	2.168e-05	0.376326	TRUE	3.04604e-05	18.0415
ebi-cfmet338-GCST90026000	rs76489238	A	G	FALSE	-0.0222	-0.00544976	0.0054	0.0472806	3.714e-05	0.908236	TRUE	4.90737e-05	16.9012
ebi-cfmet338-GCST90026000	rs7738713	G	A	FALSE	0.0273	-0.045826	0.0062	0.0552532	1.042e-05	0.406888	TRUE	1.54509e-05	19.3884
ebi-cfmet338-GCST90026000	rs78479401	A	T	TRUE	0.0525	-0.160669	0.0127	0.21295	3.669e-05	0.450553	TRUE	4.83165e-05	17.0888
ebi-cfmet338-GCST90026000	rs79108734	C	T	FALSE	0.1158	-0.105859	0.0278	0.675836	3.085e-05	0.875533	TRUE	3.93091e-05	17.3511
ebi-cfmet338-GCST90026000	rs79114388	G	C	TRUE	0.0306	-0.100685	0.0068	0.0689656	7.392e-06	0.144309	TRUE	1.09557e-05	20.25
ebi-cfmet338-GCST90026000	rs792608	G	A	FALSE	0.0308	0.0480291	0.0073	0.0723091	2.413e-05	0.50655	TRUE	3.34069e-05	17.8015
ebi-cfmet338-GCST90026000	rs80246378	C	A	FALSE	-0.0319	-0.0910972	0.0075	0.081437	1.873e-05	0.263301	TRUE	3.06107e-05	18.0908
ebi-cfmet338-GCST90026000	rs8064331	T	C	FALSE	-0.0225	-0.0279401	0.0052	0.0541837	1.824e-05	0.606095	TRUE	2.06764e-05	18.7223
ebi-cfmet338-GCST90026000	rs8074146	A	G	FALSE	-0.0327	-0.014063	0.0074	0.106062	1.058e-05	0.894516	TRUE	1.31612e-05	19.5268
ebi-cfmet338-GCST90026000	rs836136	C	T	FALSE	0.0219	-0.064804	0.005	0.0435864	1.326e-05	0.13707	TRUE	1.8625e-05	19.1844
ebi-cfmet338-GCST90026000	rs9295145	A	G	FALSE	-0.023	0.0110202	0.0046	0.0452193	6.259e-07	0.807458	TRUE	8.97062e-07	25
ebi-cfmet338-GCST90026000	rs9383156	C	A	FALSE	0.0371	-0.0371918	0.0091	0.0997737	4.839e-05	0.709326	TRUE	5.83453e-05	16.6213
ebi-cfmet338-GCST90026000	rs9536766	T	C	FALSE	-0.0263	0.106737	0.0063	0.0527076	3.063e-05	0.0428598	TRUE	4.7727e-05	17.4273
ebi-cfmet338-GCST90026000	rs958514	T	A	TRUE	-0.0425	0.0926057	0.0097	0.085527	1.117e-05	0.278913	TRUE	1.75633e-05	19.197
ebi-cfmet338-GCST90026000	rs9617402	A	G	FALSE	0.0487	-0.130303	0.0111	0.10694	1.235e-05	0.223044	TRUE	1.74189e-05	19.2492
ebi-cfmet338-GCST90026000	rs9818310	T	A	TRUE	-0.0235	-0.0254321	0.0056	0.0571626	3.091e-05	0.656387	TRUE	3.57759e-05	17.61
ebi-cfmet338-GCST90026001	rs10501202	C	A	FALSE	-0.3498	0.239924	0.0805	0.180349	1.376e-05	0.18341	TRUE	2.12079e-05	18.882
ebi-cfmet338-GCST90026001	rs10845123	A	G	FALSE	-0.0545	-0.0658538	0.013	0.0499652	2.762e-05	0.187506	TRUE	4.06018e-05	17.5754
ebi-cfmet338-GCST90026001	rs11067472	T	C	FALSE	0.0991	-0.102474	0.0218	0.139774	5.646e-06	0.463474	TRUE	8.09764e-06	20.6649
ebi-cfmet338-GCST90026001	rs111728943	G	C	TRUE	-0.1535	0.0334809	0.0368	0.18089	3.019e-05	0.853159	TRUE	3.85113e-05	17.3989
ebi-cfmet338-GCST90026001	rs112945871	A	G	FALSE	-0.1127	0.33066	0.0277	0.125778	4.573e-05	0.00856564	TRUE	7.9377e-05	16.5534
ebi-cfmet338-GCST90026001	rs113836058	T	C	FALSE	0.2549	-0.29852	0.061	0.179041	2.966e-05	0.0954487	TRUE	4.48885e-05	17.4614
ebi-cfmet338-GCST90026001	rs113966298	C	T	FALSE	0.1183	-0.126994	0.0289	0.107926	4.39e-05	0.239324	TRUE	6.01457e-05	16.7561
ebi-cfmet338-GCST90026001	rs116170994	T	A	TRUE	-0.1666	-0.0288048	0.0396	0.253371	2.62e-05	0.909487	TRUE	3.28071e-05	17.6994
ebi-cfmet338-GCST90026001	rs11619393	C	T	FALSE	0.0783	0.0837306	0.0161	0.0811618	1.215e-06	0.302236	TRUE	1.94264e-06	23.6522
ebi-cfmet338-GCST90026001	rs11660674	A	G	FALSE	0.1048	0.170169	0.0247	0.101015	2.169e-05	0.0920683	TRUE	3.43583e-05	18.0023
ebi-cfmet338-GCST90026001	rs116703244	T	G	FALSE	-0.1426	0.0297987	0.0335	0.103424	2.031e-05	0.773252	TRUE	2.71558e-05	18.1196
ebi-cfmet338-GCST90026001	rs11674633	G	A	FALSE	0.2931	0.456727	0.0695	0.223452	2.445e-05	0.0409572	TRUE	4.00356e-05	17.7853
ebi-cfmet338-GCST90026001	rs117500487	G	A	FALSE	-0.2213	0.228766	0.0531	0.123738	3.046e-05	0.0644867	TRUE	4.80755e-05	17.369
ebi-cfmet338-GCST90026001	rs117778740	T	C	FALSE	-0.1777	0.0102442	0.0423	0.165091	2.65e-05	0.950521	TRUE	3.34505e-05	17.6479
ebi-cfmet338-GCST90026001	rs118010950	G	A	FALSE	-0.2248	0.0525924	0.0523	0.844854	1.715e-05	0.950364	TRUE	2.20723e-05	18.4752
ebi-cfmet338-GCST90026001	rs12121815	G	A	FALSE	0.1128	-0.133215	0.0271	0.149551	3.169e-05	0.373054	TRUE	4.36371e-05	17.3253
ebi-cfmet338-GCST90026001	rs12155252	T	C	FALSE	-0.0953	0.156696	0.0235	0.101794	4.855e-05	0.123721	TRUE	7.3456e-05	16.4456
ebi-cfmet338-GCST90026001	rs12527568	G	T	FALSE	-0.0791	0.0173607	0.0168	0.0615909	2.416e-06	0.778044	TRUE	3.62118e-06	22.1684
ebi-cfmet338-GCST90026001	rs12547997	G	A	FALSE	-0.0507	0.105165	0.012	0.0458144	2.608e-05	0.021707	TRUE	3.99942e-05	17.8506
ebi-cfmet338-GCST90026001	rs12619261	C	T	FALSE	0.1461	0.174235	0.0352	0.0919169	3.326e-05	0.0580163	TRUE	5.18946e-05	17.2272
ebi-cfmet338-GCST90026001	rs12728899	A	G	FALSE	0.1007	-0.0368278	0.023	0.0776997	1.164e-05	0.635517	TRUE	1.64524e-05	19.1692
ebi-cfmet338-GCST90026001	rs12966839	A	G	FALSE	0.061	-0.0545032	0.0148	0.0480094	3.772e-05	0.256266	TRUE	5.32735e-05	16.9878
ebi-cfmet338-GCST90026001	rs13098069	A	G	FALSE	0.0481	-0.0434991	0.0118	0.0435904	4.543e-05	0.318324	TRUE	6.31424e-05	16.616
ebi-cfmet338-GCST90026001	rs141758004	T	C	FALSE	0.1845	-0.159324	0.0446	0.153633	3.54e-05	0.299718	TRUE	4.94306e-05	17.1129
ebi-cfmet338-GCST90026001	rs143034357	C	T	FALSE	0.2056	0.838078	0.0497	1.32633	3.506e-05	0.527467	TRUE	4.70066e-05	17.1133
ebi-cfmet338-GCST90026001	rs145771725	G	A	FALSE	0.1779	0.0905942	0.0361	0.119608	8.325e-07	0.448794	TRUE	1.37101e-06	24.285
ebi-cfmet338-GCST90026001	rs149651391	T	A	TRUE	-0.1504	0.068592	0.0365	0.170245	3.802e-05	0.687021	TRUE	4.88934e-05	16.9789
ebi-cfmet338-GCST90026001	rs150948907	T	G	FALSE	-0.1243	-0.103548	0.0293	0.111372	2.217e-05	0.352505	TRUE	3.13187e-05	17.9973
ebi-cfmet338-GCST90026001	rs17693059	A	C	FALSE	0.0778	0.0290184	0.0188	0.0845498	3.666e-05	0.73144	TRUE	4.5077e-05	17.1255
ebi-cfmet338-GCST90026001	rs1910888	T	C	FALSE	0.1816	0.106231	0.044	0.186819	3.674e-05	0.569608	TRUE	4.85296e-05	17.0344
ebi-cfmet338-GCST90026001	rs2044311	T	A	TRUE	-0.0562	0.0657019	0.0138	0.0476396	4.408e-05	0.167851	TRUE	6.71788e-05	16.585
ebi-cfmet338-GCST90026001	rs205887	G	A	FALSE	0.1702	0.0914451	0.0396	0.127041	1.73e-05	0.471645	TRUE	2.40454e-05	18.4726
ebi-cfmet338-GCST90026001	rs234580	G	C	TRUE	-0.0561	0.00722277	0.0124	0.0472156	5.722e-06	0.878419	TRUE	8.2569e-06	20.4683
ebi-cfmet338-GCST90026001	rs2488633	A	G	FALSE	-0.1769	-0.139091	0.0403	0.185857	1.13e-05	0.454234	TRUE	1.62289e-05	19.2684
ebi-cfmet338-GCST90026001	rs2648517	T	G	FALSE	-0.0555	0.0159402	0.0132	0.0457334	2.631e-05	0.72743	TRUE	3.41547e-05	17.6782
ebi-cfmet338-GCST90026001	rs2729958	G	A	FALSE	-0.0617	0.0161907	0.0126	0.0447752	1.043e-06	0.717651	TRUE	1.50386e-06	23.9789
ebi-cfmet338-GCST90026001	rs2768451	T	C	FALSE	-0.0967	0.0877357	0.0229	0.117187	2.488e-05	0.454047	TRUE	3.32638e-05	17.8313
ebi-cfmet338-GCST90026001	rs2796458	G	T	FALSE	0.0546	0.000945319	0.0132	0.0457426	3.623e-05	0.983512	TRUE	4.3659e-05	17.1095
ebi-cfmet338-GCST90026001	rs28428798	A	G	FALSE	-0.0753	0.0522061	0.0163	0.0675618	3.954e-06	0.43969	TRUE	5.82869e-06	21.341
ebi-cfmet338-GCST90026001	rs28430662	A	T	TRUE	0.1263	0.0594305	0.031	0.118043	4.609e-05	0.614639	TRUE	5.9955e-05	16.5991
ebi-cfmet338-GCST90026001	rs35365562	C	G	TRUE	0.0698	-0.0732494	0.0154	0.0714018	6.1e-06	0.30495	TRUE	8.94488e-06	20.5433
ebi-cfmet338-GCST90026001	rs35775440	A	G	FALSE	0.0699	0.00506804	0.0167	0.0568274	2.78e-05	0.928936	TRUE	3.58082e-05	17.5195
ebi-cfmet338-GCST90026001	rs3784752	A	G	FALSE	0.0622	-0.0765824	0.0138	0.0524867	6.27e-06	0.144543	TRUE	1.06071e-05	20.3153
ebi-cfmet338-GCST90026001	rs3827999	G	A	FALSE	0.2019	-0.161325	0.048	0.165125	2.609e-05	0.328574	TRUE	3.66942e-05	17.6925
ebi-cfmet338-GCST90026001	rs4288378	C	G	TRUE	-0.0564	0.0088391	0.0128	0.044295	1.074e-05	0.841832	TRUE	1.40396e-05	19.415
ebi-cfmet338-GCST90026001	rs4744505	G	A	FALSE	-0.0489	0.0306892	0.0115	0.0447733	1.962e-05	0.493069	TRUE	2.91199e-05	18.081
ebi-cfmet338-GCST90026001	rs4811556	A	G	FALSE	0.155	-0.155246	0.0374	0.121737	3.408e-05	0.202219	TRUE	4.93221e-05	17.1759
ebi-cfmet338-GCST90026001	rs4991494	T	A	TRUE	0.0599	0.0051728	0.0134	0.0531875	7.382e-06	0.922523	TRUE	1.04386e-05	19.9822
ebi-cfmet338-GCST90026001	rs55822728	A	G	FALSE	0.1093	0.0784009	0.0246	0.0993846	8.814e-06	0.430192	TRUE	1.28982e-05	19.741
ebi-cfmet338-GCST90026001	rs55919794	C	T	FALSE	0.0504	-0.0328977	0.0122	0.0440357	3.81e-05	0.455022	TRUE	4.8819e-05	17.0664
ebi-cfmet338-GCST90026001	rs566864150	A	G	FALSE	-0.1852	0.0586369	0.0426	0.117771	1.404e-05	0.618562	TRUE	1.88761e-05	18.9
ebi-cfmet338-GCST90026001	rs57775731	C	G	TRUE	0.128	-0.0758134	0.0287	0.099533	8.043e-06	0.446244	TRUE	1.19299e-05	19.891
ebi-cfmet338-GCST90026001	rs59279909	C	G	TRUE	0.0665	0.0368905	0.0145	0.0558706	4.723e-06	0.509071	TRUE	6.68253e-06	21.0333
ebi-cfmet338-GCST90026001	rs59860864	T	G	FALSE	-0.0736	0.0760022	0.016	0.0605232	4.402e-06	0.209206	TRUE	6.80569e-06	21.16
ebi-cfmet338-GCST90026001	rs61859384	G	A	FALSE	0.0919	-0.0277227	0.0214	0.0969529	1.81e-05	0.774924	TRUE	2.30988e-05	18.4418
ebi-cfmet338-GCST90026001	rs62471428	T	C	FALSE	0.1688	-0.0211815	0.0415	0.207208	4.788e-05	0.918579	TRUE	5.86864e-05	16.5443
ebi-cfmet338-GCST90026001	rs6441089	A	G	FALSE	-0.1253	-0.118384	0.0294	0.0952619	1.992e-05	0.213973	TRUE	2.99832e-05	18.1638
ebi-cfmet338-GCST90026001	rs6584408	G	A	FALSE	-0.0617	-0.0171725	0.0151	0.0599909	4.467e-05	0.774685	TRUE	5.55882e-05	16.6962
ebi-cfmet338-GCST90026001	rs6748118	G	C	TRUE	-0.1411	-0.109862	0.0339	0.116033	3.084e-05	0.343733	TRUE	4.3964e-05	17.3243
ebi-cfmet338-GCST90026001	rs684845	G	A	FALSE	0.0591	-0.0179418	0.0142	0.0594577	3.147e-05	0.762837	TRUE	4.06188e-05	17.322
ebi-cfmet338-GCST90026001	rs6963037	T	C	FALSE	0.101	-0.159088	0.024	0.0810181	2.577e-05	0.0495747	TRUE	4.11477e-05	17.7101
ebi-cfmet338-GCST90026001	rs71521731	G	A	FALSE	0.0619	0.0258974	0.015	0.0528479	3.716e-05	0.624108	TRUE	4.81818e-05	17.0294
ebi-cfmet338-GCST90026001	rs7235655	A	G	FALSE	-0.0901	-0.0498839	0.0203	0.0823588	9.156e-06	0.54472	TRUE	1.28525e-05	19.6996
ebi-cfmet338-GCST90026001	rs72783387	G	C	TRUE	0.16	-0.0750024	0.0388	0.161848	3.707e-05	0.643068	TRUE	4.86171e-05	17.005
ebi-cfmet338-GCST90026001	rs72794366	G	A	FALSE	-0.1543	0.128157	0.0342	0.133763	6.324e-06	0.33802	TRUE	9.72733e-06	20.3554
ebi-cfmet338-GCST90026001	rs73180896	G	A	FALSE	-0.0536	-0.0468751	0.0132	0.0537758	4.569e-05	0.383385	TRUE	6.63004e-05	16.4885
ebi-cfmet338-GCST90026001	rs73223880	C	T	FALSE	0.1124	-0.19353	0.0235	0.0994493	1.665e-06	0.0516523	TRUE	3.22754e-06	22.8769
ebi-cfmet338-GCST90026001	rs73250288	C	T	FALSE	-0.091	0.0440345	0.0217	0.0725729	2.818e-05	0.544009	TRUE	3.69551e-05	17.5858
ebi-cfmet338-GCST90026001	rs74864917	A	G	FALSE	0.1459	0.0579533	0.0359	0.104936	4.759e-05	0.58076	TRUE	6.28748e-05	16.5166
ebi-cfmet338-GCST90026001	rs76051036	A	C	FALSE	0.0996	-0.0145667	0.0217	0.0981592	4.696e-06	0.882028	TRUE	6.13053e-06	21.0668
ebi-cfmet338-GCST90026001	rs76579404	A	G	FALSE	-0.132	0.0741619	0.0322	0.0752935	4.128e-05	0.324638	TRUE	5.73297e-05	16.8049
ebi-cfmet338-GCST90026001	rs76627392	T	C	FALSE	-0.1815	-0.0238617	0.0401	0.188225	6.043e-06	0.899121	TRUE	8.15448e-06	20.4863
ebi-cfmet338-GCST90026001	rs76681921	T	C	FALSE	0.2126	-0.387392	0.0406	0.300989	1.594e-07	0.198072	TRUE	3.24181e-07	27.4204
ebi-cfmet338-GCST90026001	rs76933839	T	C	FALSE	-0.1248	-0.0527462	0.0294	0.0869535	2.245e-05	0.544114	TRUE	2.9737e-05	18.0192
ebi-cfmet338-GCST90026001	rs77983335	C	A	FALSE	0.1223	0.0103926	0.0274	0.107345	7.764e-06	0.922873	TRUE	1.07514e-05	19.9229
ebi-cfmet338-GCST90026001	rs7811565	T	C	FALSE	0.056	-0.0267073	0.0123	0.046243	5.196e-06	0.563573	TRUE	7.68436e-06	20.7284
ebi-cfmet338-GCST90026001	rs78286879	C	T	FALSE	-0.1056	0.0772483	0.0231	0.0830877	4.812e-06	0.352516	TRUE	7.41028e-06	20.898
ebi-cfmet338-GCST90026001	rs78459351	A	G	FALSE	-0.1649	0.107292	0.0377	0.137836	1.197e-05	0.43633	TRUE	1.7438e-05	19.1319
ebi-cfmet338-GCST90026001	rs78674282	T	C	FALSE	0.1359	0.0902934	0.032	0.105969	2.156e-05	0.394172	TRUE	3.04188e-05	18.0359
ebi-cfmet338-GCST90026001	rs79262944	A	G	FALSE	0.2363	-0.159126	0.0531	0.213016	8.497e-06	0.455055	TRUE	1.24364e-05	19.8033
ebi-cfmet338-GCST90026001	rs8080154	A	G	FALSE	0.0663	0.0370736	0.016	0.0589856	3.223e-05	0.529663	TRUE	4.56505e-05	17.1707
ebi-cfmet338-GCST90026001	rs890935	C	G	TRUE	0.1556	0.0179097	0.0343	0.228522	5.888e-06	0.937532	TRUE	7.73559e-06	20.5793
ebi-cfmet338-GCST90026001	rs9295100	T	G	FALSE	-0.0469	0.00696781	0.0114	0.047791	3.861e-05	0.884081	TRUE	4.86643e-05	16.9253
ebi-cfmet338-GCST90026001	rs943119	T	C	FALSE	0.0879	-0.12997	0.0215	0.0759769	4.433e-05	0.0871465	TRUE	6.55347e-05	16.7148
ebi-cfmet338-GCST90026001	rs9870065	C	T	FALSE	0.056	-0.0201544	0.0124	0.0450182	5.982e-06	0.654374	TRUE	8.90694e-06	20.3954
ebi-cfmet338-GCST90026001	rs9891997	A	G	FALSE	-0.0593	0.105986	0.0128	0.0473896	3.709e-06	0.0253198	TRUE	6.70012e-06	21.463
ebi-cfmet338-GCST90026001	rs9993766	T	C	FALSE	0.0506	-0.0298767	0.0117	0.0435221	1.633e-05	0.492415	TRUE	2.13325e-05	18.7038
ebi-cfmet338-GCST90026002	rs1012555	C	A	FALSE	-0.1406	-0.0204393	0.0297	0.0605068	2.127e-06	0.735512	TRUE	3.23839e-06	22.4108
ebi-cfmet338-GCST90026002	rs10261526	T	G	FALSE	-0.0925	0.0194713	0.0213	0.0435134	1.389e-05	0.654531	TRUE	1.91394e-05	18.8592
ebi-cfmet338-GCST90026002	rs10861078	C	T	FALSE	-0.1213	0.0349899	0.029	0.0758659	2.914e-05	0.64465	TRUE	3.79731e-05	17.4955
ebi-cfmet338-GCST90026002	rs10886364	T	C	FALSE	-0.1174	0.0352873	0.0232	0.0457623	4.02e-07	0.440647	TRUE	7.21419e-07	25.6071
ebi-cfmet338-GCST90026002	rs10994707	A	T	TRUE	-0.1826	0.0565038	0.0393	0.0715449	3.451e-06	0.429664	TRUE	5.17161e-06	21.5882
ebi-cfmet338-GCST90026002	rs111318610	G	A	FALSE	-0.5218	-0.112251	0.1153	0.119033	5.995e-06	0.345671	TRUE	9.12313e-06	20.4809
ebi-cfmet338-GCST90026002	rs11189103	G	C	TRUE	-0.3658	0.0354123	0.0801	0.147222	5.033e-06	0.809915	TRUE	6.89347e-06	20.8556
ebi-cfmet338-GCST90026002	rs111960592	T	C	FALSE	-0.2683	-0.0144808	0.0604	0.113872	9.024e-06	0.898807	TRUE	1.18733e-05	19.7318
ebi-cfmet338-GCST90026002	rs112233802	A	G	FALSE	-0.3775	-0.209016	0.0763	0.203217	7.501e-07	0.303696	TRUE	1.2975e-06	24.4785
ebi-cfmet338-GCST90026002	rs11226874	C	T	FALSE	-0.4568	-0.0982614	0.0979	0.32931	3.034e-06	0.76541	TRUE	4.41538e-06	21.7714
ebi-cfmet338-GCST90026002	rs11256331	C	G	TRUE	-0.6749	-0.0206205	0.1457	0.159504	3.624e-06	0.897137	TRUE	5.04072e-06	21.4565
ebi-cfmet338-GCST90026002	rs112571870	T	C	FALSE	-0.2424	-0.136079	0.0502	0.109476	1.379e-06	0.213868	TRUE	2.35916e-06	23.3162
ebi-cfmet338-GCST90026002	rs112820295	T	C	FALSE	-0.4373	0.275008	0.1073	0.187431	4.555e-05	0.142307	TRUE	6.70669e-05	16.6096
ebi-cfmet338-GCST90026002	rs114214902	G	C	TRUE	-0.5646	-0.56391	0.1159	0.405015	1.1e-06	0.163825	TRUE	1.96822e-06	23.7309
ebi-cfmet338-GCST90026002	rs114221489	T	C	FALSE	0.2745	-0.0780091	0.0656	0.097005	2.875e-05	0.421295	TRUE	3.93557e-05	17.5096
ebi-cfmet338-GCST90026002	rs114464705	C	T	FALSE	-0.3092	-0.206129	0.0701	0.134396	1.03e-05	0.125092	TRUE	1.63839e-05	19.4555
ebi-cfmet338-GCST90026002	rs115798220	C	G	TRUE	-0.4379	0.133668	0.105	0.273637	3.034e-05	0.625206	TRUE	4.01196e-05	17.3929
ebi-cfmet338-GCST90026002	rs116144854	T	C	FALSE	-0.6131	-0.0472644	0.1345	0.238191	5.121e-06	0.842708	TRUE	7.12085e-06	20.7787
ebi-cfmet338-GCST90026002	rs11650377	G	T	FALSE	-0.0972	0.0171471	0.0226	0.0440111	1.683e-05	0.696827	TRUE	2.27629e-05	18.4976
ebi-cfmet338-GCST90026002	rs116938798	T	C	FALSE	-0.1929	-0.0387521	0.0475	0.101925	4.869e-05	0.703796	TRUE	6.2336e-05	16.4921
ebi-cfmet338-GCST90026002	rs117197252	A	G	FALSE	-0.343	0.144122	0.077	0.385903	8.401e-06	0.7088	TRUE	1.1606e-05	19.843
ebi-cfmet338-GCST90026002	rs117389150	G	T	FALSE	-0.3235	0.170469	0.0699	0.222991	3.734e-06	0.44459	TRUE	5.60295e-06	21.4188
ebi-cfmet338-GCST90026002	rs117525397	T	C	FALSE	-0.2642	0.0074216	0.0597	0.118942	9.606e-06	0.950247	TRUE	1.26688e-05	19.5847
ebi-cfmet338-GCST90026002	rs117611729	T	A	TRUE	-0.2466	-0.103314	0.0565	0.174474	1.27e-05	0.553754	TRUE	1.77326e-05	19.0497
ebi-cfmet338-GCST90026002	rs117763543	T	C	FALSE	-0.2213	0.0855131	0.0505	0.140436	1.176e-05	0.542584	TRUE	1.64602e-05	19.2035
ebi-cfmet338-GCST90026002	rs117886874	G	A	FALSE	-0.3354	0.0450071	0.0688	0.0952534	1.075e-06	0.636571	TRUE	1.69636e-06	23.7656
ebi-cfmet338-GCST90026002	rs117901415	G	A	FALSE	-0.3446	-0.00300808	0.0675	0.0680641	3.282e-07	0.964749	TRUE	5.1851e-07	26.0629
ebi-cfmet338-GCST90026002	rs118085077	C	T	FALSE	-0.4364	-0.0827917	0.0978	0.303109	8.057e-06	0.784744	TRUE	1.10717e-05	19.9109
ebi-cfmet338-GCST90026002	rs11967702	C	T	FALSE	0.1169	-0.0648371	0.0272	0.0473192	1.747e-05	0.170622	TRUE	2.6149e-05	18.471
ebi-cfmet338-GCST90026002	rs12120237	A	G	FALSE	0.1304	0.0211675	0.0312	0.0536789	2.924e-05	0.693333	TRUE	3.81783e-05	17.4681
ebi-cfmet338-GCST90026002	rs12143243	C	G	TRUE	-0.1031	0.0216699	0.0232	0.04905	9.053e-06	0.65864	TRUE	1.22732e-05	19.7488
ebi-cfmet338-GCST90026002	rs12326696	A	C	FALSE	0.098	-0.0528466	0.0233	0.0451041	2.659e-05	0.241334	TRUE	3.76381e-05	17.6905
ebi-cfmet338-GCST90026002	rs12427921	T	C	FALSE	-0.1008	-0.00285048	0.0233	0.0449214	1.508e-05	0.949404	TRUE	1.95668e-05	18.7158
ebi-cfmet338-GCST90026002	rs12656429	T	C	FALSE	-0.1315	-0.0927627	0.0311	0.0530499	2.432e-05	0.0803619	TRUE	3.68372e-05	17.8785
ebi-cfmet338-GCST90026002	rs12783235	C	G	TRUE	-0.3345	-0.188844	0.0759	0.233527	1.056e-05	0.418712	TRUE	1.51488e-05	19.4227
ebi-cfmet338-GCST90026002	rs13131708	C	T	FALSE	-0.1447	0.0192163	0.0337	0.0798432	1.795e-05	0.809806	TRUE	2.30268e-05	18.4364
ebi-cfmet338-GCST90026002	rs13212727	A	T	TRUE	-0.4238	0.260383	0.0887	0.145917	1.773e-06	0.0743498	TRUE	3.23095e-06	22.8284
ebi-cfmet338-GCST90026002	rs13288295	A	G	FALSE	-0.1054	0.0165187	0.0247	0.0506348	2.001e-05	0.744249	TRUE	2.60911e-05	18.2091
ebi-cfmet338-GCST90026002	rs138282335	C	A	FALSE	-0.6339	0.091223	0.129	0.223409	8.921e-07	0.683037	TRUE	1.39445e-06	24.1469
ebi-cfmet338-GCST90026002	rs138529822	T	A	TRUE	-0.2622	-0.426638	0.0636	0.247078	3.785e-05	0.0842151	TRUE	5.70438e-05	16.9962
ebi-cfmet338-GCST90026002	rs140786034	C	G	TRUE	-0.341	0.196915	0.0678	0.180476	4.856e-07	0.275235	TRUE	8.79823e-07	25.2959
ebi-cfmet338-GCST90026002	rs141374198	T	C	FALSE	-0.6613	0.254908	0.1538	0.570235	1.717e-05	0.654858	TRUE	2.30445e-05	18.4878
ebi-cfmet338-GCST90026002	rs141505472	G	T	FALSE	-0.3996	-0.124496	0.0901	0.185068	9.168e-06	0.501134	TRUE	1.31597e-05	19.6699
ebi-cfmet338-GCST90026002	rs142500610	G	A	FALSE	-0.4638	-0.15812	0.1045	0.24945	8.997e-06	0.526163	TRUE	1.29087e-05	19.6983
ebi-cfmet338-GCST90026002	rs142525835	A	T	TRUE	-0.4095	0.19204	0.1008	0.226897	4.879e-05	0.397343	TRUE	6.55865e-05	16.5039
ebi-cfmet338-GCST90026002	rs143045363	C	G	TRUE	-0.3274	0.153364	0.0803	0.169357	4.605e-05	0.365163	TRUE	6.21955e-05	16.6236
ebi-cfmet338-GCST90026002	rs144556779	A	G	FALSE	-0.5313	0.374475	0.1285	0.448439	3.573e-05	0.403682	TRUE	4.86436e-05	17.0952
ebi-cfmet338-GCST90026002	rs144625233	T	C	FALSE	-0.4137	-0.386635	0.0989	0.180857	2.867e-05	0.0325334	TRUE	4.6734e-05	17.4976
ebi-cfmet338-GCST90026002	rs144868758	T	C	FALSE	-0.5071	0.104203	0.1166	0.0969439	1.361e-05	0.282429	TRUE	2.01939e-05	18.9143
ebi-cfmet338-GCST90026002	rs144886738	A	G	FALSE	-0.5967	0.204184	0.1046	0.163878	1.182e-08	0.212783	TRUE	2.7814e-08	32.5423
ebi-cfmet338-GCST90026002	rs145813970	A	G	FALSE	-0.5271	0.397984	0.1062	0.159413	6.888e-07	0.0125404	TRUE	1.4879e-06	24.6341
ebi-cfmet338-GCST90026002	rs146313664	T	C	FALSE	-0.3364	0.136541	0.0812	0.309984	3.388e-05	0.65959	TRUE	4.47647e-05	17.1633
ebi-cfmet338-GCST90026002	rs147254313	T	C	FALSE	-0.7745	0.94491	0.1833	0.417047	2.381e-05	0.0234688	TRUE	3.97936e-05	17.8533
ebi-cfmet338-GCST90026002	rs148493345	T	G	FALSE	-0.3529	-0.790947	0.0807	0.333062	1.221e-05	0.0175598	TRUE	2.15314e-05	19.123
ebi-cfmet338-GCST90026002	rs149213116	T	C	FALSE	-0.5452	0.144844	0.1337	0.133915	4.534e-05	0.279425	TRUE	6.33946e-05	16.6283
ebi-cfmet338-GCST90026002	rs149264549	G	T	FALSE	-0.322	-0.124359	0.075	0.341459	1.751e-05	0.715712	TRUE	2.34382e-05	18.4327
ebi-cfmet338-GCST90026002	rs150860470	G	C	TRUE	-0.4322	-0.105553	0.0881	0.682655	9.389e-07	0.87712	TRUE	1.39804e-06	24.0668
ebi-cfmet338-GCST90026002	rs1566202	A	G	FALSE	0.0985	-0.0135584	0.0229	0.0472493	1.76e-05	0.774148	TRUE	2.24238e-05	18.5013
ebi-cfmet338-GCST90026002	rs16852142	C	T	FALSE	-0.1718	0.123613	0.0393	0.0701852	1.251e-05	0.0781988	TRUE	2.00223e-05	19.11
ebi-cfmet338-GCST90026002	rs16889458	A	G	FALSE	-0.3303	-0.0713988	0.0702	0.195693	2.565e-06	0.715222	TRUE	3.71818e-06	22.1382
ebi-cfmet338-GCST90026002	rs16954336	G	A	FALSE	0.118	0.00135731	0.0254	0.0483848	3.434e-06	0.97762	TRUE	4.67099e-06	21.5822
ebi-cfmet338-GCST90026002	rs17026427	C	G	TRUE	-0.1826	0.111321	0.041	0.0592424	8.438e-06	0.0602338	TRUE	1.42097e-05	19.8351
ebi-cfmet338-GCST90026002	rs17122990	T	C	FALSE	-0.2592	-0.32422	0.0474	0.112249	4.49e-08	0.00387204	TRUE	1.26829e-07	29.9029
ebi-cfmet338-GCST90026002	rs180799890	T	A	TRUE	-0.4786	-0.239005	0.1158	0.44083	3.594e-05	0.587702	TRUE	4.72352e-05	17.0816
ebi-cfmet338-GCST90026002	rs183359425	T	C	FALSE	-0.3695	-0.302689	0.0727	0.197319	3.757e-07	0.125027	TRUE	7.24322e-07	25.8321
ebi-cfmet338-GCST90026002	rs184507166	G	C	TRUE	-0.4753	0.346396	0.1057	0.632862	6.869e-06	0.584139	TRUE	9.84664e-06	20.2202
ebi-cfmet338-GCST90026002	rs2082224	A	G	FALSE	0.1076	0.0681969	0.0247	0.0516299	1.381e-05	0.186541	TRUE	2.02042e-05	18.9771
ebi-cfmet338-GCST90026002	rs2147012	G	A	FALSE	-0.0902	0.00549011	0.0219	0.0470495	3.921e-05	0.907107	TRUE	4.75538e-05	16.9639
ebi-cfmet338-GCST90026002	rs2255046	T	A	TRUE	-0.2531	0.132165	0.0604	0.14232	2.757e-05	0.353072	TRUE	3.89869e-05	17.5594
ebi-cfmet338-GCST90026002	rs2272984	T	C	FALSE	-0.2077	0.165616	0.0402	0.0948782	2.385e-07	0.0808854	TRUE	4.93021e-07	26.6944
ebi-cfmet338-GCST90026002	rs2857001	G	C	TRUE	-0.4957	0.0919438	0.0981	0.160442	4.289e-07	0.566601	TRUE	7.2629e-07	25.5329
ebi-cfmet338-GCST90026002	rs291914	T	C	FALSE	-0.121	-0.0031878	0.0279	0.0627231	1.462e-05	0.959466	TRUE	1.86453e-05	18.8089
ebi-cfmet338-GCST90026002	rs34093135	C	T	FALSE	-0.2528	-0.139617	0.0612	0.152528	3.594e-05	0.360005	TRUE	4.99325e-05	17.0628
ebi-cfmet338-GCST90026002	rs34231	C	T	FALSE	0.1287	-0.0798789	0.0288	0.0648313	7.667e-06	0.21791	TRUE	1.22094e-05	19.9697
ebi-cfmet338-GCST90026002	rs34419258	T	C	FALSE	-0.1323	0.00740276	0.0326	0.058645	4.952e-05	0.89955	TRUE	6.11257e-05	16.4697
ebi-cfmet338-GCST90026002	rs34521329	A	T	TRUE	-0.172	0.0328977	0.04	0.116122	1.675e-05	0.776945	TRUE	2.25402e-05	18.49
ebi-cfmet338-GCST90026002	rs3789521	A	G	FALSE	-0.384	-0.230397	0.0878	0.153764	1.227e-05	0.134034	TRUE	1.91803e-05	19.1282
ebi-cfmet338-GCST90026002	rs4306172	T	C	FALSE	-0.2147	0.112515	0.048	0.106969	7.635e-06	0.292873	TRUE	1.17039e-05	20.007
ebi-cfmet338-GCST90026002	rs4798147	T	C	FALSE	-0.0992	0.0339104	0.0221	0.0437116	7.312e-06	0.437881	TRUE	1.05195e-05	20.1483
ebi-cfmet338-GCST90026002	rs55725269	A	G	FALSE	0.2951	0.0193973	0.0706	0.107368	2.93e-05	0.856634	TRUE	3.71083e-05	17.4715
ebi-cfmet338-GCST90026002	rs580944	C	T	FALSE	0.1629	0.0168019	0.0374	0.062565	1.322e-05	0.788275	TRUE	1.76813e-05	18.9714
ebi-cfmet338-GCST90026002	rs6116768	C	T	FALSE	0.1008	0.0653723	0.0232	0.0445236	1.39e-05	0.142033	TRUE	2.16356e-05	18.8775
ebi-cfmet338-GCST90026002	rs61922059	G	C	TRUE	-0.0955	0.00100098	0.0226	0.0463225	2.471e-05	0.98276	TRUE	2.99675e-05	17.8562
ebi-cfmet338-GCST90026002	rs62030796	T	C	FALSE	-0.2511	-0.0847023	0.06	0.086512	2.893e-05	0.32754	TRUE	4.01319e-05	17.5142
ebi-cfmet338-GCST90026002	rs62099022	T	C	FALSE	-0.525	0.203416	0.1271	0.260672	3.608e-05	0.435185	TRUE	4.91305e-05	17.0619
ebi-cfmet338-GCST90026002	rs62228917	T	C	FALSE	-0.2432	0.046123	0.0544	0.090233	7.929e-06	0.609242	TRUE	1.10074e-05	19.9862
ebi-cfmet338-GCST90026002	rs62400284	C	T	FALSE	-0.248	0.0660234	0.0597	0.142234	3.228e-05	0.642512	TRUE	4.28367e-05	17.2566
ebi-cfmet338-GCST90026002	rs6662026	C	A	FALSE	0.1114	0.0243735	0.027	0.0533919	3.734e-05	0.64803	TRUE	4.81305e-05	17.0233
ebi-cfmet338-GCST90026002	rs6744284	T	C	FALSE	0.1437	0.0836929	0.0223	0.0451285	1.227e-10	0.063662	TRUE	4.60982e-10	41.5244
ebi-cfmet338-GCST90026002	rs6822560	C	T	FALSE	0.1046	0.0122058	0.0253	0.0516871	3.625e-05	0.813318	TRUE	4.52139e-05	17.0932
ebi-cfmet338-GCST90026002	rs7018580	C	T	FALSE	0.1711	-0.0492168	0.0409	0.0610223	2.851e-05	0.419932	TRUE	3.95456e-05	17.5006
ebi-cfmet338-GCST90026002	rs724735	C	T	FALSE	-0.1029	0.0103327	0.0222	0.0451281	3.582e-06	0.818897	TRUE	5.04005e-06	21.4845
ebi-cfmet338-GCST90026002	rs72701937	A	G	FALSE	-0.3374	-0.0779799	0.0717	0.109614	2.527e-06	0.476835	TRUE	3.89103e-06	22.1438
ebi-cfmet338-GCST90026002	rs72741100	A	G	FALSE	-0.2468	-0.076967	0.0585	0.14096	2.483e-05	0.585053	TRUE	3.29654e-05	17.7983
ebi-cfmet338-GCST90026002	rs72784502	T	A	TRUE	-0.1544	0.0178731	0.0366	0.0837987	2.436e-05	0.831104	TRUE	3.16405e-05	17.7964
ebi-cfmet338-GCST90026002	rs72999195	G	A	FALSE	-0.4052	0.199792	0.0858	0.179868	2.299e-06	0.266666	TRUE	3.80335e-06	22.3031
ebi-cfmet338-GCST90026002	rs73574490	T	C	FALSE	-0.4466	0.0804889	0.1024	0.214034	1.284e-05	0.706874	TRUE	1.74894e-05	19.0212
ebi-cfmet338-GCST90026002	rs73789118	C	T	FALSE	-0.3904	-0.176544	0.0853	0.195439	4.673e-06	0.366356	TRUE	7.20721e-06	20.947
ebi-cfmet338-GCST90026002	rs73797457	A	G	FALSE	-0.1989	-0.20614	0.0461	0.0832703	1.598e-05	0.013303	TRUE	2.80222e-05	18.6152
ebi-cfmet338-GCST90026002	rs74702550	T	A	TRUE	-0.2689	-0.0207112	0.0629	0.103863	1.907e-05	0.841942	TRUE	2.48249e-05	18.276
ebi-cfmet338-GCST90026002	rs75255469	T	G	FALSE	-0.428	-0.481787	0.0955	0.465853	7.412e-06	0.301041	TRUE	1.12316e-05	20.0854
ebi-cfmet338-GCST90026002	rs75421128	A	C	FALSE	-0.7609	-0.217493	0.1537	0.40314	7.464e-07	0.589542	TRUE	1.19124e-06	24.508
ebi-cfmet338-GCST90026002	rs75893502	T	C	FALSE	-0.3196	-0.264702	0.076	0.222271	2.587e-05	0.233694	TRUE	3.78473e-05	17.6842
ebi-cfmet338-GCST90026002	rs76019718	A	G	FALSE	-0.3619	-0.123264	0.0822	0.144131	1.071e-05	0.392429	TRUE	1.55405e-05	19.3836
ebi-cfmet338-GCST90026002	rs7607175	C	T	FALSE	-0.1685	0.0761337	0.0394	0.0745979	1.871e-05	0.30745	TRUE	2.73754e-05	18.2897
ebi-cfmet338-GCST90026002	rs76273814	T	C	FALSE	-0.2078	0.139446	0.0477	0.106457	1.322e-05	0.190234	TRUE	2.01652e-05	18.9782
ebi-cfmet338-GCST90026002	rs76461226	G	A	FALSE	-0.27	-0.09235	0.0573	0.0953779	2.488e-06	0.332918	TRUE	3.91592e-06	22.2033
ebi-cfmet338-GCST90026002	rs76539086	A	C	FALSE	-0.3838	-0.26025	0.0916	0.166214	2.792e-05	0.117407	TRUE	4.22885e-05	17.5557
ebi-cfmet338-GCST90026002	rs7655445	T	C	FALSE	0.11	-0.0835439	0.0247	0.0460368	8.781e-06	0.0695665	TRUE	1.41036e-05	19.8331
ebi-cfmet338-GCST90026002	rs76818358	T	C	FALSE	-0.3867	0.159813	0.088	0.326717	1.103e-05	0.624737	TRUE	1.53668e-05	19.31
ebi-cfmet338-GCST90026002	rs77455251	C	G	TRUE	-0.3025	0.418374	0.0724	0.245884	2.925e-05	0.0888464	TRUE	4.51755e-05	17.4572
ebi-cfmet338-GCST90026002	rs77464415	G	A	FALSE	-0.2689	0.0345978	0.064	0.141866	2.646e-05	0.807326	TRUE	3.41356e-05	17.6531
ebi-cfmet338-GCST90026002	rs77699357	G	T	FALSE	-0.1977	0.127753	0.0437	0.132925	5.969e-06	0.336508	TRUE	9.20923e-06	20.4668
ebi-cfmet338-GCST90026002	rs78262498	G	C	TRUE	-0.2684	-0.198165	0.0624	0.208494	1.685e-05	0.341878	TRUE	2.44169e-05	18.501
ebi-cfmet338-GCST90026002	rs78386643	A	G	FALSE	-0.4517	0.214029	0.1009	0.169337	7.574e-06	0.206258	TRUE	1.18365e-05	20.0409
ebi-cfmet338-GCST90026002	rs78450952	T	A	TRUE	-0.274	0.614958	0.0664	0.382174	3.698e-05	0.107594	TRUE	5.5338e-05	17.0281
ebi-cfmet338-GCST90026002	rs78626055	G	A	FALSE	-0.4025	0.140216	0.082	0.122707	9.163e-07	0.253168	TRUE	1.59117e-06	24.0937
ebi-cfmet338-GCST90026002	rs78840108	A	G	FALSE	-0.3857	0.0285469	0.0877	0.202142	1.091e-05	0.887694	TRUE	1.44505e-05	19.3419
ebi-cfmet338-GCST90026002	rs79734664	C	T	FALSE	-0.2043	0.135679	0.0451	0.0854929	5.96e-06	0.112507	TRUE	9.75193e-06	20.5203
ebi-cfmet338-GCST90026002	rs79865370	T	C	FALSE	-0.153	0.0617258	0.0357	0.0665653	1.824e-05	0.353772	TRUE	2.60242e-05	18.3673
ebi-cfmet338-GCST90026002	rs80164158	C	G	TRUE	-0.2065	-0.0184382	0.0492	0.0774321	2.677e-05	0.811787	TRUE	3.47521e-05	17.6161
ebi-cfmet338-GCST90026002	rs8121455	T	C	FALSE	0.0959	-0.0472635	0.0234	0.0435559	4.246e-05	0.277866	TRUE	5.82976e-05	16.796
ebi-cfmet338-GCST90026002	rs828878	A	G	FALSE	-0.2167	-0.225046	0.0513	0.163237	2.427e-05	0.168005	TRUE	3.57835e-05	17.8436
ebi-cfmet338-GCST90026002	rs9593062	A	G	FALSE	-0.1094	-0.0101446	0.026	0.053127	2.57e-05	0.848565	TRUE	3.30411e-05	17.7047
ebi-cfmet338-GCST90026003	rs1004778	G	A	FALSE	0.0516	-0.0113053	0.0122	0.0461568	2.209e-05	0.806509	TRUE	3.03269e-05	17.8887
ebi-cfmet338-GCST90026003	rs10822695	A	G	FALSE	-0.0599	0.0987688	0.0133	0.0558784	7.009e-06	0.077133	TRUE	1.12233e-05	20.2838
ebi-cfmet338-GCST90026003	rs10907214	A	G	FALSE	-0.0446	0.0525308	0.0107	0.0466905	3.124e-05	0.260554	TRUE	4.38395e-05	17.3741
ebi-cfmet338-GCST90026003	rs111623195	A	G	FALSE	0.1583	0.181109	0.0381	0.424504	3.285e-05	0.669642	TRUE	4.25033e-05	17.2628
ebi-cfmet338-GCST90026003	rs111782408	C	T	FALSE	0.2925	-0.160399	0.0701	0.271119	2.975e-05	0.554105	TRUE	4.0277e-05	17.4107
ebi-cfmet338-GCST90026003	rs111958384	A	G	FALSE	0.2046	-0.11438	0.0492	0.105193	3.242e-05	0.276889	TRUE	4.5434e-05	17.2934
ebi-cfmet338-GCST90026003	rs112620119	C	T	FALSE	0.0917	-0.0355367	0.0226	0.104811	4.816e-05	0.734568	TRUE	6.29292e-05	16.4635
ebi-cfmet338-GCST90026003	rs112678263	C	T	FALSE	0.2298	-0.0302665	0.0499	0.299913	4.147e-06	0.919616	TRUE	5.67929e-06	21.208
ebi-cfmet338-GCST90026003	rs112964298	A	G	FALSE	0.4162	0.350606	0.0689	0.291193	1.519e-09	0.228577	TRUE	4.28435e-09	36.4893
ebi-cfmet338-GCST90026003	rs113742972	A	G	FALSE	0.1479	0.51866	0.0337	0.209493	1.156e-05	0.0132944	TRUE	2.03803e-05	19.2609
ebi-cfmet338-GCST90026003	rs113993477	G	A	FALSE	0.1613	0.202984	0.0396	0.138781	4.597e-05	0.143571	TRUE	6.76503e-05	16.5912
ebi-cfmet338-GCST90026003	rs114230380	C	T	FALSE	0.1451	-0.147195	0.0316	0.18392	4.307e-06	0.423525	TRUE	6.641e-06	21.0844
ebi-cfmet338-GCST90026003	rs114628382	A	G	FALSE	0.2382	0.204029	0.0451	0.252802	1.261e-07	0.419625	TRUE	2.39553e-07	27.8953
ebi-cfmet338-GCST90026003	rs115098613	C	T	FALSE	0.1403	0.117185	0.0333	0.0983831	2.499e-05	0.233612	TRUE	3.66032e-05	17.7512
ebi-cfmet338-GCST90026003	rs115113938	G	A	FALSE	0.2521	0.357465	0.0588	0.391457	1.824e-05	0.361155	TRUE	2.57889e-05	18.3819
ebi-cfmet338-GCST90026003	rs115173561	C	T	FALSE	-0.1724	-0.0739472	0.0418	0.124999	3.715e-05	0.55413	TRUE	4.92512e-05	17.0107
ebi-cfmet338-GCST90026003	rs115329309	T	C	FALSE	0.1455	0.102126	0.0346	0.28792	2.543e-05	0.722811	TRUE	3.40864e-05	17.6837
ebi-cfmet338-GCST90026003	rs115573552	T	A	TRUE	0.461	0.002631	0.0865	0.199508	9.942e-08	0.989478	TRUE	1.6571e-07	28.4034
ebi-cfmet338-GCST90026003	rs115610328	C	G	TRUE	-0.1266	-0.138724	0.0312	0.135133	4.882e-05	0.304623	TRUE	6.83688e-05	16.4649
ebi-cfmet338-GCST90026003	rs115676558	T	C	FALSE	0.1469	-0.237339	0.0362	0.181451	4.957e-05	0.190871	TRUE	7.06496e-05	16.4675
ebi-cfmet338-GCST90026003	rs115810874	T	G	FALSE	0.2704	0.0850186	0.0581	0.24763	3.234e-06	0.73135	TRUE	4.69401e-06	21.6601
ebi-cfmet338-GCST90026003	rs116186854	T	G	FALSE	0.1653	-0.0581917	0.0402	0.270705	3.989e-05	0.829796	TRUE	4.95107e-05	16.9081
ebi-cfmet338-GCST90026003	rs116390233	C	G	TRUE	0.1671	-0.192938	0.0405	0.154066	3.781e-05	0.210459	TRUE	5.30921e-05	17.0233
ebi-cfmet338-GCST90026003	rs116455686	G	A	FALSE	0.3715	0.106534	0.0894	0.244475	3.227e-05	0.663008	TRUE	4.24404e-05	17.268
ebi-cfmet338-GCST90026003	rs11688821	C	G	TRUE	-0.0541	-0.00624308	0.0124	0.054358	1.319e-05	0.908563	TRUE	1.67894e-05	19.0349
ebi-cfmet338-GCST90026003	rs116926066	A	G	FALSE	-0.123	-0.0267	0.027	0.134584	5.319e-06	0.84274	TRUE	7.21186e-06	20.7531
ebi-cfmet338-GCST90026003	rs116938985	C	T	FALSE	0.168	0.165821	0.0345	0.138619	1.099e-06	0.231607	TRUE	1.931e-06	23.7127
ebi-cfmet338-GCST90026003	rs116948331	A	C	FALSE	0.2902	-0.114258	0.0633	0.252769	4.521e-06	0.651252	TRUE	6.54617e-06	21.0178
ebi-cfmet338-GCST90026003	rs117074852	G	T	FALSE	0.5147	0.0470007	0.0863	0.287722	2.432e-09	0.87024	TRUE	5.51656e-09	35.5702
ebi-cfmet338-GCST90026003	rs117218887	C	G	TRUE	0.2317	-0.0677709	0.0523	0.459828	9.249e-06	0.88283	TRUE	1.25456e-05	19.6268
ebi-cfmet338-GCST90026003	rs117222848	A	G	FALSE	0.2304	0.746715	0.0517	0.646956	8.289e-06	0.248419	TRUE	1.27578e-05	19.8602
ebi-cfmet338-GCST90026003	rs117252724	T	C	FALSE	0.205	0.00821978	0.0445	0.203533	4.069e-06	0.967786	TRUE	5.59322e-06	21.2221
ebi-cfmet338-GCST90026003	rs11732227	T	C	FALSE	-0.0664	-0.0105041	0.0136	0.0553578	1.038e-06	0.849505	TRUE	1.57247e-06	23.8374
ebi-cfmet338-GCST90026003	rs117352042	A	G	FALSE	0.3492	-0.580163	0.0534	0.462916	5.995e-11	0.210104	TRUE	2.32631e-10	42.7628
ebi-cfmet338-GCST90026003	rs117476938	T	C	FALSE	0.1174	-0.106842	0.0265	0.074897	9.578e-06	0.153717	TRUE	1.48444e-05	19.6266
ebi-cfmet338-GCST90026003	rs117499314	A	G	FALSE	0.3475	-0.524681	0.0754	0.704657	4.049e-06	0.456519	TRUE	6.1014e-06	21.2406
ebi-cfmet338-GCST90026003	rs117502536	T	C	FALSE	0.1571	-0.0771073	0.0347	0.1719	6.067e-06	0.65375	TRUE	8.46944e-06	20.4971
ebi-cfmet338-GCST90026003	rs117637783	G	A	FALSE	0.1326	-0.0107429	0.026	0.122247	3.389e-07	0.929973	TRUE	5.35549e-07	26.01
ebi-cfmet338-GCST90026003	rs117653636	G	A	FALSE	0.3528	-0.190992	0.0779	0.123414	5.915e-06	0.121725	TRUE	9.74631e-06	20.5108
ebi-cfmet338-GCST90026003	rs117955273	G	A	FALSE	0.2003	-0.15811	0.0454	0.291126	9.988e-06	0.587063	TRUE	1.43271e-05	19.4648
ebi-cfmet338-GCST90026003	rs118000904	G	A	FALSE	0.1338	0.129511	0.0295	0.171566	5.7e-06	0.450326	TRUE	8.50542e-06	20.5716
ebi-cfmet338-GCST90026003	rs118091572	A	C	FALSE	-0.1304	-0.139785	0.0294	0.188188	9.21e-06	0.457607	TRUE	1.3264e-05	19.6725
ebi-cfmet338-GCST90026003	rs12022395	T	C	FALSE	0.1837	-0.122258	0.0434	0.105344	2.252e-05	0.245822	TRUE	3.3582e-05	17.9159
ebi-cfmet338-GCST90026003	rs12163080	A	G	FALSE	0.0603	0.027304	0.0138	0.0533573	1.319e-05	0.608847	TRUE	1.71729e-05	19.0931
ebi-cfmet338-GCST90026003	rs12436026	C	T	FALSE	0.1899	-0.278377	0.0432	0.138406	1.084e-05	0.0442935	TRUE	1.86103e-05	19.3234
ebi-cfmet338-GCST90026003	rs12444865	G	A	FALSE	0.2473	0.0596255	0.0589	0.119261	2.675e-05	0.617106	TRUE	3.56892e-05	17.6286
ebi-cfmet338-GCST90026003	rs12708492	C	T	FALSE	0.0491	-0.0426611	0.0106	0.043566	3.985e-06	0.327467	TRUE	5.66458e-06	21.4561
ebi-cfmet338-GCST90026003	rs1317296	A	G	FALSE	0.3214	-0.190886	0.0701	0.522602	4.524e-06	0.714916	TRUE	6.45885e-06	21.0211
ebi-cfmet338-GCST90026003	rs137950989	C	A	FALSE	0.1257	-0.0875834	0.0289	0.241079	1.394e-05	0.716383	TRUE	1.83842e-05	18.918
ebi-cfmet338-GCST90026003	rs138191628	T	C	FALSE	0.3693	-0.0713784	0.0647	0.192937	1.141e-08	0.711415	TRUE	2.36351e-08	32.5799
ebi-cfmet338-GCST90026003	rs138198259	C	T	FALSE	0.222	0.409718	0.0463	0.117481	1.666e-06	0.000487495	TRUE	3.78762e-06	22.9903
ebi-cfmet338-GCST90026003	rs138999890	T	C	FALSE	0.1777	-0.0514705	0.0436	0.262846	4.657e-05	0.844751	TRUE	5.73864e-05	16.6112
ebi-cfmet338-GCST90026003	rs139135323	G	A	FALSE	0.0749	0.0381023	0.0178	0.0616299	2.705e-05	0.536415	TRUE	3.48407e-05	17.7061
ebi-cfmet338-GCST90026003	rs139234860	T	C	FALSE	0.2736	-0.00735537	0.0655	0.108789	2.986e-05	0.946095	TRUE	3.70184e-05	17.4482
ebi-cfmet338-GCST90026003	rs139343820	A	G	FALSE	0.1973	0.13053	0.047	0.128656	2.673e-05	0.31031	TRUE	3.81897e-05	17.6221
ebi-cfmet338-GCST90026003	rs139988466	A	T	TRUE	0.1318	0.0146996	0.0319	0.106573	3.531e-05	0.890296	TRUE	4.51772e-05	17.0706
ebi-cfmet338-GCST90026003	rs140109641	A	T	TRUE	0.2509	0.29402	0.0616	0.249877	4.579e-05	0.239332	TRUE	6.53882e-05	16.5898
ebi-cfmet338-GCST90026003	rs140139544	T	C	FALSE	0.2436	-0.0524336	0.0465	0.172792	1.652e-07	0.761548	TRUE	2.75723e-07	27.4441
ebi-cfmet338-GCST90026003	rs140230273	A	G	FALSE	0.2638	-0.129437	0.0642	0.0800626	4.005e-05	0.105943	TRUE	5.95232e-05	16.8842
ebi-cfmet338-GCST90026003	rs140326470	C	G	TRUE	0.1953	0.230257	0.0457	0.505151	1.908e-05	0.648521	TRUE	2.58182e-05	18.263
ebi-cfmet338-GCST90026003	rs140499763	C	T	FALSE	0.1916	-0.090534	0.0426	0.147007	6.856e-06	0.537995	TRUE	9.89438e-06	20.2289
ebi-cfmet338-GCST90026003	rs141296838	A	G	FALSE	0.4641	1.53911	0.0946	0.925325	9.34e-07	0.0962476	TRUE	1.73636e-06	24.068
ebi-cfmet338-GCST90026003	rs141375375	T	C	FALSE	0.3058	0.177754	0.0696	0.371241	1.113e-05	0.632074	TRUE	1.53891e-05	19.3044
ebi-cfmet338-GCST90026003	rs141411369	A	G	FALSE	0.2665	0.330335	0.0581	0.182299	4.505e-06	0.0699778	TRUE	7.78412e-06	21.0398
ebi-cfmet338-GCST90026003	rs141418484	A	C	FALSE	0.2562	0.230067	0.0561	0.179376	4.977e-06	0.199634	TRUE	7.93392e-06	20.8561
ebi-cfmet338-GCST90026003	rs141675801	T	C	FALSE	-0.1707	0.10262	0.0406	0.239198	2.62e-05	0.66791	TRUE	3.45184e-05	17.6773
ebi-cfmet338-GCST90026003	rs142599985	G	A	FALSE	0.2197	-0.28497	0.0496	0.276785	9.326e-06	0.30321	TRUE	1.41383e-05	19.6199
ebi-cfmet338-GCST90026003	rs143089356	G	A	FALSE	0.1523	0.319971	0.0372	0.338723	4.182e-05	0.344843	TRUE	5.83047e-05	16.7615
ebi-cfmet338-GCST90026003	rs143151449	A	G	FALSE	-0.1375	-0.0117865	0.0317	0.131911	1.449e-05	0.928803	TRUE	1.86881e-05	18.8142
ebi-cfmet338-GCST90026003	rs143225064	A	G	FALSE	0.2972	-0.0999861	0.0474	0.283588	3.673e-10	0.724408	TRUE	9.80163e-10	39.3134
ebi-cfmet338-GCST90026003	rs143373200	T	C	FALSE	0.1642	0.167662	0.0398	0.222333	3.691e-05	0.450788	TRUE	4.99939e-05	17.0208
ebi-cfmet338-GCST90026003	rs143910617	A	T	TRUE	0.1865	-0.192105	0.0401	0.179276	3.295e-06	0.283919	TRUE	5.26429e-06	21.6306
ebi-cfmet338-GCST90026003	rs143971116	T	C	FALSE	0.3022	0.0437189	0.0563	0.13216	7.826e-08	0.740793	TRUE	1.42973e-07	28.8119
ebi-cfmet338-GCST90026003	rs144002877	C	G	TRUE	0.1564	0.0385788	0.028	0.0903205	2.408e-08	0.669283	TRUE	4.61082e-08	31.2002
ebi-cfmet338-GCST90026003	rs144017963	A	G	FALSE	0.1602	-0.255248	0.0395	0.293404	4.961e-05	0.384324	TRUE	6.76309e-05	16.4487
ebi-cfmet338-GCST90026003	rs144257750	C	T	FALSE	0.1519	0.394348	0.0364	0.262347	3.087e-05	0.1328	TRUE	4.50248e-05	17.4146
ebi-cfmet338-GCST90026003	rs144259481	C	T	FALSE	0.2541	0.075413	0.0583	0.189506	1.294e-05	0.690671	TRUE	1.77572e-05	18.9964
ebi-cfmet338-GCST90026003	rs144337970	C	A	FALSE	0.4405	0.349043	0.0868	0.20931	3.907e-07	0.0953982	TRUE	7.67069e-07	25.7545
ebi-cfmet338-GCST90026003	rs145287959	A	G	FALSE	0.2352	-0.257978	0.0537	0.418742	1.162e-05	0.537842	TRUE	1.66411e-05	19.1834
ebi-cfmet338-GCST90026003	rs145329123	A	G	FALSE	0.3773	0.0682957	0.0876	0.106302	1.645e-05	0.520571	TRUE	2.2895e-05	18.5509
ebi-cfmet338-GCST90026003	rs145842392	G	T	FALSE	0.2499	0.0412885	0.0545	0.188731	4.534e-06	0.82683	TRUE	6.31874e-06	21.0252
ebi-cfmet338-GCST90026003	rs145905464	T	G	FALSE	0.1223	0.298811	0.0297	0.281609	3.783e-05	0.288651	TRUE	5.36207e-05	16.9566
ebi-cfmet338-GCST90026003	rs146018038	A	T	TRUE	0.2544	-0.0887402	0.0466	0.17403	4.81e-08	0.610113	TRUE	9.12827e-08	29.8032
ebi-cfmet338-GCST90026003	rs146121809	T	C	FALSE	0.197	-0.123816	0.047	0.155359	2.714e-05	0.425471	TRUE	3.81748e-05	17.5686
ebi-cfmet338-GCST90026003	rs147123714	A	G	FALSE	0.2141	0.334417	0.0433	0.269209	7.633e-07	0.214155	TRUE	1.35781e-06	24.4488
ebi-cfmet338-GCST90026003	rs147200445	T	C	FALSE	-0.1414	0.0524269	0.0323	0.10286	1.192e-05	0.610269	TRUE	1.6569e-05	19.1643
ebi-cfmet338-GCST90026003	rs147239009	G	A	FALSE	0.3599	0.260893	0.0869	0.518093	3.458e-05	0.614568	TRUE	4.53645e-05	17.1524
ebi-cfmet338-GCST90026003	rs147996451	A	G	FALSE	0.2223	-0.224213	0.0519	0.210737	1.818e-05	0.287353	TRUE	2.67632e-05	18.3461
ebi-cfmet338-GCST90026003	rs148126430	A	G	FALSE	0.2014	-1.13433	0.036	0.848684	2.224e-08	0.181359	TRUE	5.10093e-08	31.2978
ebi-cfmet338-GCST90026003	rs148385425	A	G	FALSE	0.3335	0.0770477	0.0734	0.18553	5.546e-06	0.677935	TRUE	7.83817e-06	20.6443
ebi-cfmet338-GCST90026003	rs148510536	C	T	FALSE	0.2703	0.658306	0.0546	0.570566	7.398e-07	0.248592	TRUE	1.30248e-06	24.5079
ebi-cfmet338-GCST90026003	rs148914468	T	G	FALSE	0.1971	-0.0744886	0.0401	0.282067	8.92e-07	0.791717	TRUE	1.35739e-06	24.1593
ebi-cfmet338-GCST90026003	rs149831032	A	G	FALSE	-0.2876	1.0437	0.0694	0.478201	3.425e-05	0.0290683	TRUE	5.52161e-05	17.1735
ebi-cfmet338-GCST90026003	rs150508140	G	C	TRUE	0.4846	-0.854613	0.087	0.427511	2.546e-08	0.0456037	TRUE	6.45951e-08	31.0262
ebi-cfmet338-GCST90026003	rs16994407	A	G	FALSE	-0.0659	0.0715255	0.0158	0.0536402	3.153e-05	0.182391	TRUE	4.44913e-05	17.3963
ebi-cfmet338-GCST90026003	rs17085617	G	A	FALSE	0.1619	-0.0231887	0.0281	0.128987	7.935e-09	0.857329	TRUE	1.70762e-08	33.1956
ebi-cfmet338-GCST90026003	rs17146945	A	G	FALSE	-0.086	-0.101457	0.0191	0.0592277	6.408e-06	0.0867142	TRUE	1.11989e-05	20.2736
ebi-cfmet338-GCST90026003	rs17448305	A	G	FALSE	0.1814	0.114579	0.0377	0.165315	1.468e-06	0.488252	TRUE	2.36472e-06	23.1522
ebi-cfmet338-GCST90026003	rs17746552	G	C	TRUE	0.1829	0.0133895	0.0406	0.137893	6.508e-06	0.922647	TRUE	8.93584e-06	20.2944
ebi-cfmet338-GCST90026003	rs180868732	T	C	FALSE	0.2411	-0.0406703	0.043	0.125899	2.115e-08	0.746665	TRUE	4.04548e-08	31.4382
ebi-cfmet338-GCST90026003	rs181804098	G	A	FALSE	0.4038	-0.0306067	0.0867	0.120419	3.188e-06	0.799365	TRUE	4.56478e-06	21.6917
ebi-cfmet338-GCST90026003	rs183434210	C	A	FALSE	0.1869	-0.176096	0.0452	0.21593	3.592e-05	0.414773	TRUE	4.84607e-05	17.0979
ebi-cfmet338-GCST90026003	rs1844462	A	G	FALSE	-0.0537	0.0649827	0.0129	0.0478415	3.313e-05	0.174371	TRUE	4.61601e-05	17.3288
ebi-cfmet338-GCST90026003	rs185087654	G	A	FALSE	0.4312	0.105959	0.0693	0.422187	4.899e-10	0.801832	TRUE	1.27317e-09	38.716
ebi-cfmet338-GCST90026003	rs185739797	C	A	FALSE	-0.1495	-0.2185	0.0362	0.17449	3.589e-05	0.210491	TRUE	5.22399e-05	17.0555
ebi-cfmet338-GCST90026003	rs186318141	T	G	FALSE	0.263	-0.103301	0.0511	0.308016	2.609e-07	0.737342	TRUE	4.40267e-07	26.4893
ebi-cfmet338-GCST90026003	rs190460715	A	G	FALSE	0.1979	-0.411744	0.0486	0.191084	4.7e-05	0.0311788	TRUE	7.39312e-05	16.5813
ebi-cfmet338-GCST90026003	rs192397789	A	G	FALSE	0.1894	0.0722132	0.0366	0.116095	2.318e-07	0.53393	TRUE	3.99434e-07	26.7792
ebi-cfmet338-GCST90026003	rs1924187	G	A	FALSE	0.0467	0.0168913	0.0113	0.0437706	3.407e-05	0.699566	TRUE	4.63775e-05	17.0796
ebi-cfmet338-GCST90026003	rs2014650	A	G	FALSE	0.0478	0.00211871	0.0101	0.0437287	2.055e-06	0.961357	TRUE	3.12922e-06	22.3982
ebi-cfmet338-GCST90026003	rs2078030	A	G	FALSE	0.1093	0.137801	0.0252	0.131371	1.473e-05	0.294204	TRUE	2.11757e-05	18.8122
ebi-cfmet338-GCST90026003	rs2096148	G	A	FALSE	-0.0484	0.0233223	0.0107	0.0478967	6.697e-06	0.62631	TRUE	8.66798e-06	20.4608
ebi-cfmet338-GCST90026003	rs2108675	T	C	FALSE	0.4612	-0.202708	0.0817	0.0955749	1.653e-08	0.0339274	TRUE	4.42279e-08	31.8665
ebi-cfmet338-GCST90026003	rs222945	C	T	FALSE	0.2029	0.148796	0.0466	0.20072	1.326e-05	0.458504	TRUE	1.89253e-05	18.958
ebi-cfmet338-GCST90026003	rs2346568	G	C	TRUE	-0.0591	-0.0838295	0.0128	0.056174	3.768e-06	0.135615	TRUE	6.50084e-06	21.3184
ebi-cfmet338-GCST90026003	rs2618023	C	A	FALSE	0.2999	0.0575187	0.0517	0.272159	6.632e-09	0.83262	TRUE	1.38356e-08	33.649
ebi-cfmet338-GCST90026003	rs2837570	C	T	FALSE	-0.0457	0.00336902	0.0105	0.043575	1.381e-05	0.938373	TRUE	1.74921e-05	18.9432
ebi-cfmet338-GCST90026003	rs2973076	A	G	FALSE	-0.0443	0.0357623	0.0108	0.044175	3.996e-05	0.418193	TRUE	5.55408e-05	16.8252
ebi-cfmet338-GCST90026003	rs34091406	G	A	FALSE	0.0732	0.0106393	0.0161	0.0594622	5.125e-06	0.857996	TRUE	7.49053e-06	20.6714
ebi-cfmet338-GCST90026003	rs34462909	C	T	FALSE	0.0434	0.00253292	0.01	0.0436502	1.464e-05	0.953727	TRUE	1.84144e-05	18.8356
ebi-cfmet338-GCST90026003	rs34913422	A	G	FALSE	0.0595	-0.0599697	0.0125	0.048323	2.131e-06	0.214599	TRUE	3.25508e-06	22.6576
ebi-cfmet338-GCST90026003	rs35315725	T	C	FALSE	0.2307	-0.194961	0.0521	0.182546	9.405e-06	0.285516	TRUE	1.42983e-05	19.6074
ebi-cfmet338-GCST90026003	rs35631167	A	T	TRUE	0.0531	0.0174882	0.0129	0.0495045	3.843e-05	0.723891	TRUE	4.94639e-05	16.9438
ebi-cfmet338-GCST90026003	rs36057657	A	C	FALSE	0.0718	-0.0822789	0.0168	0.0676192	1.909e-05	0.223681	TRUE	2.84085e-05	18.2654
ebi-cfmet338-GCST90026003	rs3737808	C	A	FALSE	-0.0464	0.0246117	0.0108	0.0477435	1.771e-05	0.606204	TRUE	2.35945e-05	18.4582
ebi-cfmet338-GCST90026003	rs3760114	G	A	FALSE	0.2302	0.127975	0.0508	0.137187	5.809e-06	0.350899	TRUE	8.8726e-06	20.5345
ebi-cfmet338-GCST90026003	rs3821515	C	T	FALSE	0.1658	-0.252814	0.04	0.247579	3.383e-05	0.307186	TRUE	4.76756e-05	17.181
ebi-cfmet338-GCST90026003	rs3912236	T	C	FALSE	-0.082	-0.0985541	0.0179	0.0647433	4.893e-06	0.127952	TRUE	7.68792e-06	20.9856
ebi-cfmet338-GCST90026003	rs4142700	A	G	FALSE	0.1256	-0.188095	0.0301	0.173249	3.026e-05	0.277616	TRUE	4.2807e-05	17.4119
ebi-cfmet338-GCST90026003	rs4568060	A	G	FALSE	-0.0617	0.000866398	0.0143	0.0564076	1.515e-05	0.987745	TRUE	2.04383e-05	18.6165
ebi-cfmet338-GCST90026003	rs4670605	G	A	FALSE	-0.4035	0.0490121	0.0683	0.142238	3.531e-09	0.73041	TRUE	7.81e-09	34.9016
ebi-cfmet338-GCST90026003	rs4696193	T	C	FALSE	-0.0755	0.0308183	0.0184	0.0670049	4.121e-05	0.645559	TRUE	5.2897e-05	16.8367
ebi-cfmet338-GCST90026003	rs4759705	C	T	FALSE	0.0471	-0.0298287	0.0108	0.0437369	1.232e-05	0.495236	TRUE	1.82152e-05	19.0193
ebi-cfmet338-GCST90026003	rs4958454	G	A	FALSE	-0.0499	0.00739757	0.0107	0.0441912	2.971e-06	0.867056	TRUE	4.38514e-06	21.7487
ebi-cfmet338-GCST90026003	rs507284	A	T	TRUE	0.088	0.0906123	0.0192	0.0943472	4.724e-06	0.336847	TRUE	7.05124e-06	21.0069
ebi-cfmet338-GCST90026003	rs552624772	G	C	TRUE	0.2137	0.213747	0.0488	0.286706	1.185e-05	0.455953	TRUE	1.69824e-05	19.1765
ebi-cfmet338-GCST90026003	rs56115118	G	T	FALSE	0.261	0.0190564	0.0544	0.227349	1.597e-06	0.9332	TRUE	2.31592e-06	23.0188
ebi-cfmet338-GCST90026003	rs56152829	A	G	FALSE	0.0468	0.0948843	0.0115	0.0525813	4.381e-05	0.0711492	TRUE	7.15759e-05	16.5614
ebi-cfmet338-GCST90026003	rs57551831	T	C	FALSE	-0.1467	0.34491	0.0355	0.249404	3.519e-05	0.166684	TRUE	5.25275e-05	17.0767
ebi-cfmet338-GCST90026003	rs58220166	G	A	FALSE	0.1207	-0.14312	0.028	0.0718767	1.577e-05	0.0464601	TRUE	2.6781e-05	18.5823
ebi-cfmet338-GCST90026003	rs60046571	C	T	FALSE	0.0893	-0.264827	0.0202	0.0952879	9.748e-06	0.00544879	TRUE	1.84464e-05	19.5434
ebi-cfmet338-GCST90026003	rs60531503	A	G	FALSE	0.1605	0.0802945	0.0387	0.242932	3.409e-05	0.741005	TRUE	4.33485e-05	17.2
ebi-cfmet338-GCST90026003	rs6112406	G	A	FALSE	-0.0451	0.0124187	0.0106	0.0437569	2.186e-05	0.776555	TRUE	2.73736e-05	18.1026
ebi-cfmet338-GCST90026003	rs61918138	G	A	FALSE	0.1646	-0.245884	0.0366	0.184337	7.043e-06	0.182242	TRUE	1.09054e-05	20.2254
ebi-cfmet338-GCST90026003	rs62144449	C	A	FALSE	0.0765	-0.044092	0.0175	0.0771843	1.201e-05	0.567826	TRUE	1.71663e-05	19.1094
ebi-cfmet338-GCST90026003	rs6410	C	T	FALSE	0.0451	0.00345343	0.0102	0.0440911	1.07e-05	0.93757	TRUE	1.29156e-05	19.5503
ebi-cfmet338-GCST90026003	rs6570180	A	G	FALSE	-0.0504	0.0493164	0.0113	0.046367	8.102e-06	0.287505	TRUE	1.2402e-05	19.8932
ebi-cfmet338-GCST90026003	rs6666052	T	C	FALSE	0.0784	0.05589	0.0176	0.0900241	8.27e-06	0.53471	TRUE	1.19923e-05	19.843
ebi-cfmet338-GCST90026003	rs67831355	G	C	TRUE	0.056	0.0061399	0.0138	0.0630013	4.746e-05	0.922364	TRUE	6.09893e-05	16.4671
ebi-cfmet338-GCST90026003	rs71549338	A	G	FALSE	0.2194	-0.320905	0.0531	0.275757	3.629e-05	0.244537	TRUE	5.12491e-05	17.072
ebi-cfmet338-GCST90026003	rs72634682	A	G	FALSE	-0.0727	0.0298611	0.0161	0.0672248	5.979e-06	0.6569	TRUE	8.92679e-06	20.39
ebi-cfmet338-GCST90026003	rs72732802	A	C	FALSE	0.1337	0.124987	0.0327	0.164252	4.219e-05	0.44669	TRUE	5.82908e-05	16.7173
ebi-cfmet338-GCST90026003	rs72754438	A	G	FALSE	0.0659	-0.0294552	0.0154	0.074586	1.866e-05	0.692905	TRUE	2.50005e-05	18.3117
ebi-cfmet338-GCST90026003	rs72773064	G	T	FALSE	0.2437	-0.0770197	0.0557	0.387627	1.214e-05	0.842501	TRUE	1.60843e-05	19.1426
ebi-cfmet338-GCST90026003	rs72819609	T	C	FALSE	0.2106	-0.0931091	0.0458	0.163395	4.234e-06	0.568785	TRUE	6.24944e-06	21.1439
ebi-cfmet338-GCST90026003	rs72981747	A	T	TRUE	0.2194	0.0802604	0.0478	0.237016	4.509e-06	0.734889	TRUE	6.28864e-06	21.0677
ebi-cfmet338-GCST90026003	rs72985220	G	A	FALSE	0.1972	-0.279626	0.0437	0.238091	6.255e-06	0.240214	TRUE	9.97255e-06	20.3634
ebi-cfmet338-GCST90026003	rs72997683	T	C	FALSE	0.0803	-0.0771601	0.0181	0.0747553	9.069e-06	0.301993	TRUE	1.37126e-05	19.6822
ebi-cfmet338-GCST90026003	rs73241535	A	T	TRUE	-0.0876	0.00244314	0.0204	0.0741024	1.851e-05	0.973699	TRUE	2.23874e-05	18.4394
ebi-cfmet338-GCST90026003	rs74115787	G	A	FALSE	0.2768	-0.165177	0.0611	0.0985729	5.8e-06	0.0937994	TRUE	9.85284e-06	20.5234
ebi-cfmet338-GCST90026003	rs74136358	A	G	FALSE	0.505	-0.364923	0.0862	0.225948	4.73e-09	0.106295	TRUE	1.27488e-08	34.3217
ebi-cfmet338-GCST90026003	rs74459855	T	G	FALSE	0.2213	-0.310884	0.0495	0.243415	7.869e-06	0.201539	TRUE	1.21765e-05	19.9872
ebi-cfmet338-GCST90026003	rs74535317	A	G	FALSE	0.0724	-0.061187	0.0168	0.0590063	1.574e-05	0.299755	TRUE	2.38303e-05	18.572
ebi-cfmet338-GCST90026003	rs74542026	A	G	FALSE	0.1869	-0.153593	0.0417	0.192829	7.587e-06	0.425727	TRUE	1.08664e-05	20.0885
ebi-cfmet338-GCST90026003	rs74720435	C	T	FALSE	0.6218	-0.352459	0.0743	0.380831	5.689e-17	0.354706	TRUE	1.06559e-15	70.0364
ebi-cfmet338-GCST90026003	rs75110758	A	G	FALSE	0.1085	-0.161009	0.0263	0.113733	3.74e-05	0.156872	TRUE	5.42699e-05	17.0195
ebi-cfmet338-GCST90026003	rs7514304	A	G	FALSE	-0.0462	-0.0346899	0.0106	0.0436332	1.32e-05	0.426594	TRUE	1.86957e-05	18.9964
ebi-cfmet338-GCST90026003	rs75152166	G	C	TRUE	0.6657	-0.407934	0.104	0.934869	1.562e-10	0.66258	TRUE	4.5874e-10	40.9723
ebi-cfmet338-GCST90026003	rs75221023	G	A	FALSE	0.1736	0.172805	0.0417	0.15249	3.117e-05	0.257122	TRUE	4.48379e-05	17.3311
ebi-cfmet338-GCST90026003	rs75266145	C	T	FALSE	0.3119	0.0489848	0.0645	0.145159	1.34e-06	0.735773	TRUE	2.00678e-06	23.3836
ebi-cfmet338-GCST90026003	rs75413101	G	A	FALSE	0.1312	-0.0725092	0.0305	0.3011	1.657e-05	0.809699	TRUE	2.22597e-05	18.5041
ebi-cfmet338-GCST90026003	rs75477318	T	C	FALSE	0.21	0.155225	0.048	0.114277	1.199e-05	0.174363	TRUE	1.87196e-05	19.1406
ebi-cfmet338-GCST90026003	rs75643587	G	A	FALSE	0.1594	-0.0315687	0.0359	0.0881484	8.947e-06	0.720245	TRUE	1.2347e-05	19.7146
ebi-cfmet338-GCST90026003	rs76159240	T	C	FALSE	0.1911	0.0910249	0.0385	0.226238	6.867e-07	0.687432	TRUE	1.09596e-06	24.6377
ebi-cfmet338-GCST90026003	rs76433079	A	G	FALSE	0.1035	-0.0342219	0.0242	0.0783314	1.945e-05	0.662195	TRUE	2.53905e-05	18.2915
ebi-cfmet338-GCST90026003	rs76792087	A	G	FALSE	0.1526	-0.157322	0.0282	0.213167	6.358e-08	0.460499	TRUE	1.21523e-07	29.2827
ebi-cfmet338-GCST90026003	rs76862623	T	C	FALSE	0.331	0.151802	0.0686	0.171463	1.393e-06	0.375976	TRUE	2.28105e-06	23.2813
ebi-cfmet338-GCST90026003	rs76915720	A	G	FALSE	0.2986	0.0200796	0.0709	0.12909	2.544e-05	0.876389	TRUE	3.23587e-05	17.7373
ebi-cfmet338-GCST90026003	rs77046762	G	A	FALSE	-0.2264	-0.238753	0.05	0.363227	6.029e-06	0.510981	TRUE	8.68585e-06	20.5028
ebi-cfmet338-GCST90026003	rs77091546	A	G	FALSE	0.3228	0.22254	0.0774	0.31583	3.03e-05	0.481046	TRUE	4.1204e-05	17.3934
ebi-cfmet338-GCST90026003	rs77160012	T	C	FALSE	0.1148	-0.158903	0.0238	0.093073	1.444e-06	0.0877667	TRUE	2.58126e-06	23.2664
ebi-cfmet338-GCST90026003	rs77349340	C	T	FALSE	-0.1545	-0.0918435	0.0354	0.179751	1.277e-05	0.609387	TRUE	1.75615e-05	19.048
ebi-cfmet338-GCST90026003	rs77508585	T	C	FALSE	0.1183	-0.0599268	0.027	0.159395	1.206e-05	0.706944	TRUE	1.60164e-05	19.1974
ebi-cfmet338-GCST90026003	rs77516532	G	A	FALSE	0.3733	-0.130226	0.0876	0.11456	2.016e-05	0.255646	TRUE	2.96451e-05	18.1597
ebi-cfmet338-GCST90026003	rs77646656	A	G	FALSE	0.1151	-0.014166	0.0278	0.116085	3.338e-05	0.902874	TRUE	4.34934e-05	17.142
ebi-cfmet338-GCST90026003	rs7780149	T	C	FALSE	0.0448	-0.00604629	0.0109	0.0441165	3.91e-05	0.890989	TRUE	4.94147e-05	16.8929
ebi-cfmet338-GCST90026003	rs77905407	C	T	FALSE	0.1246	-0.11106	0.0227	0.110074	3.801e-08	0.312997	TRUE	8.4544e-08	30.129
ebi-cfmet338-GCST90026003	rs78038820	C	T	FALSE	-0.0691	0.0310001	0.0165	0.0696566	2.816e-05	0.65629	TRUE	3.70887e-05	17.5383
ebi-cfmet338-GCST90026003	rs78430314	T	C	FALSE	0.2872	0.54793	0.068	0.412167	2.388e-05	0.183719	TRUE	3.56594e-05	17.8382
ebi-cfmet338-GCST90026003	rs78774422	A	G	FALSE	0.2052	-0.711506	0.0486	0.581526	2.44e-05	0.221135	TRUE	3.53831e-05	17.8272
ebi-cfmet338-GCST90026003	rs78819182	T	C	FALSE	0.2136	-0.0848461	0.0435	0.194146	8.91e-07	0.662096	TRUE	1.42476e-06	24.1115
ebi-cfmet338-GCST90026003	rs78839225	T	C	FALSE	0.2994	-0.224491	0.0712	0.119308	2.628e-05	0.059888	TRUE	4.1292e-05	17.6825
ebi-cfmet338-GCST90026003	rs79440814	A	G	FALSE	0.3	0.0566805	0.0711	0.148123	2.424e-05	0.701974	TRUE	3.22106e-05	17.8034
ebi-cfmet338-GCST90026003	rs79533753	A	G	FALSE	0.315	-0.00723549	0.0605	0.56107	1.927e-07	0.989711	TRUE	3.10289e-07	27.1088
ebi-cfmet338-GCST90026003	rs79679376	T	A	TRUE	0.1582	-0.0683734	0.0377	0.16823	2.705e-05	0.684428	TRUE	3.56248e-05	17.6088
ebi-cfmet338-GCST90026003	rs79768577	G	A	FALSE	0.4421	-0.20631	0.087	0.134531	3.768e-07	0.12514	TRUE	7.27562e-07	25.8228
ebi-cfmet338-GCST90026003	rs79804567	C	T	FALSE	0.174	-0.125744	0.0393	0.206051	9.677e-06	0.541693	TRUE	1.34961e-05	19.6026
ebi-cfmet338-GCST90026003	rs80036196	A	C	FALSE	0.164	-0.0892961	0.0386	0.240873	2.192e-05	0.710847	TRUE	2.83967e-05	18.0515
ebi-cfmet338-GCST90026003	rs8004793	A	C	FALSE	0.097	-0.0616467	0.0206	0.0836856	2.618e-06	0.461338	TRUE	3.85045e-06	22.1722
ebi-cfmet338-GCST90026003	rs80133075	C	G	TRUE	0.1373	0.178512	0.0322	0.0891937	1.951e-05	0.0453503	TRUE	3.27107e-05	18.1815
ebi-cfmet338-GCST90026003	rs80179443	G	A	FALSE	0.1487	-0.120752	0.0343	0.223668	1.475e-05	0.589286	TRUE	2.00047e-05	18.7946
ebi-cfmet338-GCST90026003	rs8032228	T	C	FALSE	0.0453	0.0701933	0.0108	0.0438456	2.519e-05	0.109395	TRUE	4.16841e-05	17.5934
ebi-cfmet338-GCST90026003	rs9349041	A	G	FALSE	0.0847	0.019914	0.02	0.076317	2.37e-05	0.79414	TRUE	2.9687e-05	17.9352
ebi-cfmet338-GCST90026003	rs9540492	G	C	TRUE	0.0757	-0.0206927	0.0165	0.102004	4.545e-06	0.839243	TRUE	6.23216e-06	21.0486
ebi-cfmet338-GCST90026003	rs9611560	C	T	FALSE	-0.0507	0.11107	0.0121	0.0591846	2.796e-05	0.0605634	TRUE	4.39317e-05	17.5568
ebi-cfmet338-GCST90026004	rs10889879	G	A	FALSE	-0.0322	-0.0952424	0.0067	0.0440793	1.576e-06	0.0307178	TRUE	2.98757e-06	23.0973
ebi-cfmet338-GCST90026004	rs10900137	A	C	FALSE	0.0357	0.0762855	0.0082	0.0504897	1.266e-05	0.130811	TRUE	2.09411e-05	18.9543
ebi-cfmet338-GCST90026004	rs11026076	C	T	FALSE	-0.0296	0.00225511	0.0069	0.0435996	1.695e-05	0.958749	TRUE	2.28573e-05	18.4029
ebi-cfmet338-GCST90026004	rs11088583	T	C	FALSE	0.0364	-0.0241879	0.0083	0.0484041	1.098e-05	0.617281	TRUE	1.59906e-05	19.233
ebi-cfmet338-GCST90026004	rs111247421	T	C	FALSE	0.0996	-0.0979072	0.024	0.113689	3.313e-05	0.389135	TRUE	4.57781e-05	17.2225
ebi-cfmet338-GCST90026004	rs112545376	A	G	FALSE	0.1693	-0.21572	0.0415	0.174962	4.493e-05	0.217592	TRUE	6.41171e-05	16.6425
ebi-cfmet338-GCST90026004	rs114205519	C	G	TRUE	0.1638	0.179245	0.0334	0.156876	9.36e-07	0.253206	TRUE	1.62457e-06	24.0511
ebi-cfmet338-GCST90026004	rs114345200	T	G	FALSE	0.093	0.290457	0.0226	0.375736	3.839e-05	0.439501	TRUE	5.23576e-05	16.9336
ebi-cfmet338-GCST90026004	rs114515603	A	G	FALSE	-0.0982	-0.0184807	0.0232	0.141281	2.234e-05	0.895927	TRUE	2.94814e-05	17.9162
ebi-cfmet338-GCST90026004	rs114571957	C	T	FALSE	0.0916	0.251746	0.0214	0.137019	1.924e-05	0.0661637	TRUE	2.9887e-05	18.3216
ebi-cfmet338-GCST90026004	rs115120133	C	G	TRUE	0.0632	-0.028116	0.0152	0.125759	3.39e-05	0.823092	TRUE	4.09181e-05	17.2881
ebi-cfmet338-GCST90026004	rs116268898	C	T	FALSE	0.0767	-0.228449	0.0187	0.120578	4.206e-05	0.0581433	TRUE	6.34836e-05	16.8232
ebi-cfmet338-GCST90026004	rs116308155	A	G	FALSE	0.1021	0.0250948	0.0245	0.178092	3.105e-05	0.887942	TRUE	3.89236e-05	17.3668
ebi-cfmet338-GCST90026004	rs117129292	G	A	FALSE	-0.1071	-0.116831	0.0261	0.152531	3.938e-05	0.443707	TRUE	5.48814e-05	16.8383
ebi-cfmet338-GCST90026004	rs12227994	C	T	FALSE	0.1095	0.0401647	0.0268	0.13432	4.26e-05	0.764923	TRUE	5.57379e-05	16.6939
ebi-cfmet338-GCST90026004	rs1254203	T	G	FALSE	-0.0345	0.0187179	0.0072	0.0434556	1.606e-06	0.666659	TRUE	2.50388e-06	22.9601
ebi-cfmet338-GCST90026004	rs12629591	A	G	FALSE	-0.0301	-0.0288504	0.0073	0.0474314	3.651e-05	0.543019	TRUE	4.95815e-05	17.0015
ebi-cfmet338-GCST90026004	rs12693792	G	A	FALSE	-0.0366	-0.0684911	0.009	0.0645034	4.508e-05	0.288317	TRUE	6.61888e-05	16.5378
ebi-cfmet338-GCST90026004	rs13040172	A	G	FALSE	0.0413	-0.0867499	0.0099	0.0637237	3.171e-05	0.173405	TRUE	4.44911e-05	17.4032
ebi-cfmet338-GCST90026004	rs139556298	A	C	FALSE	-0.1047	-0.353688	0.0257	0.232485	4.698e-05	0.128175	TRUE	6.79403e-05	16.5969
ebi-cfmet338-GCST90026004	rs141872194	T	A	TRUE	0.1416	0.0895221	0.0331	0.197197	1.907e-05	0.64985	TRUE	2.53278e-05	18.3008
ebi-cfmet338-GCST90026004	rs143522311	T	C	FALSE	0.0484	-0.0268928	0.0116	0.0759978	3.255e-05	0.723441	TRUE	3.91315e-05	17.409
ebi-cfmet338-GCST90026004	rs146033100	A	G	FALSE	0.11	0.00873735	0.0264	0.100052	3.067e-05	0.930411	TRUE	3.87744e-05	17.3611
ebi-cfmet338-GCST90026004	rs146912253	A	G	FALSE	-0.1215	-0.139005	0.028	0.154893	1.424e-05	0.369491	TRUE	2.0589e-05	18.8294
ebi-cfmet338-GCST90026004	rs148257985	C	T	FALSE	0.0984	-0.0312971	0.0241	0.212438	4.447e-05	0.882877	TRUE	5.53539e-05	16.6708
ebi-cfmet338-GCST90026004	rs148968633	G	A	FALSE	0.116	0.208265	0.0266	0.180137	1.293e-05	0.247621	TRUE	1.93864e-05	19.0175
ebi-cfmet338-GCST90026004	rs149396552	T	C	FALSE	0.1261	0.161848	0.0278	0.1092	5.955e-06	0.138306	TRUE	9.36026e-06	20.575
ebi-cfmet338-GCST90026004	rs149440883	A	G	FALSE	-0.096	-0.0959049	0.022	0.192811	1.276e-05	0.618905	TRUE	1.75896e-05	19.0413
ebi-cfmet338-GCST90026004	rs150162934	A	G	FALSE	-0.0737	0.0999306	0.018	0.155033	4.094e-05	0.519202	TRUE	5.61177e-05	16.7645
ebi-cfmet338-GCST90026004	rs1506784	T	G	FALSE	0.06	-0.00985917	0.0146	0.0895282	4.123e-05	0.912311	TRUE	4.93536e-05	16.8887
ebi-cfmet338-GCST90026004	rs17144783	G	T	FALSE	0.0333	0.0365609	0.0081	0.0484891	4.051e-05	0.450848	TRUE	5.30923e-05	16.9012
ebi-cfmet338-GCST90026004	rs17179847	C	G	TRUE	-0.0441	-0.140873	0.0106	0.0746269	3.06e-05	0.0590663	TRUE	4.97792e-05	17.3087
ebi-cfmet338-GCST90026004	rs17408685	C	T	FALSE	0.0784	0.102465	0.0184	0.153908	2.082e-05	0.505567	TRUE	2.79907e-05	18.155
ebi-cfmet338-GCST90026004	rs17588991	A	G	FALSE	0.0632	0.0461314	0.0156	0.113187	4.938e-05	0.68359	TRUE	6.51005e-05	16.4129
ebi-cfmet338-GCST90026004	rs17609346	C	T	FALSE	-0.0585	-0.0264105	0.0136	0.0734671	1.674e-05	0.71923	TRUE	2.2618e-05	18.5026
ebi-cfmet338-GCST90026004	rs187640402	C	T	FALSE	0.1454	0.412307	0.034	0.294633	1.848e-05	0.161695	TRUE	2.87467e-05	18.2882
ebi-cfmet338-GCST90026004	rs2081997	C	T	FALSE	0.0329	-0.010754	0.0078	0.0453965	2.18e-05	0.812741	TRUE	3.18199e-05	17.7911
ebi-cfmet338-GCST90026004	rs2180024	T	C	FALSE	0.0367	0.00344826	0.0083	0.0483941	1.024e-05	0.943196	TRUE	1.28968e-05	19.5513
ebi-cfmet338-GCST90026004	rs2181515	C	T	FALSE	-0.0657	-0.148009	0.015	0.0862666	1.174e-05	0.0862144	TRUE	1.91853e-05	19.1844
ebi-cfmet338-GCST90026004	rs2343547	G	A	FALSE	-0.0484	0.142772	0.0113	0.0698832	1.969e-05	0.0410516	TRUE	3.03112e-05	18.3457
ebi-cfmet338-GCST90026004	rs2594140	T	C	FALSE	-0.0374	0.00664868	0.0084	0.0659387	7.562e-06	0.919684	TRUE	1.13022e-05	19.8237
ebi-cfmet338-GCST90026004	rs2707037	G	A	FALSE	0.0597	0.0058475	0.0136	0.0709364	1.137e-05	0.934302	TRUE	1.4868e-05	19.2695
ebi-cfmet338-GCST90026004	rs2793318	T	C	FALSE	-0.0513	-0.112475	0.0121	0.0813669	2.222e-05	0.166872	TRUE	3.35328e-05	17.9748
ebi-cfmet338-GCST90026004	rs280948	G	A	FALSE	-0.0335	-0.0460508	0.008	0.0506838	2.824e-05	0.363566	TRUE	3.93653e-05	17.5352
ebi-cfmet338-GCST90026004	rs28446019	T	C	FALSE	-0.031	-0.0597576	0.007	0.0437129	1.063e-05	0.171611	TRUE	1.48341e-05	19.6122
ebi-cfmet338-GCST90026004	rs2910901	T	C	FALSE	-0.0336	0.0872608	0.0076	0.0451685	9.349e-06	0.0533716	TRUE	1.65042e-05	19.5457
ebi-cfmet338-GCST90026004	rs2911435	T	C	FALSE	-0.0756	0.131141	0.0185	0.141213	4.464e-05	0.35306	TRUE	6.00392e-05	16.6994
ebi-cfmet338-GCST90026004	rs2939929	T	C	FALSE	0.0299	-0.0271867	0.0069	0.0436361	1.482e-05	0.533264	TRUE	2.03914e-05	18.7778
ebi-cfmet338-GCST90026004	rs34533587	T	C	FALSE	0.1542	-0.0433246	0.0306	0.118721	4.57e-07	0.715166	TRUE	7.53635e-07	25.3937
ebi-cfmet338-GCST90026004	rs34822565	T	G	FALSE	-0.0467	-0.185233	0.0114	0.0943426	4.057e-05	0.0495987	TRUE	6.5372e-05	16.7812
ebi-cfmet338-GCST90026004	rs34988221	C	T	FALSE	0.1024	0.187337	0.0243	0.138804	2.475e-05	0.177128	TRUE	3.72154e-05	17.7577
ebi-cfmet338-GCST90026004	rs35585063	A	C	FALSE	0.0336	0.0396023	0.0081	0.0486514	3.381e-05	0.415644	TRUE	4.58637e-05	17.2071
ebi-cfmet338-GCST90026004	rs4470240	C	G	TRUE	-0.0407	0.149796	0.0099	0.0584445	4.04e-05	0.0103758	TRUE	6.62341e-05	16.9012
ebi-cfmet338-GCST90026004	rs4695907	A	G	FALSE	0.0321	-0.00593226	0.007	0.0438914	5.237e-06	0.892487	TRUE	6.23608e-06	21.0288
ebi-cfmet338-GCST90026004	rs4729677	G	A	FALSE	-0.0292	-0.00151897	0.0071	0.0440479	3.655e-05	0.972491	TRUE	4.82715e-05	16.9141
ebi-cfmet338-GCST90026004	rs4763847	T	C	FALSE	0.0497	-0.0128813	0.0101	0.0711752	8.481e-07	0.856383	TRUE	1.30556e-06	24.2142
ebi-cfmet338-GCST90026004	rs4783201	C	T	FALSE	-0.0337	0.0657442	0.0076	0.0473531	9.13e-06	0.165021	TRUE	1.4512e-05	19.6622
ebi-cfmet338-GCST90026004	rs4919983	C	T	FALSE	-0.0287	0.016857	0.0067	0.0448638	1.837e-05	0.707112	TRUE	2.44771e-05	18.3491
ebi-cfmet338-GCST90026004	rs55697035	G	A	FALSE	0.0557	-0.0663692	0.013	0.0844567	1.729e-05	0.431962	TRUE	2.56794e-05	18.3579
ebi-cfmet338-GCST90026004	rs56161943	A	G	FALSE	0.0447	0.0448069	0.0099	0.0665191	6.749e-06	0.500569	TRUE	9.22081e-06	20.3866
ebi-cfmet338-GCST90026004	rs587407	A	T	TRUE	0.0359	0.00892112	0.0083	0.056081	1.455e-05	0.873609	TRUE	1.98856e-05	18.7082
ebi-cfmet338-GCST90026004	rs59378765	A	G	FALSE	-0.076	0.0759204	0.0183	0.118497	3.286e-05	0.521721	TRUE	4.3988e-05	17.2475
ebi-cfmet338-GCST90026004	rs6048644	T	C	FALSE	-0.0402	0.121049	0.0097	0.0601342	3.648e-05	0.0441164	TRUE	5.40253e-05	17.1755
ebi-cfmet338-GCST90026004	rs61959226	G	T	FALSE	0.1313	0.139413	0.0281	0.221475	2.883e-06	0.529037	TRUE	4.48323e-06	21.8332
ebi-cfmet338-GCST90026004	rs62219565	G	A	FALSE	0.1281	0.715453	0.0295	0.760505	1.443e-05	0.346827	TRUE	2.04298e-05	18.8562
ebi-cfmet338-GCST90026004	rs62580950	A	G	FALSE	0.0473	-0.192105	0.0114	0.0925776	3.475e-05	0.0379804	TRUE	5.33715e-05	17.2152
ebi-cfmet338-GCST90026004	rs6489105	C	A	FALSE	0.0698	0.0110348	0.0172	0.0864229	4.844e-05	0.898399	TRUE	6.11724e-05	16.4685
ebi-cfmet338-GCST90026004	rs6657481	C	T	FALSE	-0.0865	-0.113356	0.0183	0.0939431	2.441e-06	0.22757	TRUE	3.78067e-06	22.3424
ebi-cfmet338-GCST90026004	rs6919249	A	G	FALSE	0.0321	0.00955586	0.0068	0.044834	2.744e-06	0.831219	TRUE	3.38787e-06	22.284
ebi-cfmet338-GCST90026004	rs7075966	G	A	FALSE	-0.0302	0.109607	0.0073	0.0435993	3.942e-05	0.011938	TRUE	5.92118e-05	17.1147
ebi-cfmet338-GCST90026004	rs7103479	C	T	FALSE	0.0284	0.0654482	0.007	0.0445226	4.549e-05	0.141562	TRUE	7.23039e-05	16.4604
ebi-cfmet338-GCST90026004	rs7139928	C	T	FALSE	-0.031	0.0210834	0.0072	0.0434784	1.508e-05	0.627736	TRUE	2.25842e-05	18.5378
ebi-cfmet338-GCST90026004	rs71486290	C	T	FALSE	-0.0959	0.67747	0.0234	0.318683	4.073e-05	0.0335166	TRUE	6.61869e-05	16.796
ebi-cfmet338-GCST90026004	rs72688748	C	T	FALSE	-0.0498	-0.0586673	0.0109	0.0786958	4.916e-06	0.455973	TRUE	7.31414e-06	20.874
ebi-cfmet338-GCST90026004	rs72699398	G	A	FALSE	-0.037	-0.0231812	0.0084	0.0613374	1.137e-05	0.705484	TRUE	1.44664e-05	19.4019
ebi-cfmet338-GCST90026004	rs72784827	A	G	FALSE	-0.1047	0.0651694	0.0249	0.156191	2.65e-05	0.676502	TRUE	3.44112e-05	17.6805
ebi-cfmet338-GCST90026004	rs72971940	C	T	FALSE	-0.0822	-0.0475994	0.02	0.124586	4.12e-05	0.702415	TRUE	5.09501e-05	16.8921
ebi-cfmet338-GCST90026004	rs73324430	T	C	FALSE	0.1535	-0.19799	0.0377	0.353129	4.7e-05	0.575021	TRUE	6.10179e-05	16.5781
ebi-cfmet338-GCST90026004	rs74563318	A	C	FALSE	0.0867	-0.0290649	0.0191	0.133774	5.704e-06	0.827998	TRUE	7.78212e-06	20.6049
ebi-cfmet338-GCST90026004	rs75480352	A	T	TRUE	0.0589	-0.0126593	0.0129	0.0673958	4.635e-06	0.851005	TRUE	6.87236e-06	20.8474
ebi-cfmet338-GCST90026004	rs77792631	C	G	TRUE	0.0559	-0.093294	0.0134	0.113308	2.854e-05	0.4103	TRUE	4.1626e-05	17.4026
ebi-cfmet338-GCST90026004	rs78010768	C	T	FALSE	0.0547	0.179601	0.0127	0.12117	1.708e-05	0.13828	TRUE	2.54911e-05	18.551
ebi-cfmet338-GCST90026004	rs79315445	A	C	FALSE	-0.1077	0.0319078	0.0244	0.149899	9.985e-06	0.831435	TRUE	1.35965e-05	19.4828
ebi-cfmet338-GCST90026004	rs79558825	T	G	FALSE	0.0623	-0.122736	0.0133	0.117205	2.625e-06	0.295009	TRUE	4.50196e-06	21.9418
ebi-cfmet338-GCST90026004	rs80014446	T	C	FALSE	-0.0523	0.0371197	0.0122	0.0771499	1.656e-05	0.630419	TRUE	2.446e-05	18.3774
ebi-cfmet338-GCST90026004	rs80088544	C	T	FALSE	-0.0663	-0.0851508	0.0127	0.0731865	1.695e-07	0.244636	TRUE	3.44825e-07	27.2533
ebi-cfmet338-GCST90026004	rs80311298	G	T	FALSE	-0.0755	0.0438302	0.0177	0.14246	1.92e-05	0.758337	TRUE	2.6216e-05	18.1948
ebi-cfmet338-GCST90026004	rs9432398	G	A	FALSE	0.0847	0.0901167	0.0192	0.157997	9.785e-06	0.568429	TRUE	1.4406e-05	19.461
ebi-cfmet338-GCST90026004	rs9518431	T	A	TRUE	0.055	-0.0663182	0.0134	0.0870267	4.336e-05	0.446033	TRUE	5.46223e-05	16.8467
ebi-cfmet338-GCST90026004	rs9577181	C	A	FALSE	-0.0434	-0.0473507	0.0104	0.0540907	3.055e-05	0.381359	TRUE	4.16456e-05	17.4146
ebi-cfmet338-GCST90026004	rs9953956	A	T	TRUE	-0.0891	0.00274379	0.0219	0.0760076	4.848e-05	0.971203	TRUE	5.79686e-05	16.5526
ebi-cfmet338-GCST90026005	rs10764206	T	C	FALSE	-0.0599	0.0477685	0.0143	0.0761193	2.658e-05	0.5303	TRUE	3.77974e-05	17.5461
ebi-cfmet338-GCST90026005	rs10873997	A	G	FALSE	-0.0358	-0.0283788	0.0082	0.0440087	1.166e-05	0.519028	TRUE	1.77574e-05	19.0607
ebi-cfmet338-GCST90026005	rs10963608	A	C	FALSE	0.0831	-0.0893272	0.0181	0.0761248	4.487e-06	0.240623	TRUE	7.00505e-06	21.0788
ebi-cfmet338-GCST90026005	rs11152081	G	A	FALSE	0.0399	-0.0327808	0.0082	0.0444477	1.303e-06	0.46081	TRUE	1.84062e-06	23.6765
ebi-cfmet338-GCST90026005	rs111880048	A	C	FALSE	0.0523	0.0735953	0.0122	0.0827047	1.8e-05	0.373542	TRUE	2.57707e-05	18.3774
ebi-cfmet338-GCST90026005	rs11203889	G	C	TRUE	0.0438	-0.0691192	0.0088	0.0486169	6.197e-07	0.15511	TRUE	1.19029e-06	24.7732
ebi-cfmet338-GCST90026005	rs112622398	A	G	FALSE	0.2128	0.04576	0.0459	0.317495	3.616e-06	0.885399	TRUE	4.95813e-06	21.494
ebi-cfmet338-GCST90026005	rs112929653	T	C	FALSE	-0.0968	-0.0498101	0.0198	0.110493	9.794e-07	0.652136	TRUE	1.58238e-06	23.9012
ebi-cfmet338-GCST90026005	rs113799987	A	C	FALSE	0.0534	0.0435803	0.012	0.0603941	8.484e-06	0.470542	TRUE	1.23999e-05	19.8025
ebi-cfmet338-GCST90026005	rs114869510	T	A	TRUE	0.1278	-0.130613	0.0304	0.2272	2.572e-05	0.565373	TRUE	3.52292e-05	17.6732
ebi-cfmet338-GCST90026005	rs114873615	C	T	FALSE	-0.0993	0.0253308	0.0226	0.0933778	1.134e-05	0.786182	TRUE	1.49686e-05	19.3055
ebi-cfmet338-GCST90026005	rs114887226	T	C	FALSE	0.1013	-0.169926	0.0228	0.134845	8.855e-06	0.207612	TRUE	1.37301e-05	19.7401
ebi-cfmet338-GCST90026005	rs11613221	G	C	TRUE	-0.0551	-0.0692465	0.0121	0.0735826	5.118e-06	0.346668	TRUE	8.03852e-06	20.7364
ebi-cfmet338-GCST90026005	rs1174956	G	C	TRUE	-0.0369	0.0542815	0.0084	0.0505678	1.016e-05	0.283073	TRUE	1.66905e-05	19.2972
ebi-cfmet338-GCST90026005	rs117668761	A	G	FALSE	0.1077	0.0118098	0.025	0.184468	1.673e-05	0.948954	TRUE	2.11701e-05	18.5589
ebi-cfmet338-GCST90026005	rs117681159	G	C	TRUE	-0.1393	0.166222	0.0319	0.238946	1.245e-05	0.486649	TRUE	1.78037e-05	19.0687
ebi-cfmet338-GCST90026005	rs117773903	T	C	FALSE	-0.1134	0.116926	0.0241	0.10161	2.555e-06	0.249839	TRUE	4.1417e-06	22.1407
ebi-cfmet338-GCST90026005	rs117824266	A	G	FALSE	-0.1094	0.0960308	0.0265	0.215446	3.679e-05	0.655792	TRUE	4.75939e-05	17.0429
ebi-cfmet338-GCST90026005	rs117847229	A	G	FALSE	0.157	0.278757	0.0296	0.135875	1.111e-07	0.0402115	TRUE	2.58816e-07	28.133
ebi-cfmet338-GCST90026005	rs117865260	G	A	FALSE	0.0763	-0.0233682	0.0183	0.124972	3.192e-05	0.851671	TRUE	3.88123e-05	17.3839
ebi-cfmet338-GCST90026005	rs117954118	G	C	TRUE	0.1079	0.108653	0.0231	0.0979172	3.05e-06	0.267152	TRUE	4.82545e-06	21.8182
ebi-cfmet338-GCST90026005	rs11846756	G	A	FALSE	-0.0605	-0.0218183	0.0147	0.0795642	3.887e-05	0.783913	TRUE	4.91125e-05	16.9385
ebi-cfmet338-GCST90026005	rs12056785	C	A	FALSE	0.2944	-0.00529373	0.0688	0.138437	1.866e-05	0.969497	TRUE	2.39012e-05	18.3104
ebi-cfmet338-GCST90026005	rs12289031	C	A	FALSE	0.0384	-0.0712837	0.0092	0.0483002	2.953e-05	0.139985	TRUE	4.47164e-05	17.4216
ebi-cfmet338-GCST90026005	rs12649455	G	A	FALSE	0.0438	0.0739556	0.0092	0.0516639	1.712e-06	0.152294	TRUE	3.32941e-06	22.6659
ebi-cfmet338-GCST90026005	rs12791408	T	G	FALSE	-0.0345	-0.0087267	0.0083	0.0444084	2.949e-05	0.844211	TRUE	4.09976e-05	17.2775
ebi-cfmet338-GCST90026005	rs13428410	G	A	FALSE	0.0841	0.0462268	0.0168	0.0763975	5.711e-07	0.545124	TRUE	9.18922e-07	25.0596
ebi-cfmet338-GCST90026005	rs138754427	A	G	FALSE	-0.2341	0.0318239	0.0544	0.10239	1.701e-05	0.755945	TRUE	2.22997e-05	18.5185
ebi-cfmet338-GCST90026005	rs139579270	T	C	FALSE	0.2093	-0.423065	0.043	0.34834	1.164e-06	0.224549	TRUE	1.95568e-06	23.692
ebi-cfmet338-GCST90026005	rs139960769	G	T	FALSE	0.1602	0.468953	0.0392	0.246079	4.402e-05	0.0566892	TRUE	6.75573e-05	16.7014
ebi-cfmet338-GCST90026005	rs140316368	G	A	FALSE	0.1186	-0.222898	0.0286	0.123387	3.324e-05	0.0708402	TRUE	5.2124e-05	17.1964
ebi-cfmet338-GCST90026005	rs141522797	T	C	FALSE	0.1671	0.115946	0.0392	0.455707	1.988e-05	0.799162	TRUE	2.63505e-05	18.1711
ebi-cfmet338-GCST90026005	rs143866135	C	G	TRUE	-0.1628	-0.0682557	0.0399	0.252201	4.546e-05	0.786667	TRUE	5.68473e-05	16.648
ebi-cfmet338-GCST90026005	rs1529026	G	A	FALSE	-0.0596	0.00537886	0.0143	0.0782673	3.211e-05	0.945209	TRUE	3.84954e-05	17.3708
ebi-cfmet338-GCST90026005	rs1536224	C	G	TRUE	-0.0393	0.044209	0.0093	0.0453477	2.618e-05	0.329614	TRUE	3.37792e-05	17.8574
ebi-cfmet338-GCST90026005	rs17050155	T	C	FALSE	-0.1204	-0.080294	0.028	0.164953	1.677e-05	0.626421	TRUE	2.31364e-05	18.49
ebi-cfmet338-GCST90026005	rs17514253	T	C	FALSE	0.1749	0.194595	0.0389	0.123912	6.793e-06	0.116316	TRUE	1.13094e-05	20.2153
ebi-cfmet338-GCST90026005	rs17717408	A	G	FALSE	-0.0865	0.0138283	0.0203	0.122934	2.012e-05	0.910439	TRUE	2.60638e-05	18.1568
ebi-cfmet338-GCST90026005	rs1792689	A	G	FALSE	0.0533	0.0917243	0.0121	0.078348	1.052e-05	0.241707	TRUE	1.60332e-05	19.4037
ebi-cfmet338-GCST90026005	rs1827208	T	C	FALSE	-0.0375	-0.0548136	0.0087	0.0464665	1.57e-05	0.238145	TRUE	2.41841e-05	18.5791
ebi-cfmet338-GCST90026005	rs183061754	G	A	FALSE	-0.0729	0.0896523	0.0179	0.0934448	4.639e-05	0.33735	TRUE	6.37934e-05	16.5863
ebi-cfmet338-GCST90026005	rs1838724	T	C	FALSE	-0.0366	-0.0243579	0.0089	0.0498568	4.163e-05	0.625155	TRUE	5.11206e-05	16.9115
ebi-cfmet338-GCST90026005	rs1858509	G	A	FALSE	-0.0436	-0.0344014	0.0103	0.0634998	2.199e-05	0.587987	TRUE	3.10221e-05	17.9184
ebi-cfmet338-GCST90026005	rs1909492	C	T	FALSE	-0.0359	-0.00236635	0.0081	0.0448579	8.657e-06	0.957929	TRUE	1.22868e-05	19.6435
ebi-cfmet338-GCST90026005	rs192318	A	C	FALSE	0.0461	0.102389	0.011	0.0724914	2.834e-05	0.157825	TRUE	4.13238e-05	17.5637
ebi-cfmet338-GCST90026005	rs2033767	G	A	FALSE	-0.0369	-0.0503951	0.009	0.0487262	3.761e-05	0.301019	TRUE	5.75293e-05	16.81
ebi-cfmet338-GCST90026005	rs277199	T	C	FALSE	-0.0412	0.0403264	0.01	0.0541415	4.067e-05	0.456372	TRUE	5.1116e-05	16.9744
ebi-cfmet338-GCST90026005	rs2797371	G	A	FALSE	-0.0461	0.0147404	0.0108	0.0546335	2.015e-05	0.78731	TRUE	2.57589e-05	18.2203
ebi-cfmet338-GCST90026005	rs2822691	A	G	FALSE	0.0468	0.0892747	0.0114	0.0561712	4.309e-05	0.111985	TRUE	6.02514e-05	16.8532
ebi-cfmet338-GCST90026005	rs28590469	G	C	TRUE	-0.0397	0.000161538	0.0089	0.0469014	7.607e-06	0.997252	TRUE	1.07533e-05	19.8976
ebi-cfmet338-GCST90026005	rs28863501	C	T	FALSE	0.0421	-0.0328327	0.0103	0.0550621	4.405e-05	0.550985	TRUE	5.74358e-05	16.7067
ebi-cfmet338-GCST90026005	rs2958319	G	A	FALSE	0.0911	-0.00840346	0.0222	0.128307	3.919e-05	0.94778	TRUE	5.03173e-05	16.8396
ebi-cfmet338-GCST90026005	rs34494022	T	A	TRUE	-0.1399	0.456139	0.0339	0.317183	3.721e-05	0.150407	TRUE	5.41128e-05	17.0308
ebi-cfmet338-GCST90026005	rs35085469	A	T	TRUE	0.1109	-0.0957164	0.0268	0.143323	3.596e-05	0.504238	TRUE	4.69735e-05	17.1235
ebi-cfmet338-GCST90026005	rs3789253	G	C	TRUE	-0.0376	-0.0234389	0.0084	0.0502179	8.14e-06	0.640683	TRUE	1.06734e-05	20.0363
ebi-cfmet338-GCST90026005	rs3827018	A	G	FALSE	0.0481	0.0994216	0.0114	0.0602605	2.281e-05	0.0989715	TRUE	3.77879e-05	17.8025
ebi-cfmet338-GCST90026005	rs4538082	T	A	TRUE	-0.1005	0.0600928	0.0247	0.100017	4.608e-05	0.547956	TRUE	6.20248e-05	16.5553
ebi-cfmet338-GCST90026005	rs527459	G	A	FALSE	-0.0339	0.0274675	0.008	0.0449337	2.28e-05	0.541008	TRUE	3.0705e-05	17.9564
ebi-cfmet338-GCST90026005	rs55749053	G	A	FALSE	-0.0347	0.0233533	0.0085	0.051316	4.6e-05	0.649045	TRUE	5.76326e-05	16.6656
ebi-cfmet338-GCST90026005	rs55843069	C	T	FALSE	-0.0646	0.0748963	0.0156	0.0751517	3.496e-05	0.318958	TRUE	4.8323e-05	17.1481
ebi-cfmet338-GCST90026005	rs57349827	G	A	FALSE	0.1602	0.182046	0.0388	0.416308	3.679e-05	0.661904	TRUE	4.74328e-05	17.0475
ebi-cfmet338-GCST90026005	rs62243246	T	A	TRUE	0.1548	0.658845	0.0359	0.527733	1.629e-05	0.211868	TRUE	2.42276e-05	18.5932
ebi-cfmet338-GCST90026005	rs6471522	C	A	FALSE	-0.0343	-0.0952346	0.0082	0.04706	3.098e-05	0.0430021	TRUE	4.60948e-05	17.4969
ebi-cfmet338-GCST90026005	rs6595548	G	A	FALSE	-0.0776	-0.0106395	0.0174	0.121408	7.926e-06	0.930168	TRUE	1.09181e-05	19.8895
ebi-cfmet338-GCST90026005	rs6708684	A	G	FALSE	0.046	-0.0258709	0.0112	0.0583758	4.159e-05	0.657637	TRUE	5.19465e-05	16.8686
ebi-cfmet338-GCST90026005	rs6717929	A	G	FALSE	-0.0402	-0.0461876	0.0087	0.054259	3.377e-06	0.394634	TRUE	5.86317e-06	21.3508
ebi-cfmet338-GCST90026005	rs6847746	A	G	FALSE	0.0344	-0.0703595	0.0082	0.0443044	2.528e-05	0.112265	TRUE	4.14997e-05	17.599
ebi-cfmet338-GCST90026005	rs6865260	C	T	FALSE	0.0326	0.0186856	0.0079	0.0440933	3.286e-05	0.67173	TRUE	4.78055e-05	17.0287
ebi-cfmet338-GCST90026005	rs6950123	A	G	FALSE	-0.0901	-0.00627281	0.0209	0.118071	1.672e-05	0.95763	TRUE	2.08677e-05	18.5848
ebi-cfmet338-GCST90026005	rs7161410	A	G	FALSE	0.0439	0.0199984	0.0096	0.0533099	4.727e-06	0.70756	TRUE	6.82824e-06	20.9116
ebi-cfmet338-GCST90026005	rs7194203	T	G	FALSE	0.0357	-0.0659601	0.0082	0.0477771	1.389e-05	0.167408	TRUE	2.05922e-05	18.9543
ebi-cfmet338-GCST90026005	rs72649306	G	A	FALSE	-0.1145	0.0226195	0.0279	0.124313	3.98e-05	0.855618	TRUE	5.09732e-05	16.8423
ebi-cfmet338-GCST90026005	rs726716	A	C	FALSE	-0.0454	-0.0511519	0.0111	0.0580635	4.517e-05	0.378336	TRUE	5.88118e-05	16.7288
ebi-cfmet338-GCST90026005	rs72721164	A	G	FALSE	0.096	0.212569	0.022	0.126294	1.224e-05	0.0923485	TRUE	2.05075e-05	19.0413
ebi-cfmet338-GCST90026005	rs72858341	C	G	TRUE	-0.0481	-0.0387363	0.0118	0.0806077	4.54e-05	0.630834	TRUE	5.92785e-05	16.616
ebi-cfmet338-GCST90026005	rs73007716	T	C	FALSE	0.0462	-0.0750556	0.011	0.0565514	2.691e-05	0.18444	TRUE	3.93583e-05	17.64
ebi-cfmet338-GCST90026005	rs73156544	G	A	FALSE	0.0601	0.209121	0.0148	0.0916326	4.859e-05	0.0224792	TRUE	7.85706e-05	16.4902
ebi-cfmet338-GCST90026005	rs74428880	C	G	TRUE	0.1405	-0.129675	0.0337	0.150824	3.114e-05	0.389911	TRUE	4.22552e-05	17.3817
ebi-cfmet338-GCST90026005	rs74747509	T	C	FALSE	0.0969	-0.102279	0.0235	0.0969069	3.783e-05	0.291229	TRUE	5.23653e-05	17.0025
ebi-cfmet338-GCST90026005	rs75034882	G	T	FALSE	-0.1398	0.0493578	0.0343	0.193172	4.527e-05	0.798327	TRUE	5.77803e-05	16.6122
ebi-cfmet338-GCST90026005	rs752373	G	A	FALSE	-0.04	0.0506615	0.0092	0.0515415	1.342e-05	0.325643	TRUE	2.00622e-05	18.9036
ebi-cfmet338-GCST90026005	rs75309653	G	A	FALSE	0.1556	-0.419106	0.036	0.579211	1.573e-05	0.469323	TRUE	2.16731e-05	18.6816
ebi-cfmet338-GCST90026005	rs75316710	G	A	FALSE	-0.1464	-0.0543124	0.0355	0.0908605	3.653e-05	0.550003	TRUE	4.93827e-05	17.0069
ebi-cfmet338-GCST90026005	rs76764721	G	A	FALSE	0.0492	0.143431	0.012	0.0817667	4.385e-05	0.0794054	TRUE	6.2818e-05	16.81
ebi-cfmet338-GCST90026005	rs7714606	C	T	FALSE	0.1286	0.0722977	0.0298	0.222958	1.542e-05	0.745738	TRUE	2.11995e-05	18.623
ebi-cfmet338-GCST90026005	rs77736004	A	G	FALSE	-0.0921	-0.229543	0.0214	0.190541	1.746e-05	0.228323	TRUE	2.49591e-05	18.5222
ebi-cfmet338-GCST90026005	rs78252247	A	G	FALSE	-0.1351	0.0757769	0.0321	0.117282	2.506e-05	0.518211	TRUE	3.48366e-05	17.7133
ebi-cfmet338-GCST90026005	rs7836907	T	A	TRUE	0.0599	0.00133719	0.0139	0.0754913	1.626e-05	0.985868	TRUE	2.09216e-05	18.5705
ebi-cfmet338-GCST90026005	rs7906619	A	G	FALSE	-0.0355	0.0294481	0.0084	0.0452468	2.641e-05	0.515154	TRUE	3.23751e-05	17.8607
ebi-cfmet338-GCST90026005	rs79167406	T	C	FALSE	0.1023	-0.0549423	0.0233	0.097969	1.19e-05	0.574925	TRUE	1.57688e-05	19.277
ebi-cfmet338-GCST90026005	rs7987886	G	C	TRUE	0.0405	0.115336	0.0097	0.052894	3.252e-05	0.02922	TRUE	4.85207e-05	17.4328
ebi-cfmet338-GCST90026005	rs79889145	C	G	TRUE	-0.0882	0.0257935	0.0217	0.124003	4.679e-05	0.835224	TRUE	6.01772e-05	16.5203
ebi-cfmet338-GCST90026005	rs80222625	G	T	FALSE	0.2944	0.0269478	0.0688	0.122718	1.866e-05	0.82619	TRUE	2.44623e-05	18.3104
ebi-cfmet338-GCST90026005	rs80331460	G	A	FALSE	-0.0803	-0.112113	0.0193	0.10713	3.268e-05	0.295321	TRUE	4.48133e-05	17.3108
ebi-cfmet338-GCST90026005	rs877739	C	T	FALSE	0.1733	-0.101742	0.036	0.165471	1.451e-06	0.538647	TRUE	2.31428e-06	23.1735
ebi-cfmet338-GCST90026005	rs878131	G	A	FALSE	-0.0402	0.0757859	0.0089	0.0503919	5.532e-06	0.1326	TRUE	1.02238e-05	20.402
ebi-cfmet338-GCST90026005	rs9355184	C	T	FALSE	-0.0371	-0.00267167	0.008	0.044426	3.591e-06	0.952046	TRUE	4.87124e-06	21.5064
ebi-cfmet338-GCST90026005	rs940638	C	T	FALSE	-0.0374	-0.0455853	0.0091	0.0512006	4.369e-05	0.373291	TRUE	5.42626e-05	16.8912
ebi-cfmet338-GCST90026005	rs9600604	G	A	FALSE	-0.0589	0.204884	0.0142	0.119813	3.543e-05	0.087259	TRUE	5.12884e-05	17.205
ebi-cfmet338-GCST90026005	rs9767781	T	C	FALSE	-0.0951	-0.235514	0.0185	0.18984	2.612e-07	0.214755	TRUE	5.20442e-07	26.4252
ebi-cfmet338-GCST90026005	rs9810359	G	A	FALSE	0.0707	-0.152689	0.0165	0.0637674	1.907e-05	0.0166441	TRUE	3.14656e-05	18.3599
ebi-cfmet338-GCST90026006	rs10168457	T	C	FALSE	0.073	-0.0459523	0.0157	0.044264	3.116e-06	0.299204	TRUE	5.26887e-06	21.6195
ebi-cfmet338-GCST90026006	rs10171916	C	A	FALSE	-0.1181	0.0418322	0.0288	0.0837562	4.112e-05	0.61746	TRUE	5.37219e-05	16.8157
ebi-cfmet338-GCST90026006	rs10269967	T	C	FALSE	-0.0843	0.0758167	0.0206	0.0608244	4.148e-05	0.212586	TRUE	6.09586e-05	16.7464
ebi-cfmet338-GCST90026006	rs10514316	G	A	FALSE	0.1621	0.181917	0.0375	0.109149	1.53e-05	0.0955763	TRUE	2.44132e-05	18.6854
ebi-cfmet338-GCST90026006	rs1053578	C	T	FALSE	0.1574	0.0869849	0.0342	0.118324	4.087e-06	0.462251	TRUE	6.27398e-06	21.1815
ebi-cfmet338-GCST90026006	rs11021485	A	G	FALSE	0.1056	-0.0323092	0.0246	0.0642448	1.808e-05	0.615028	TRUE	2.39251e-05	18.4271
ebi-cfmet338-GCST90026006	rs11139058	G	A	FALSE	-0.2001	-0.198524	0.0455	0.155004	1.094e-05	0.200278	TRUE	1.67812e-05	19.3407
ebi-cfmet338-GCST90026006	rs11176366	G	T	FALSE	0.0733	0.041706	0.0167	0.0470824	1.095e-05	0.37572	TRUE	1.6548e-05	19.2653
ebi-cfmet338-GCST90026006	rs112430043	T	G	FALSE	-0.0903	-0.0395767	0.0216	0.062393	3.002e-05	0.525877	TRUE	3.91647e-05	17.477
ebi-cfmet338-GCST90026006	rs1138177	C	T	FALSE	0.0754	-0.0038618	0.0178	0.0455314	2.177e-05	0.932408	TRUE	2.89139e-05	17.9433
ebi-cfmet338-GCST90026006	rs115192343	G	A	FALSE	0.2489	-0.0356211	0.054	0.19121	4.035e-06	0.852215	TRUE	5.6407e-06	21.2453
ebi-cfmet338-GCST90026006	rs11581911	A	C	FALSE	-0.1544	-0.121729	0.038	0.176465	4.751e-05	0.49031	TRUE	6.41759e-05	16.5093
ebi-cfmet338-GCST90026006	rs117328371	C	G	TRUE	0.1209	-0.0151459	0.0291	0.0863551	3.257e-05	0.860772	TRUE	4.12317e-05	17.261
ebi-cfmet338-GCST90026006	rs11768074	A	G	FALSE	0.0975	-0.0561951	0.0224	0.0584035	1.364e-05	0.335956	TRUE	1.95924e-05	18.9458
ebi-cfmet338-GCST90026006	rs117705495	A	G	FALSE	0.2224	-0.11456	0.0512	0.107902	1.402e-05	0.288371	TRUE	2.06277e-05	18.8682
ebi-cfmet338-GCST90026006	rs117935092	T	G	FALSE	-0.0858	0.0256587	0.0187	0.0593666	4.516e-06	0.66559	TRUE	6.41927e-06	21.0519
ebi-cfmet338-GCST90026006	rs11822911	A	T	TRUE	0.2587	0.110068	0.0573	0.152497	6.374e-06	0.470438	TRUE	9.29363e-06	20.3837
ebi-cfmet338-GCST90026006	rs11853839	A	G	FALSE	-0.0618	0.0686906	0.0147	0.0435686	2.514e-05	0.114886	TRUE	3.99138e-05	17.6743
ebi-cfmet338-GCST90026006	rs11901731	T	C	FALSE	-0.0753	0.0127689	0.0172	0.0450197	1.232e-05	0.776694	TRUE	1.60739e-05	19.1661
ebi-cfmet338-GCST90026006	rs11985147	C	A	FALSE	-0.0659	-0.0479712	0.0161	0.0436229	4.232e-05	0.271472	TRUE	5.96457e-05	16.754
ebi-cfmet338-GCST90026006	rs12119175	A	G	FALSE	0.0818	-0.0796045	0.02	0.0595191	4.401e-05	0.181072	TRUE	6.22068e-05	16.7281
ebi-cfmet338-GCST90026006	rs12246574	T	C	FALSE	0.1474	0.0446438	0.0296	0.0744411	6.459e-07	0.548692	TRUE	1.04325e-06	24.7977
ebi-cfmet338-GCST90026006	rs12422753	G	C	TRUE	0.0818	-0.0417443	0.0187	0.0475732	1.261e-05	0.380229	TRUE	1.76389e-05	19.1348
ebi-cfmet338-GCST90026006	rs12524601	G	A	FALSE	-0.069	0.0369854	0.0154	0.0452806	7.511e-06	0.41404	TRUE	1.09684e-05	20.0751
ebi-cfmet338-GCST90026006	rs12596275	G	A	FALSE	0.1276	0.0582707	0.0302	0.128581	2.41e-05	0.650417	TRUE	3.17151e-05	17.852
ebi-cfmet338-GCST90026006	rs13040500	T	G	FALSE	0.071	0.0659628	0.0165	0.0470411	1.675e-05	0.160844	TRUE	2.56743e-05	18.5161
ebi-cfmet338-GCST90026006	rs13143823	A	T	TRUE	-0.1147	0.0890757	0.0267	0.0955116	1.712e-05	0.351018	TRUE	2.49323e-05	18.4546
ebi-cfmet338-GCST90026006	rs13182078	T	A	TRUE	-0.0759	-0.0327276	0.0184	0.0550756	3.894e-05	0.552357	TRUE	4.91451e-05	17.0156
ebi-cfmet338-GCST90026006	rs139415799	A	G	FALSE	0.1808	0.0546442	0.0416	0.129641	1.375e-05	0.673387	TRUE	1.87931e-05	18.8891
ebi-cfmet338-GCST90026006	rs140278820	A	G	FALSE	-0.1794	-0.0318522	0.0382	0.0855048	2.599e-06	0.709506	TRUE	3.87707e-06	22.0556
ebi-cfmet338-GCST90026006	rs141596789	C	G	TRUE	-0.465	-0.144804	0.1077	0.155523	1.575e-05	0.351813	TRUE	2.27116e-05	18.6412
ebi-cfmet338-GCST90026006	rs1422414	G	A	FALSE	0.0953	0.0405478	0.0233	0.0699279	4.266e-05	0.562014	TRUE	5.66741e-05	16.7292
ebi-cfmet338-GCST90026006	rs142802583	G	A	FALSE	-0.2138	-0.160164	0.0478	0.169805	7.708e-06	0.345565	TRUE	1.15425e-05	20.006
ebi-cfmet338-GCST90026006	rs145802019	G	C	TRUE	0.1338	-0.127323	0.0326	0.126957	4.001e-05	0.315916	TRUE	5.6303e-05	16.8452
ebi-cfmet338-GCST90026006	rs147043492	A	G	FALSE	0.2687	0.235477	0.0638	0.202981	2.501e-05	0.246011	TRUE	3.67098e-05	17.7376
ebi-cfmet338-GCST90026006	rs149598774	T	A	TRUE	0.2237	-0.0529937	0.0511	0.167627	1.217e-05	0.751896	TRUE	1.61575e-05	19.1642
ebi-cfmet338-GCST90026006	rs1496236	C	T	FALSE	-0.1122	-0.0650444	0.0251	0.0931868	7.645e-06	0.485177	TRUE	1.13072e-05	19.982
ebi-cfmet338-GCST90026006	rs149830461	T	C	FALSE	-0.1249	0.126193	0.0298	0.0667318	2.793e-05	0.0586179	TRUE	4.37918e-05	17.5668
ebi-cfmet338-GCST90026006	rs150362035	A	G	FALSE	-0.3092	-0.0112423	0.0759	0.19304	4.581e-05	0.953559	TRUE	5.68727e-05	16.5957
ebi-cfmet338-GCST90026006	rs150674662	A	G	FALSE	0.3248	-0.154233	0.0676	0.134373	1.547e-06	0.251052	TRUE	2.60559e-06	23.0855
ebi-cfmet338-GCST90026006	rs151016871	T	C	FALSE	-0.2962	0.8859	0.0691	0.371311	1.815e-05	0.0170384	TRUE	3.12067e-05	18.3744
ebi-cfmet338-GCST90026006	rs155504	T	C	FALSE	-0.1315	0.0594628	0.0314	0.0706794	2.789e-05	0.400179	TRUE	3.89706e-05	17.5385
ebi-cfmet338-GCST90026006	rs16923260	A	G	FALSE	-0.14	-0.181945	0.0316	0.123747	9.229e-06	0.141483	TRUE	1.49172e-05	19.6283
ebi-cfmet338-GCST90026006	rs17050392	A	G	FALSE	-0.0897	0.0448459	0.0217	0.0682868	3.594e-05	0.511356	TRUE	4.77793e-05	17.087
ebi-cfmet338-GCST90026006	rs17196925	A	G	FALSE	0.1659	-0.0860442	0.0393	0.125067	2.407e-05	0.491461	TRUE	3.31972e-05	17.82
ebi-cfmet338-GCST90026006	rs17358800	G	A	FALSE	-0.0724	0.0289388	0.0178	0.047102	4.754e-05	0.538961	TRUE	6.24881e-05	16.5439
ebi-cfmet338-GCST90026006	rs17497213	C	T	FALSE	-0.0921	-0.0164205	0.0205	0.0686619	6.767e-06	0.810989	TRUE	9.62034e-06	20.1842
ebi-cfmet338-GCST90026006	rs1852552	T	C	FALSE	-0.1207	-0.23224	0.0274	0.0862857	1.024e-05	0.00711263	TRUE	1.95217e-05	19.405
ebi-cfmet338-GCST90026006	rs1985220	T	C	FALSE	-0.0684	-0.0580521	0.016	0.0434703	1.994e-05	0.181731	TRUE	2.86936e-05	18.2756
ebi-cfmet338-GCST90026006	rs2048945	T	A	TRUE	0.0658	-0.00280119	0.0157	0.0459403	2.921e-05	0.951379	TRUE	3.48697e-05	17.5652
ebi-cfmet338-GCST90026006	rs2128713	C	G	TRUE	-0.0796	0.00996091	0.0185	0.0580018	1.745e-05	0.863646	TRUE	2.19621e-05	18.5133
ebi-cfmet338-GCST90026006	rs2132243	A	G	FALSE	-0.1027	-0.0369902	0.0223	0.0602377	3.97e-06	0.539169	TRUE	6.08656e-06	21.2095
ebi-cfmet338-GCST90026006	rs25653	T	C	FALSE	-0.0656	0.0244579	0.0152	0.0437476	1.707e-05	0.576115	TRUE	2.18165e-05	18.626
ebi-cfmet338-GCST90026006	rs2584290	G	A	FALSE	0.0745	-0.00911109	0.0167	0.0508236	8.276e-06	0.857727	TRUE	1.09877e-05	19.9012
ebi-cfmet338-GCST90026006	rs2673558	A	C	FALSE	0.083	0.00929245	0.0201	0.0614477	3.754e-05	0.879798	TRUE	4.56893e-05	17.0516
ebi-cfmet338-GCST90026006	rs2770830	T	C	FALSE	-0.0868	-0.0177653	0.0207	0.0483315	2.775e-05	0.713193	TRUE	3.59104e-05	17.5832
ebi-cfmet338-GCST90026006	rs2817722	A	G	FALSE	0.069	-0.0383271	0.0169	0.046623	4.326e-05	0.41104	TRUE	6.01574e-05	16.6696
ebi-cfmet338-GCST90026006	rs2867144	A	C	FALSE	0.0653	-0.018825	0.0159	0.0467449	3.884e-05	0.687155	TRUE	5.17364e-05	16.8668
ebi-cfmet338-GCST90026006	rs3123629	A	G	FALSE	-0.0684	0.0154368	0.0168	0.046096	4.737e-05	0.737712	TRUE	5.94042e-05	16.5765
ebi-cfmet338-GCST90026006	rs34306906	C	T	FALSE	-0.0727	-0.0780823	0.0156	0.0446785	2.943e-06	0.0805249	TRUE	5.53256e-06	21.718
ebi-cfmet338-GCST90026006	rs34829493	A	C	FALSE	0.0743	-0.0610915	0.0178	0.0488481	2.96e-05	0.211065	TRUE	4.3439e-05	17.4236
ebi-cfmet338-GCST90026006	rs4413610	T	C	FALSE	-0.0862	-0.0252834	0.0208	0.0572103	3.349e-05	0.658535	TRUE	4.45169e-05	17.1746
ebi-cfmet338-GCST90026006	rs4525246	C	G	TRUE	0.0822	0.000955167	0.0185	0.0491848	8.554e-06	0.984506	TRUE	1.16436e-05	19.7424
ebi-cfmet338-GCST90026006	rs4785495	T	C	FALSE	0.0658	0.00751011	0.0157	0.0457095	2.612e-05	0.869494	TRUE	3.53252e-05	17.5652
ebi-cfmet338-GCST90026006	rs4866988	A	G	FALSE	0.0767	-0.0643819	0.0165	0.0454003	3.509e-06	0.156163	TRUE	5.58075e-06	21.6084
ebi-cfmet338-GCST90026006	rs4926985	C	T	FALSE	0.0653	0.00135398	0.016	0.045782	4.479e-05	0.976407	TRUE	5.49527e-05	16.6566
ebi-cfmet338-GCST90026006	rs4937547	T	G	FALSE	-0.0649	-0.105148	0.0159	0.0435385	4.338e-05	0.0157329	TRUE	7.3329e-05	16.6608
ebi-cfmet338-GCST90026006	rs55922157	T	C	FALSE	0.1016	-0.0855482	0.0234	0.0711854	1.446e-05	0.229454	TRUE	2.11738e-05	18.8519
ebi-cfmet338-GCST90026006	rs61507612	A	G	FALSE	-0.0968	-0.0918793	0.0233	0.100897	3.13e-05	0.362493	TRUE	4.52025e-05	17.2599
ebi-cfmet338-GCST90026006	rs6572744	A	T	TRUE	0.0739	0.099846	0.0164	0.045859	6.489e-06	0.0294625	TRUE	1.17272e-05	20.3049
ebi-cfmet338-GCST90026006	rs6574846	T	C	FALSE	-0.0651	-0.0137224	0.0157	0.0439579	3.387e-05	0.754911	TRUE	4.33927e-05	17.1934
ebi-cfmet338-GCST90026006	rs67646808	A	G	FALSE	0.083	-0.068889	0.0176	0.0459318	2.51e-06	0.133664	TRUE	4.14077e-06	22.2398
ebi-cfmet338-GCST90026006	rs6826037	A	G	FALSE	-0.0815	0.0300821	0.0198	0.0540167	3.887e-05	0.577594	TRUE	5.07468e-05	16.9428
ebi-cfmet338-GCST90026006	rs7015669	T	C	FALSE	-0.085	0.101668	0.0209	0.0538848	4.832e-05	0.059193	TRUE	7.30548e-05	16.5404
ebi-cfmet338-GCST90026006	rs7043199	A	T	TRUE	0.0846	-0.0418287	0.0194	0.052417	1.338e-05	0.424871	TRUE	1.85143e-05	19.0168
ebi-cfmet338-GCST90026006	rs72625754	C	T	FALSE	0.1044	-0.0286603	0.0239	0.0616743	1.256e-05	0.642143	TRUE	1.717e-05	19.0812
ebi-cfmet338-GCST90026006	rs72706313	C	G	TRUE	-0.2634	0.201354	0.059	0.129737	7.961e-06	0.120658	TRUE	1.29825e-05	19.9309
ebi-cfmet338-GCST90026006	rs72714750	G	C	TRUE	-0.183	0.023424	0.0447	0.160072	4.245e-05	0.883657	TRUE	5.28928e-05	16.7605
ebi-cfmet338-GCST90026006	rs73054941	A	G	FALSE	-0.1635	0.0239213	0.04	0.193691	4.437e-05	0.90171	TRUE	5.41728e-05	16.7077
ebi-cfmet338-GCST90026006	rs73237938	A	G	FALSE	-0.1431	0.154252	0.0338	0.0783605	2.291e-05	0.0490117	TRUE	3.70105e-05	17.9245
ebi-cfmet338-GCST90026006	rs7332887	A	G	FALSE	0.131	0.142947	0.0319	0.0860548	4.108e-05	0.0966897	TRUE	6.04532e-05	16.864
ebi-cfmet338-GCST90026006	rs74715172	C	A	FALSE	0.091	0.138496	0.0197	0.0764843	4e-06	0.0701746	TRUE	6.72372e-06	21.3378
ebi-cfmet338-GCST90026006	rs75305243	A	C	FALSE	-0.1549	0.159159	0.0349	0.102949	9.219e-06	0.122107	TRUE	1.45453e-05	19.6994
ebi-cfmet338-GCST90026006	rs75537562	A	G	FALSE	-0.2132	0.199127	0.0483	0.171278	1.023e-05	0.244996	TRUE	1.53896e-05	19.4841
ebi-cfmet338-GCST90026006	rs75645191	T	C	FALSE	-0.0734	-0.0110232	0.0181	0.0486025	4.918e-05	0.820576	TRUE	6.26559e-05	16.445
ebi-cfmet338-GCST90026006	rs7600706	A	G	FALSE	0.0646	-0.116193	0.0154	0.0445793	2.843e-05	0.00914913	TRUE	4.71544e-05	17.5964
ebi-cfmet338-GCST90026006	rs7616574	A	G	FALSE	0.0759	-0.0269972	0.0173	0.0482783	1.204e-05	0.576025	TRUE	1.5993e-05	19.2483
ebi-cfmet338-GCST90026006	rs7633947	G	T	FALSE	0.0893	0.0240069	0.0216	0.0592498	3.652e-05	0.685345	TRUE	4.61957e-05	17.0921
ebi-cfmet338-GCST90026006	rs78348953	A	G	FALSE	0.2002	0.160275	0.0492	0.103385	4.719e-05	0.121076	TRUE	6.95353e-05	16.5576
ebi-cfmet338-GCST90026006	rs78823637	C	T	FALSE	0.0851	-0.0112144	0.0195	0.0610174	1.255e-05	0.854178	TRUE	1.68523e-05	19.0454
ebi-cfmet338-GCST90026006	rs79296816	G	T	FALSE	0.1807	-0.0485503	0.0436	0.10561	3.456e-05	0.645723	TRUE	4.4566e-05	17.1768
ebi-cfmet338-GCST90026006	rs80268213	T	C	FALSE	-0.227	0.00346515	0.0553	0.179247	4.098e-05	0.984576	TRUE	4.97667e-05	16.8501
ebi-cfmet338-GCST90026006	rs9484107	A	C	FALSE	0.115	0.00529684	0.0279	0.0919216	3.761e-05	0.954049	TRUE	4.65941e-05	16.9898
ebi-cfmet338-GCST90026006	rs9784566	G	T	FALSE	0.1065	0.0366191	0.0256	0.0628661	3.299e-05	0.560235	TRUE	4.23853e-05	17.3069
ebi-cfmet338-GCST90026007	rs10805874	A	T	TRUE	0.0672	-0.0138209	0.0156	0.0473862	1.673e-05	0.770543	TRUE	2.18284e-05	18.5562
ebi-cfmet338-GCST90026007	rs10868828	A	G	FALSE	0.0697	-0.0909624	0.016	0.0476329	1.409e-05	0.0561785	TRUE	2.17988e-05	18.9769
ebi-cfmet338-GCST90026007	rs10905801	T	C	FALSE	0.0708	-0.0225649	0.0154	0.0473958	4.589e-06	0.634007	TRUE	6.1941e-06	21.1361
ebi-cfmet338-GCST90026007	rs11004274	G	A	FALSE	-0.133	0.0886157	0.0314	0.0828958	2.221e-05	0.285069	TRUE	3.27852e-05	17.9409
ebi-cfmet338-GCST90026007	rs11107025	A	C	FALSE	-0.0749	0.0285336	0.0167	0.0532364	7.769e-06	0.591973	TRUE	1.03565e-05	20.1155
ebi-cfmet338-GCST90026007	rs11112110	G	A	FALSE	-0.1493	0.00529758	0.0341	0.141149	1.205e-05	0.970061	TRUE	1.55389e-05	19.1695
ebi-cfmet338-GCST90026007	rs111669288	C	T	FALSE	-0.1677	0.00661129	0.0404	0.116045	3.343e-05	0.954568	TRUE	4.12537e-05	17.2307
ebi-cfmet338-GCST90026007	rs111679936	T	C	FALSE	-0.1675	0.0692686	0.0316	0.214021	1.198e-07	0.7462	TRUE	2.01699e-07	28.0967
ebi-cfmet338-GCST90026007	rs112059285	A	C	FALSE	-0.1758	-0.124958	0.0422	0.118032	3.085e-05	0.289748	TRUE	4.39076e-05	17.3545
ebi-cfmet338-GCST90026007	rs113148322	C	G	TRUE	-0.2755	-0.00531046	0.066	0.269686	3.022e-05	0.98429	TRUE	3.72421e-05	17.4243
ebi-cfmet338-GCST90026007	rs113512623	A	G	FALSE	0.0669	-0.0377194	0.0159	0.0482959	2.757e-05	0.434798	TRUE	3.5608e-05	17.7035
ebi-cfmet338-GCST90026007	rs113521787	T	C	FALSE	-0.0969	0.0320794	0.021	0.0617492	4.003e-06	0.603405	TRUE	5.76958e-06	21.2916
ebi-cfmet338-GCST90026007	rs113824840	A	G	FALSE	-0.7757	0.2193	0.1475	0.277538	1.448e-07	0.429434	TRUE	2.68056e-07	27.6569
ebi-cfmet338-GCST90026007	rs114155939	G	A	FALSE	-0.2315	-0.0072206	0.0544	0.160412	2.105e-05	0.964097	TRUE	2.64637e-05	18.1094
ebi-cfmet338-GCST90026007	rs114322970	T	C	FALSE	-0.1404	0.0598632	0.0314	0.0927834	7.894e-06	0.518802	TRUE	1.11677e-05	19.9929
ebi-cfmet338-GCST90026007	rs114548939	C	T	FALSE	-0.2153	0.00415046	0.0505	0.0973891	1.984e-05	0.966007	TRUE	2.55813e-05	18.1763
ebi-cfmet338-GCST90026007	rs114580858	T	C	FALSE	-0.2326	-0.616543	0.053	0.322605	1.14e-05	0.0559861	TRUE	1.89498e-05	19.2605
ebi-cfmet338-GCST90026007	rs114659473	C	T	FALSE	-0.1657	-0.330761	0.0405	0.245951	4.226e-05	0.178682	TRUE	6.19166e-05	16.7392
ebi-cfmet338-GCST90026007	rs114733691	A	C	FALSE	-0.5778	-0.121742	0.1104	0.151337	1.662e-07	0.421143	TRUE	3.0537e-07	27.3916
ebi-cfmet338-GCST90026007	rs115424937	G	A	FALSE	-0.2901	-0.105673	0.0646	0.173211	7.006e-06	0.541807	TRUE	1.01976e-05	20.1665
ebi-cfmet338-GCST90026007	rs115497655	G	A	FALSE	-0.2589	0.00683428	0.0615	0.465922	2.556e-05	0.988297	TRUE	3.20334e-05	17.722
ebi-cfmet338-GCST90026007	rs115690818	G	T	FALSE	-0.4134	0.0764655	0.0884	0.172831	2.905e-06	0.658179	TRUE	4.2915e-06	21.8694
ebi-cfmet338-GCST90026007	rs11603541	G	C	TRUE	0.1048	0.0849671	0.025	0.0527538	2.747e-05	0.107259	TRUE	4.21635e-05	17.5729
ebi-cfmet338-GCST90026007	rs116433152	A	G	FALSE	-0.1993	-0.0820247	0.0421	0.157931	2.236e-06	0.603501	TRUE	3.3223e-06	22.4104
ebi-cfmet338-GCST90026007	rs116921976	G	A	FALSE	-0.1758	-0.130911	0.0427	0.12523	3.76e-05	0.295853	TRUE	5.36832e-05	16.9505
ebi-cfmet338-GCST90026007	rs116952731	A	G	FALSE	-0.1399	-0.00896007	0.0337	0.132733	3.21e-05	0.94618	TRUE	4.12481e-05	17.2336
ebi-cfmet338-GCST90026007	rs11705249	T	G	FALSE	-0.1368	-0.057021	0.0331	0.109159	3.599e-05	0.601415	TRUE	4.71308e-05	17.0811
ebi-cfmet338-GCST90026007	rs117193023	T	C	FALSE	0.2247	0.167905	0.0533	0.227302	2.517e-05	0.460098	TRUE	3.42123e-05	17.7726
ebi-cfmet338-GCST90026007	rs117296832	A	G	FALSE	-0.2025	0.126367	0.0469	0.132688	1.547e-05	0.340916	TRUE	2.27592e-05	18.6425
ebi-cfmet338-GCST90026007	rs117615945	A	G	FALSE	-0.2383	-0.222848	0.0559	0.341047	2.003e-05	0.513483	TRUE	2.76976e-05	18.1729
ebi-cfmet338-GCST90026007	rs117714044	G	A	FALSE	-0.2861	-0.151986	0.0655	0.402444	1.266e-05	0.705685	TRUE	1.69961e-05	19.0789
ebi-cfmet338-GCST90026007	rs11772876	A	G	FALSE	-0.0645	-0.0217916	0.0158	0.0490052	4.484e-05	0.656552	TRUE	5.75768e-05	16.665
ebi-cfmet338-GCST90026007	rs117783983	T	C	FALSE	0.2873	-0.0911914	0.0653	0.179757	1.079e-05	0.611942	TRUE	1.50446e-05	19.3573
ebi-cfmet338-GCST90026007	rs118034422	A	T	TRUE	0.3207	0.058898	0.0717	0.299327	7.63e-06	0.844009	TRUE	1.04534e-05	20.006
ebi-cfmet338-GCST90026007	rs118190482	G	T	FALSE	-0.3503	-0.0589926	0.0801	0.236575	1.21e-05	0.803082	TRUE	1.63289e-05	19.1256
ebi-cfmet338-GCST90026007	rs11920256	A	G	FALSE	-0.0918	-0.168602	0.0202	0.092545	5.621e-06	0.0684794	TRUE	9.42645e-06	20.653
ebi-cfmet338-GCST90026007	rs11979737	T	C	FALSE	-0.3636	0.00628862	0.07	0.216016	2.083e-07	0.976775	TRUE	3.31041e-07	26.9806
ebi-cfmet338-GCST90026007	rs1209081	G	A	FALSE	0.1473	-0.0932126	0.0347	0.0957561	2.183e-05	0.330336	TRUE	3.11418e-05	18.0197
ebi-cfmet338-GCST90026007	rs12380104	T	G	FALSE	-0.1017	0.112297	0.0211	0.0742421	1.526e-06	0.130387	TRUE	2.55441e-06	23.2315
ebi-cfmet338-GCST90026007	rs12519874	G	A	FALSE	-0.0792	-0.0161384	0.0187	0.0502844	2.295e-05	0.748254	TRUE	2.98761e-05	17.9377
ebi-cfmet338-GCST90026007	rs1265138	G	A	FALSE	-0.1565	0.128749	0.0368	0.204581	2.137e-05	0.529133	TRUE	2.88466e-05	18.0856
ebi-cfmet338-GCST90026007	rs12700304	T	G	FALSE	0.0827	0.00949943	0.016	0.0551944	2.418e-07	0.863352	TRUE	3.84729e-07	26.716
ebi-cfmet338-GCST90026007	rs13041232	T	A	TRUE	-0.4344	-0.523382	0.0898	0.291207	1.297e-06	0.0722903	TRUE	2.4489e-06	23.4006
ebi-cfmet338-GCST90026007	rs13042978	C	A	FALSE	-0.1012	-0.0140519	0.0234	0.0911112	1.57e-05	0.87743	TRUE	1.99176e-05	18.7038
ebi-cfmet338-GCST90026007	rs13205180	T	C	FALSE	-0.0597	-0.00765544	0.0139	0.0438278	1.743e-05	0.861338	TRUE	2.27155e-05	18.4467
ebi-cfmet338-GCST90026007	rs13419048	A	G	FALSE	0.0592	0.0423386	0.0137	0.0451425	1.541e-05	0.348302	TRUE	2.23799e-05	18.6725
ebi-cfmet338-GCST90026007	rs138296040	T	C	FALSE	-0.2597	0.0168969	0.0521	0.201255	6.097e-07	0.93309	TRUE	9.44435e-07	24.8467
ebi-cfmet338-GCST90026007	rs138908132	C	T	FALSE	-0.2832	0.0617005	0.0689	0.155001	3.94e-05	0.690583	TRUE	5.09862e-05	16.8946
ebi-cfmet338-GCST90026007	rs138957333	T	C	FALSE	-0.2102	-0.139498	0.0435	0.157023	1.337e-06	0.37433	TRUE	2.20659e-06	23.35
ebi-cfmet338-GCST90026007	rs139443578	T	C	FALSE	-0.2692	0.299591	0.0607	0.353455	9.102e-06	0.396657	TRUE	1.34748e-05	19.6686
ebi-cfmet338-GCST90026007	rs140219631	A	G	FALSE	-0.2407	-0.168375	0.0536	0.151469	7.032e-06	0.266304	TRUE	1.09031e-05	20.1661
ebi-cfmet338-GCST90026007	rs141719271	C	T	FALSE	-0.5716	0.0426943	0.1101	0.256923	2.094e-07	0.868019	TRUE	3.42561e-07	26.9532
ebi-cfmet338-GCST90026007	rs141995799	T	C	FALSE	-0.2755	-0.156637	0.0644	0.306965	1.86e-05	0.609857	TRUE	2.551e-05	18.3009
ebi-cfmet338-GCST90026007	rs142381467	G	A	FALSE	-0.1855	0.0558742	0.0447	0.111307	3.311e-05	0.615679	TRUE	4.38032e-05	17.2216
ebi-cfmet338-GCST90026007	rs142915879	T	C	FALSE	-0.3613	0.282399	0.0827	0.316697	1.26e-05	0.372553	TRUE	1.81018e-05	19.0864
ebi-cfmet338-GCST90026007	rs143461159	C	A	FALSE	-0.1426	-0.198934	0.0315	0.140416	5.783e-06	0.156558	TRUE	9.65911e-06	20.4936
ebi-cfmet338-GCST90026007	rs143480241	T	G	FALSE	-0.3349	-0.137185	0.0826	0.177621	4.988e-05	0.43991	TRUE	6.71673e-05	16.4388
ebi-cfmet338-GCST90026007	rs143763213	G	A	FALSE	0.1832	-0.184087	0.0434	0.114107	2.417e-05	0.106684	TRUE	3.7316e-05	17.8185
ebi-cfmet338-GCST90026007	rs144006183	C	A	FALSE	0.1817	-0.0276953	0.0437	0.25521	3.259e-05	0.913583	TRUE	4.03353e-05	17.2881
ebi-cfmet338-GCST90026007	rs144337849	A	G	FALSE	-0.4482	-0.107322	0.0907	0.133614	7.816e-07	0.421847	TRUE	1.29269e-06	24.4191
ebi-cfmet338-GCST90026007	rs144417020	A	G	FALSE	0.3217	0.0606499	0.0591	0.299321	5.097e-08	0.839428	TRUE	9.44894e-08	29.6297
ebi-cfmet338-GCST90026007	rs145436966	G	A	FALSE	-0.188	-0.221811	0.0438	0.344465	1.772e-05	0.519623	TRUE	2.44074e-05	18.4233
ebi-cfmet338-GCST90026007	rs146362611	C	T	FALSE	-0.3709	-0.169083	0.0697	0.287382	1.012e-07	0.556294	TRUE	1.88951e-07	28.3171
ebi-cfmet338-GCST90026007	rs146409531	A	G	FALSE	-0.2101	-0.328481	0.0459	0.224827	4.718e-06	0.144005	TRUE	7.75168e-06	20.9521
ebi-cfmet338-GCST90026007	rs146446758	A	G	FALSE	-0.5113	0.259192	0.0883	0.393728	7.004e-09	0.510344	TRUE	1.57847e-08	33.5297
ebi-cfmet338-GCST90026007	rs146570951	C	A	FALSE	-0.356	0.175838	0.0731	0.155909	1.102e-06	0.259394	TRUE	1.90789e-06	23.7173
ebi-cfmet338-GCST90026007	rs148445365	A	G	FALSE	-0.2031	0.116261	0.0472	0.112322	1.719e-05	0.300636	TRUE	2.45048e-05	18.5155
ebi-cfmet338-GCST90026007	rs1489427	A	G	FALSE	-0.1134	0.0515298	0.0245	0.0720029	3.784e-06	0.474199	TRUE	5.55218e-06	21.4237
ebi-cfmet338-GCST90026007	rs149655448	T	C	FALSE	-0.152	0.0297487	0.0351	0.126198	1.518e-05	0.813642	TRUE	1.96375e-05	18.7531
ebi-cfmet338-GCST90026007	rs149849264	T	C	FALSE	-0.1807	0.0109906	0.0395	0.114842	4.766e-06	0.923757	TRUE	6.52161e-06	20.9277
ebi-cfmet338-GCST90026007	rs150063809	A	G	FALSE	0.2475	0.161798	0.0536	0.122297	3.833e-06	0.185841	TRUE	6.3428e-06	21.3217
ebi-cfmet338-GCST90026007	rs150629310	A	G	FALSE	-0.1956	-0.0466483	0.041	0.124079	1.808e-06	0.70695	TRUE	2.74164e-06	22.7599
ebi-cfmet338-GCST90026007	rs150896257	T	G	FALSE	-0.3303	-0.132014	0.0788	0.289092	2.795e-05	0.647921	TRUE	3.65614e-05	17.5697
ebi-cfmet338-GCST90026007	rs1556644	A	G	FALSE	-0.0803	0.0806331	0.0179	0.0614089	6.934e-06	0.189165	TRUE	1.14315e-05	20.1245
ebi-cfmet338-GCST90026007	rs16949772	C	A	FALSE	0.1268	0.199352	0.0296	0.108438	1.786e-05	0.066004	TRUE	2.9461e-05	18.3508
ebi-cfmet338-GCST90026007	rs16957160	A	G	FALSE	0.0852	-0.0584748	0.0193	0.064313	1.039e-05	0.363233	TRUE	1.48599e-05	19.4879
ebi-cfmet338-GCST90026007	rs17017106	T	C	FALSE	-0.1116	0.124833	0.0241	0.0552242	3.754e-06	0.0237914	TRUE	6.78645e-06	21.4434
ebi-cfmet338-GCST90026007	rs17031623	G	A	FALSE	-0.2691	-0.435754	0.0647	0.254738	3.225e-05	0.0871545	TRUE	4.8942e-05	17.2989
ebi-cfmet338-GCST90026007	rs17211275	G	A	FALSE	0.1067	-0.0496672	0.0254	0.0754646	2.701e-05	0.51044	TRUE	3.60769e-05	17.6466
ebi-cfmet338-GCST90026007	rs17647479	C	T	FALSE	-0.069	-0.149755	0.017	0.0584473	4.954e-05	0.0104006	TRUE	8.19189e-05	16.474
ebi-cfmet338-GCST90026007	rs177617	A	T	TRUE	-0.2181	0.031814	0.0469	0.179125	3.311e-06	0.859031	TRUE	4.66733e-06	21.6255
ebi-cfmet338-GCST90026007	rs185297290	C	A	FALSE	0.2745	0.140335	0.0666	0.162741	3.793e-05	0.388512	TRUE	5.15139e-05	16.9878
ebi-cfmet338-GCST90026007	rs1864143	G	A	FALSE	-0.058	0.00873443	0.0136	0.0437861	1.939e-05	0.841888	TRUE	2.59491e-05	18.1877
ebi-cfmet338-GCST90026007	rs190185179	C	A	FALSE	-0.4889	0.0335775	0.1104	0.167105	9.534e-06	0.840749	TRUE	1.27336e-05	19.6111
ebi-cfmet338-GCST90026007	rs2203550	G	A	FALSE	0.2421	0.283836	0.0478	0.221587	4.074e-07	0.200219	TRUE	7.60969e-07	25.6527
ebi-cfmet338-GCST90026007	rs2365157	T	C	FALSE	-0.0681	0.0423191	0.0146	0.0475147	3.166e-06	0.373115	TRUE	4.82657e-06	21.7565
ebi-cfmet338-GCST90026007	rs28630797	T	C	FALSE	-0.0747	-0.0218924	0.0174	0.0570485	1.815e-05	0.701163	TRUE	2.35203e-05	18.4307
ebi-cfmet338-GCST90026007	rs28710285	G	A	FALSE	0.2169	0.087331	0.0497	0.242774	1.259e-05	0.719055	TRUE	1.72363e-05	19.0461
ebi-cfmet338-GCST90026007	rs2903816	C	T	FALSE	-0.0587	0.0158694	0.0144	0.053055	4.659e-05	0.764855	TRUE	5.79492e-05	16.6169
ebi-cfmet338-GCST90026007	rs305472	T	G	FALSE	0.057	0.00558586	0.0136	0.0451283	2.713e-05	0.901492	TRUE	3.5132e-05	17.566
ebi-cfmet338-GCST90026007	rs34299154	A	C	FALSE	-0.1127	-0.116793	0.0213	0.114008	1.3e-07	0.305634	TRUE	2.36031e-07	27.9955
ebi-cfmet338-GCST90026007	rs34469664	G	C	TRUE	-0.0879	-0.0551629	0.02	0.0583542	1.148e-05	0.3445	TRUE	1.62612e-05	19.316
ebi-cfmet338-GCST90026007	rs34520051	T	C	FALSE	-0.1468	0.00639641	0.0362	0.0945739	4.89e-05	0.946077	TRUE	6.14513e-05	16.445
ebi-cfmet338-GCST90026007	rs35722136	A	G	FALSE	0.1385	-0.0104863	0.034	0.132843	4.642e-05	0.937082	TRUE	5.70763e-05	16.5936
ebi-cfmet338-GCST90026007	rs35774691	C	T	FALSE	-0.1129	-0.0570444	0.025	0.108816	6.524e-06	0.600118	TRUE	9.00395e-06	20.3943
ebi-cfmet338-GCST90026007	rs35833524	A	G	FALSE	-0.2078	0.160585	0.0497	0.115386	2.895e-05	0.164008	TRUE	4.29461e-05	17.4815
ebi-cfmet338-GCST90026007	rs35924498	G	A	FALSE	-0.1322	-0.115955	0.0318	0.102087	3.179e-05	0.256021	TRUE	4.5957e-05	17.2826
ebi-cfmet338-GCST90026007	rs4075033	G	A	FALSE	0.062	0.000372167	0.014	0.0466653	9.014e-06	0.993637	TRUE	1.24064e-05	19.6122
ebi-cfmet338-GCST90026007	rs41280294	G	A	FALSE	-0.2516	0.233147	0.054	0.150499	3.214e-06	0.121343	TRUE	5.40883e-06	21.7087
ebi-cfmet338-GCST90026007	rs4920491	T	C	FALSE	0.0652	0.018631	0.0158	0.0505104	3.711e-05	0.712236	TRUE	4.74819e-05	17.0287
ebi-cfmet338-GCST90026007	rs531237613	C	T	FALSE	-0.4575	0.0792812	0.112	0.120632	4.438e-05	0.511041	TRUE	5.84785e-05	16.6858
ebi-cfmet338-GCST90026007	rs554358	A	T	TRUE	0.2992	-0.250528	0.0716	0.227412	2.956e-05	0.270614	TRUE	4.18268e-05	17.4621
ebi-cfmet338-GCST90026007	rs56044559	T	C	FALSE	-0.1258	-0.0421797	0.0276	0.0540542	5.083e-06	0.435201	TRUE	7.71701e-06	20.7751
ebi-cfmet338-GCST90026007	rs56117030	G	A	FALSE	-0.2012	0.0128899	0.0447	0.133407	6.614e-06	0.923028	TRUE	9.08905e-06	20.2601
ebi-cfmet338-GCST90026007	rs58129446	T	C	FALSE	-0.2333	-0.0798489	0.0574	0.191298	4.813e-05	0.676382	TRUE	6.17496e-05	16.5198
ebi-cfmet338-GCST90026007	rs59004367	A	G	FALSE	-0.0847	-0.123705	0.02	0.0713299	2.3e-05	0.0828724	TRUE	3.57473e-05	17.9352
ebi-cfmet338-GCST90026007	rs5999012	G	A	FALSE	-0.1968	-0.303614	0.0439	0.154193	7.253e-06	0.0489474	TRUE	1.26405e-05	20.0965
ebi-cfmet338-GCST90026007	rs60184966	C	G	TRUE	-0.2766	0.0196785	0.0605	0.222575	4.913e-06	0.929549	TRUE	6.59799e-06	20.9023
ebi-cfmet338-GCST90026007	rs60473905	A	G	FALSE	-0.1634	-0.00215816	0.0403	0.230907	4.992e-05	0.992543	TRUE	6.11809e-05	16.4397
ebi-cfmet338-GCST90026007	rs61299548	G	C	TRUE	-0.1253	-0.201001	0.0304	0.0749853	3.833e-05	0.00735055	TRUE	6.4336e-05	16.9885
ebi-cfmet338-GCST90026007	rs61753680	G	C	TRUE	0.2377	-0.236018	0.0498	0.211181	1.827e-06	0.263734	TRUE	3.00953e-06	22.7824
ebi-cfmet338-GCST90026007	rs62053564	A	G	FALSE	-0.3036	0.112915	0.0639	0.281055	2.005e-06	0.687866	TRUE	3.01572e-06	22.5737
ebi-cfmet338-GCST90026007	rs62103570	C	T	FALSE	-0.0651	0.0118781	0.0149	0.0477773	1.295e-05	0.80366	TRUE	1.66264e-05	19.0893
ebi-cfmet338-GCST90026007	rs629047	G	A	FALSE	-0.0552	0.03348	0.0135	0.0440073	4.454e-05	0.446787	TRUE	5.82407e-05	16.719
ebi-cfmet338-GCST90026007	rs631496	G	A	FALSE	0.0581	-0.00964047	0.0136	0.0441083	2.02e-05	0.82699	TRUE	2.52058e-05	18.2505
ebi-cfmet338-GCST90026007	rs6846326	C	T	FALSE	-0.065	-0.0357894	0.0136	0.0436513	1.892e-06	0.412277	TRUE	2.80203e-06	22.8428
ebi-cfmet338-GCST90026007	rs6853310	A	C	FALSE	-0.3401	-0.115634	0.0791	0.230568	1.726e-05	0.616008	TRUE	2.3218e-05	18.4867
ebi-cfmet338-GCST90026007	rs7019763	C	A	FALSE	-0.2455	0.252964	0.0558	0.196437	1.074e-05	0.197829	TRUE	1.66622e-05	19.3568
ebi-cfmet338-GCST90026007	rs71600236	G	C	TRUE	0.059	0.056972	0.0144	0.0462066	3.983e-05	0.217582	TRUE	5.96229e-05	16.7872
ebi-cfmet338-GCST90026007	rs723333	A	C	FALSE	0.3183	0.244833	0.0701	0.130422	5.688e-06	0.0604867	TRUE	9.66333e-06	20.6176
ebi-cfmet338-GCST90026007	rs72673019	T	C	FALSE	-0.174	0.114345	0.0397	0.103052	1.168e-05	0.267177	TRUE	1.75153e-05	19.2096
[truncated: 46,731 more rows]

## Sheet: Table S4
Table S4. Effect estimates for associations between blood metabolite levels and risk of brain malignancy.
[truncated: 21 more rows]

[truncated: 2 more sheets: Table S5, Table S6]
